# Supplementary material for: RSC primes the quiescent genome for hypertranscription upon cell-cycle re-entry
Source: eLife. 2021 May 27;10:e67033. doi: 10.7554/eLife.67033 (PMC8186906; doi:10.7554/eLife.67033)
Supplement: Figure 1—source data 1. [file elife-67033-fig1-data1.txt]

#chrom	start	end	name	score	strand	thickStart	thickEnd	itemRGB	blockCount	blockSizes	blockStart	deepTools_group
V	85622	86176	YEL034W	.	+	85622	86176	0	1	554	85614	cluster_1
XII	232312	234111	YLR044C	.	-	232312	234111	0	1	1799	232310	cluster_1
XV	444663	445967	YOR063W	.	+	444663	445967	0	1	1304	444659	cluster_1
XVI	280466	281062	YPL144W	.	+	280466	281062	0	1	596	280464	cluster_1
XII	282905	283733	YLR075W	.	+	282905	283733	0	1	828	282903	cluster_1
VIII	451296	452773	YHR174W	.	+	451296	452773	0	1	1477	451292	cluster_1
VIII	34763	36045	YHL033C	.	-	34763	36045	0	1	1282	34760	cluster_1
XIII	23887	25839	YML123C	.	-	23887	25839	0	1	1952	23885	cluster_1
VII	882705	883849	YGR192C	.	-	882705	883849	0	1	1144	882697	cluster_1
VII	364225	366018	YGL076C	.	-	364225	366018	0	1	1793	364222	cluster_1
XII	369610	370141	YLR110C	.	-	369610	370141	0	1	531	369607	cluster_1
XIV	499647	500486	YNL067W	.	+	499647	500486	0	1	839	499643	cluster_1
XI	326355	327511	YKL060C	.	-	326355	327511	0	1	1156	326352	cluster_1
XIII	298306	298475	YMR013W-A	.	+	298306	298475	0	1	169	298304	cluster_1
IV	579436	580559	YDR064W	.	+	579436	580559	0	1	1123	579431	cluster_1
X	73762	74716	YJL191W	.	+	73762	74716	0	1	954	73755	cluster_1
I	71758	73452	YAL038W	.	+	71758	73452	0	1	1694	71751	cluster_1
XII	498889	499453	YLR167W	.	+	498889	499453	0	1	564	498885	cluster_1
XVI	404917	406216	YPL081W	.	+	404917	406216	0	1	1299	404913	cluster_1
VII	310950	312013	YGL103W	.	+	310950	312013	0	1	1063	310947	cluster_1
XII	636739	640084	YLR249W	.	+	636739	640084	0	1	3345	636733	cluster_1
III	177398	178241	YCR031C	.	-	177398	178241	0	1	843	177397	cluster_1
XIII	652546	652891	YMR194C-B	.	-	652546	652891	0	1	345	652540	cluster_1
XV	159458	160632	YOL086C	.	-	159458	160632	0	1	1174	159457	cluster_1
XIV	302661	303461	YNL178W	.	+	302661	303461	0	1	800	302658	cluster_1
V	322657	324278	YER081W	.	+	322657	324278	0	1	1621	322654	cluster_1
XII	201719	201975	XUT_12F-77	.	+	201719	201975	0	1	256	201717	cluster_1
XV	1028094	1028693	YOR369C	.	-	1028094	1028693	0	1	599	1028093	cluster_1
XV	159124	159539	YOL086W-A	.	+	159124	159539	0	1	415	159123	cluster_1
XIII	499301	500717	YMR116C	.	-	499301	500717	0	1	1416	499297	cluster_1
XVI	303101	304109	YPL131W	.	+	303101	304109	0	1	1008	303098	cluster_1
II	680313	680694	YBR230W-A	.	+	680313	680694	0	1	381	680307	cluster_1
XVI	432543	434212	YPL061W	.	+	432543	434212	0	1	1669	432539	cluster_1
X	120394	122004	YJL159W	.	+	120394	122004	0	1	1610	120393	cluster_1
XII	805826	806910	YLR340W	.	+	805826	806910	0	1	1084	805818	cluster_1
XII	837847	839332	YLR355C	.	-	837847	839332	0	1	1485	837839	cluster_1
VII	534062	534805	YGR027C	.	-	534062	534805	0	1	743	534057	cluster_1
VII	479414	482902	YGL008C	.	-	479414	482902	0	1	3488	479410	cluster_1
V	67042	68815	YEL046C	.	-	67042	68815	0	1	1773	67036	cluster_1
I	142152	143381	YAL003W	.	+	142152	143381	0	1	1229	142151	cluster_1
XII	201840	202613	YLR029C	.	-	201840	202613	0	1	773	201838	cluster_1
XV	93306	94422	YOL120C	.	-	93306	94422	0	1	1116	93297	cluster_1
XVI	173124	174795	YPL198W	.	+	173124	174795	0	1	1671	173123	cluster_1
XI	163507	164408	YKL152C	.	-	163507	164408	0	1	901	163506	cluster_1
XII	855854	857371	YLR367W	.	+	855854	857371	0	1	1517	855846	cluster_1
VII	277518	278470	YGL123W	.	+	277518	278470	0	1	952	277516	cluster_1
IV	600761	602139	YDR077W	.	+	600761	602139	0	1	1378	600755	cluster_1
XV	91946	92870	YOL121C	.	-	91946	92870	0	1	924	91937	cluster_1
IV	1269998	1270839	YDR399W	.	+	1269998	1270839	0	1	841	1269997	cluster_1
XI	282865	284660	YKL081W	.	+	282865	284660	0	1	1795	282863	cluster_1
XVI	822577	824478	YPR145W	.	+	822577	824478	0	1	1901	822569	cluster_1
XVI	406609	407649	YPL079W	.	+	406609	407649	0	1	1040	406605	cluster_1
V	138822	140334	YEL009C	.	-	138822	140334	0	1	1512	138821	cluster_1
I	73370	73710	YAL037C-A	.	-	73370	73710	0	1	340	73363	cluster_1
XVI	75551	76277	YPL249C-A	.	-	75551	76277	0	1	726	75544	cluster_1
XIII	632327	634563	YMR186W	.	+	632327	634563	0	1	2236	632321	cluster_1
IV	1236550	1238196	YDR381W	.	+	1236550	1238196	0	1	1646	1236549	cluster_1
X	74758	75318	YJL190C	.	-	74758	75318	0	1	560	74751	cluster_1
XIV	586332	586874	YNL024C-A	.	-	586332	586874	0	1	542	586327	cluster_1
VIII	119808	121825	YHR007C	.	-	119808	121825	0	1	2017	119807	cluster_1
XV	867914	868200	YOR293C-A	.	-	867914	868200	0	1	286	867906	cluster_1
XI	141535	142894	YKL164C	.	-	141535	142894	0	1	1359	141534	cluster_1
XI	364285	365192	SUT678	.	-	364285	365192	0	1	907	364282	cluster_1
III	137705	139154	YCR012W	.	+	137705	139154	0	1	1449	137704	cluster_1
II	604481	605573	YBR189W	.	+	604481	605573	0	1	1092	604475	cluster_1
XIII	162105	164230	YML056C	.	-	162105	164230	0	1	2125	162104	cluster_1
XII	263172	264039	YLR061W	.	+	263172	264039	0	1	867	263170	cluster_1
VIII	381867	382774	YHR141C	.	-	381867	382774	0	1	907	381864	cluster_1
VII	439032	439739	YGL030W	.	+	439032	439739	0	1	707	439028	cluster_1
XVI	654134	654920	YPR043W	.	+	654134	654920	0	1	786	654128	cluster_1
XII	930877	931781	YLR406C	.	-	930877	931781	0	1	904	930868	cluster_1
IV	491508	492413	YDR025W	.	+	491508	492413	0	1	905	491504	cluster_1
VIII	362071	362965	YHR128W	.	+	362071	362965	0	1	894	362068	cluster_1
IV	309693	310188	YDL081C	.	-	309693	310188	0	1	495	309690	cluster_1
XIV	61828	62964	YNL302C	.	-	61828	62964	0	1	1136	61822	cluster_1
XIII	753117	754241	YMR242C	.	-	753117	754241	0	1	1124	753110	cluster_1
XII	281312	281789	XUT_12F-113	.	+	281312	281789	0	1	477	281310	cluster_1
XII	898120	898914	YLR388W	.	+	898120	898914	0	1	794	898112	cluster_1
XVI	75237	75602	SUT392	.	+	75237	75602	0	1	365	75230	cluster_1
XIV	720929	723139	YNR053C	.	-	720929	723139	0	1	2210	720922	cluster_1
XIV	493799	495016	YNL069C	.	-	493799	495016	0	1	1217	493795	cluster_1
XII	1017923	1018936	YLR441C	.	-	1017923	1018936	0	1	1013	1017922	cluster_1
XII	47781	48652	YLL045C	.	-	47781	48652	0	1	871	47777	cluster_1
VIII	104255	105219	YHL001W	.	+	104255	105219	0	1	964	104254	cluster_1
IV	1301581	1302194	YDR418W	.	+	1301581	1302194	0	1	613	1301580	cluster_1
VII	599383	601256	YGR055W	.	+	599383	601256	0	1	1873	599378	cluster_1
XII	499452	500295	YLR168C	.	-	499452	500295	0	1	843	499448	cluster_1
V	235534	237143	YER043C	.	-	235534	237143	0	1	1609	235532	cluster_1
VII	147839	148221	CUT128	.	+	147839	148221	0	1	382	147838	cluster_1
II	169357	169894	SUT440	.	-	169357	169894	0	1	537	169356	cluster_1
XIV	63409	64586	YNL301C	.	-	63409	64586	0	1	1177	63403	cluster_1
IV	229888	230620	YDL130W	.	+	229888	230620	0	1	732	229886	cluster_1
V	306296	307301	YER074W	.	+	306296	307301	0	1	1005	306293	cluster_1
IX	316743	318019	YIL018W	.	+	316743	318019	0	1	1276	316740	cluster_1
IX	256177	257094	YIL052C	.	-	256177	257094	0	1	917	256175	cluster_1
XI	431886	432791	YKL006W	.	+	431886	432791	0	1	905	431882	cluster_1
VII	545147	545392	CUT146	.	+	545147	545392	0	1	245	545142	cluster_1
V	269343	270203	YER056C-A	.	-	269343	270203	0	1	860	269341	cluster_1
X	453544	454729	YJR009C	.	-	453544	454729	0	1	1185	453540	cluster_1
VII	346290	346940	YGL087C	.	-	346290	346940	0	1	650	346287	cluster_1
XII	673108	673980	YLR264W	.	+	673108	673980	0	1	872	673102	cluster_1
XI	109247	110238	YKL180W	.	+	109247	110238	0	1	991	109246	cluster_1
IV	355426	356908	YDL055C	.	-	355426	356908	0	1	1482	355423	cluster_1
XIII	886967	888859	YMR307W	.	+	886967	888859	0	1	1892	886959	cluster_1
VII	362140	364053	YGL077C	.	-	362140	364053	0	1	1913	362137	cluster_1
XI	551626	552420	YKR057W	.	+	551626	552420	0	1	794	551621	cluster_1
II	45612	46517	YBL092W	.	+	45612	46517	0	1	905	45608	cluster_1
VI	64172	64974	YFL034C-A	.	-	64172	64974	0	1	802	64166	cluster_1
XVI	642090	643471	YPR035W	.	+	642090	643471	0	1	1381	642084	cluster_1
XVI	794940	795860	YPR132W	.	+	794940	795860	0	1	920	794933	cluster_1
IV	1466220	1466415	SUT080	.	+	1466220	1466415	0	1	195	1466219	cluster_1
VII	23887	25581	YGL253W	.	+	23887	25581	0	1	1694	23885	cluster_1
VIII	75373	75834	YHL015W	.	+	75373	75834	0	1	461	75366	cluster_1
V	396748	397716	YER117W	.	+	396748	397716	0	1	968	396745	cluster_1
VII	959883	961382	YGR234W	.	+	959883	961382	0	1	1499	959874	cluster_1
VII	555754	556802	YGR034W	.	+	555754	556802	0	1	1048	555749	cluster_1
V	423535	424431	YER131W	.	+	423535	424431	0	1	896	423531	cluster_1
XIII	222777	223850	YML026C	.	-	222777	223850	0	1	1073	222775	cluster_1
X	651864	652698	YJR123W	.	+	651864	652698	0	1	834	651858	cluster_1
IX	231365	232414	YIL069C	.	-	231365	232414	0	1	1049	231363	cluster_1
XV	889973	891672	SUT379	.	+	889973	891672	0	1	1699	889965	cluster_1
VIII	372657	373440	SUT168	.	+	372657	373440	0	1	783	372654	cluster_1
VII	787172	788200	YGR148C	.	-	787172	788200	0	1	1028	787165	cluster_1
XI	334304	334958	YKL056C	.	-	334304	334958	0	1	654	334301	cluster_1
II	168391	169460	YBL027W	.	+	168391	169460	0	1	1069	168390	cluster_1
IV	555648	556502	YDR050C	.	-	555648	556502	0	1	854	555643	cluster_1
XI	158594	159439	YKL156W	.	+	158594	159439	0	1	845	158593	cluster_1
IV	130196	130506	YDL184C	.	-	130196	130506	0	1	310	130195	cluster_1
XII	819294	820242	YLR344W	.	+	819294	820242	0	1	948	819286	cluster_1
X	701936	703088	YJR145C	.	-	701936	703088	0	1	1152	701929	cluster_1
V	268946	269424	SUT091	.	+	268946	269424	0	1	478	268944	cluster_1
XIII	123149	124197	YML073C	.	-	123149	124197	0	1	1048	123148	cluster_1
XIV	108447	109088	YNL281W	.	+	108447	109088	0	1	641	108446	cluster_1
XIV	331291	332244	YNL162W	.	+	331291	332244	0	1	953	331288	cluster_1
XIII	651127	651984	YMR194W	.	+	651127	651984	0	1	857	651121	cluster_1
XV	900163	901220	YOR312C	.	-	900163	901220	0	1	1057	900154	cluster_1
VII	648295	648930	YGR085C	.	-	648295	648930	0	1	635	648289	cluster_1
XI	617807	618777	YKR094C	.	-	617807	618777	0	1	970	617801	cluster_1
VIII	504341	505569	YHR203C	.	-	504341	505569	0	1	1228	504336	cluster_1
VII	254576	255391	YGL135W	.	+	254576	255391	0	1	815	254574	cluster_1
XII	728856	730553	YLR300W	.	+	728856	730553	0	1	1697	728849	cluster_1
XV	505765	506857	YOR096W	.	+	505765	506857	0	1	1092	505760	cluster_1
XII	281888	282478	YLR074C	.	-	281888	282478	0	1	590	281886	cluster_1
XII	1028837	1029925	YLR448W	.	+	1028837	1029925	0	1	1088	1028836	cluster_1
XI	519319	520858	YKR042W	.	+	519319	520858	0	1	1539	519314	cluster_1
II	218248	220787	XUT_2R-85	.	-	218248	220787	0	1	2539	218246	cluster_1
VII	726950	727898	YGR118W	.	+	726950	727898	0	1	948	726943	cluster_1
XV	1041579	1043110	YOR375C	.	-	1041579	1043110	0	1	1531	1041578	cluster_1
IX	98439	99434	YIL133C	.	-	98439	99434	0	1	995	98430	cluster_1
XIV	24016	27291	YNL327W	.	+	24016	27291	0	1	3275	24014	cluster_1
VII	227650	228346	YGL147C	.	-	227650	228346	0	1	696	227648	cluster_1
X	75906	76655	YJL189W	.	+	75906	76655	0	1	749	75899	cluster_1
III	106997	107519	YCL005W-A	.	+	106997	107519	0	1	522	106996	cluster_1
XIII	554593	556678	YMR145C	.	-	554593	556678	0	1	2085	554588	cluster_1
XIV	443190	444359	YNL096C	.	-	443190	444359	0	1	1169	443186	cluster_1
X	348639	349232	YJL047C-A	.	-	348639	349232	0	1	593	348636	cluster_1
X	227304	227944	YJL104W	.	+	227304	227944	0	1	640	227302	cluster_1
XVI	134824	135499	CUT884	.	-	134824	135499	0	1	675	134823	cluster_1
IV	1359901	1360913	YDR450W	.	+	1359901	1360913	0	1	1012	1359900	cluster_1
VIII	147796	148704	YHR021C	.	-	147796	148704	0	1	908	147795	cluster_1
XIV	575389	576066	YNL031C	.	-	575389	576066	0	1	677	575384	cluster_1
II	612071	613942	YBR196C	.	-	612071	613942	0	1	1871	612065	cluster_1
IV	1450110	1450874	YDR500C	.	-	1450110	1450874	0	1	764	1450109	cluster_1
XVI	23771	24703	SUT803	.	-	23771	24703	0	1	932	23769	cluster_1
XV	867057	867993	YOR293W	.	+	867057	867993	0	1	936	867049	cluster_1
XVI	23585	24712	XUT_16R-9	.	-	23585	24712	0	1	1127	23583	cluster_1
I	65600	67841	YAL040C	.	-	65600	67841	0	1	2241	65594	cluster_1
V	52478	53245	YEL054C	.	-	52478	53245	0	1	767	52473	cluster_1
XV	80322	81269	YOL127W	.	+	80322	81269	0	1	947	80314	cluster_1
X	122085	122985	YJL158C	.	-	122085	122985	0	1	900	122084	cluster_1
XV	254738	255085	YOL038C-A	.	-	254738	255085	0	1	347	254736	cluster_1
XV	110240	110792	YOL109W	.	+	110240	110792	0	1	552	110239	cluster_1
IV	340460	341251	YDL061C	.	-	340460	341251	0	1	791	340457	cluster_1
XII	921651	922377	SUT709	.	-	921651	922377	0	1	726	921642	cluster_1
II	376501	378640	XUT_2F-154	.	+	376501	378640	0	1	2139	376498	cluster_1
XV	678088	678821	YOR182C	.	-	678088	678821	0	1	733	678082	cluster_1
XVI	282092	283106	YPL143W	.	+	282092	283106	0	1	1014	282090	cluster_1
IV	220927	221611	XUT_4F-117	.	+	220927	221611	0	1	684	220925	cluster_1
V	298910	301822	YER070W	.	+	298910	301822	0	1	2912	298908	cluster_1
VII	437339	438438	YGL031C	.	-	437339	438438	0	1	1099	437335	cluster_1
VI	53157	54816	YFL039C	.	-	53157	54816	0	1	1659	53152	cluster_1
II	332810	334027	YBR048W	.	+	332810	334027	0	1	1217	332807	cluster_1
IV	1354710	1355581	YDR447C	.	-	1354710	1355581	0	1	871	1354709	cluster_1
V	78031	79555	YEL040W	.	+	78031	79555	0	1	1524	78024	cluster_1
XV	1004631	1006893	YOR355W	.	+	1004631	1006893	0	1	2262	1004630	cluster_1
XII	712326	713177	YLR287C-A	.	-	712326	713177	0	1	851	712319	cluster_1
II	414131	415283	YBR084C-A	.	-	414131	415283	0	1	1152	414127	cluster_1
XII	522641	523385	YLR185W	.	+	522641	523385	0	1	744	522636	cluster_1
IV	322194	323055	YDL075W	.	+	322194	323055	0	1	861	322191	cluster_1
VIII	105122	105416	XUT_8R-47	.	-	105122	105416	0	1	294	105121	cluster_1
IV	1401744	1402681	YDR471W	.	+	1401744	1402681	0	1	937	1401743	cluster_1
VIII	126488	127613	YHR010W	.	+	126488	127613	0	1	1125	126487	cluster_1
XI	325762	326357	YKL061W	.	+	325762	326357	0	1	595	325759	cluster_1
XII	951105	953319	YLR413W	.	+	951105	953319	0	1	2214	951096	cluster_1
VII	610480	611510	YGR060W	.	+	610480	611510	0	1	1030	610474	cluster_1
XIII	550107	551227	YMR142C	.	-	550107	551227	0	1	1120	550102	cluster_1
XII	368743	369379	YLR109W	.	+	368743	369379	0	1	636	368740	cluster_1
IV	306795	307807	YDL083C	.	-	306795	307807	0	1	1012	306792	cluster_1
IX	68692	69593	YIL148W	.	+	68692	69593	0	1	901	68686	cluster_1
V	101852	102394	YEL026W	.	+	101852	102394	0	1	542	101851	cluster_1
XII	919200	921642	YLR399C	.	-	919200	921642	0	1	2442	919191	cluster_1
XVI	692660	694898	YPR074C	.	-	692660	694898	0	1	2238	692654	cluster_1
XIII	551906	552986	YMR143W	.	+	551906	552986	0	1	1080	551901	cluster_1
XIII	146455	147287	YML063W	.	+	146455	147287	0	1	832	146454	cluster_1
XIII	511270	511801	YMR122W-A	.	+	511270	511801	0	1	531	511265	cluster_1
II	256302	256904	YBR010W	.	+	256302	256904	0	1	602	256300	cluster_1
X	608284	608988	YJR094W-A	.	+	608284	608988	0	1	704	608278	cluster_1
VII	398565	400384	YGL055W	.	+	398565	400384	0	1	1819	398562	cluster_1
IV	1489275	1489843	YDR524C-B	.	-	1489275	1489843	0	1	568	1489274	cluster_1
VII	806267	807700	YGR159C	.	-	806267	807700	0	1	1433	806259	cluster_1
XV	253056	253629	YOL040C	.	-	253056	253629	0	1	573	253054	cluster_1
XII	242189	243568	YLR048W	.	+	242189	243568	0	1	1379	242187	cluster_1
XV	758301	759313	YOR222W	.	+	758301	759313	0	1	1012	758294	cluster_1
VII	545586	546172	YGR030C	.	-	545586	546172	0	1	586	545581	cluster_1
XI	521866	523581	SUT681	.	-	521866	523581	0	1	1715	521861	cluster_1
XII	780901	781400	YLR325C	.	-	780901	781400	0	1	499	780894	cluster_1
III	56796	58745	YCL037C	.	-	56796	58745	0	1	1949	56791	cluster_1
II	59716	60762	YBL087C	.	-	59716	60762	0	1	1046	59711	cluster_1
IV	221522	221819	YDL133C-A	.	-	221522	221819	0	1	297	221520	cluster_1
IV	915454	916108	YDR225W	.	+	915454	916108	0	1	654	915445	cluster_1
II	162740	164118	YBL030C	.	-	162740	164118	0	1	1378	162739	cluster_1
IV	428478	428732	CUT492	.	-	428478	428732	0	1	254	428474	cluster_1
IV	1453016	1454512	YDR502C	.	-	1453016	1454512	0	1	1496	1453015	cluster_1
V	301702	302336	YER071C	.	-	301702	302336	0	1	634	301699	cluster_1
XV	778478	779423	YOR234C	.	-	778478	779423	0	1	945	778471	cluster_1
X	156421	157306	YJL136C	.	-	156421	157306	0	1	885	156420	cluster_1
IV	1162817	1164692	YDR345C	.	-	1162817	1164692	0	1	1875	1162816	cluster_1
XIII	732381	733234	YMR230W	.	+	732381	733234	0	1	853	732374	cluster_1
XIV	229061	229890	YNL222W	.	+	229061	229890	0	1	829	229059	cluster_1
VI	220347	221442	YFR031C-A	.	-	220347	221442	0	1	1095	220345	cluster_1
XV	407923	410009	YOR041C	.	-	407923	410009	0	1	2086	407919	cluster_1
II	290469	291896	YBR025C	.	-	290469	291896	0	1	1427	290467	cluster_1
II	392946	395042	YBR078W	.	+	392946	395042	0	1	2096	392943	cluster_1
VII	556904	557512	YGR035C	.	-	556904	557512	0	1	608	556899	cluster_1
X	526288	526838	YJR048W	.	+	526288	526838	0	1	550	526283	cluster_1
XI	520743	521732	YKR043C	.	-	520743	521732	0	1	989	520738	cluster_1
XII	440440	441415	YLR150W	.	+	440440	441415	0	1	975	440436	cluster_1
II	46432	47186	YBL091C-A	.	-	46432	47186	0	1	754	46428	cluster_1
XIII	225862	226752	YML024W	.	+	225862	226752	0	1	890	225860	cluster_1
XVI	810842	812683	YPR138C	.	-	810842	812683	0	1	1841	810834	cluster_1
II	169357	170082	XUT_2R-65	.	-	169357	170082	0	1	725	169356	cluster_1
V	266390	268200	YER056C	.	-	266390	268200	0	1	1810	266388	cluster_1
X	90764	91762	YJL177W	.	+	90764	91762	0	1	998	90755	cluster_1
XV	445991	446739	YOR064C	.	-	445991	446739	0	1	748	445987	cluster_1
XII	795464	796367	YLR333C	.	-	795464	796367	0	1	903	795457	cluster_1
VI	43469	44467	YFL045C	.	-	43469	44467	0	1	998	43465	cluster_1
V	281648	282512	YER063W	.	+	281648	282512	0	1	864	281646	cluster_1
V	122330	122968	YEL017C-A	.	-	122330	122968	0	1	638	122329	cluster_1
VII	920555	921921	YGR214W	.	+	920555	921921	0	1	1366	920546	cluster_1
VII	876549	878254	YGR189C	.	-	876549	878254	0	1	1705	876541	cluster_1
IV	1466435	1468488	YDR508C	.	-	1466435	1468488	0	1	2053	1466434	cluster_1
VIII	470882	472564	YHR183W	.	+	470882	472564	0	1	1682	470878	cluster_1
X	663959	665065	YJR129C	.	-	663959	665065	0	1	1106	663953	cluster_1
XIV	87825	88872	YNL289W	.	+	87825	88872	0	1	1047	87817	cluster_1
XIII	892759	895482	YMR309C	.	-	892759	895482	0	1	2723	892751	cluster_1
XII	1029959	1030598	SUT712	.	-	1029959	1030598	0	1	639	1029958	cluster_1
XIV	576696	577214	YNL030W	.	+	576696	577214	0	1	518	576691	cluster_1
XII	720669	721467	YLR293C	.	-	720669	721467	0	1	798	720662	cluster_1
XIII	251749	253024	YML008C	.	-	251749	253024	0	1	1275	251747	cluster_1
XIV	493312	493685	YNL070W	.	+	493312	493685	0	1	373	493308	cluster_1
XVI	514428	517153	YPL019C	.	-	514428	517153	0	1	2725	514423	cluster_1
IV	1239410	1239969	YDR382W	.	+	1239410	1239969	0	1	559	1239409	cluster_1
XII	253782	255085	YLR056W	.	+	253782	255085	0	1	1303	253780	cluster_1
VII	846763	848450	YGR175C	.	-	846763	848450	0	1	1687	846755	cluster_1
II	556285	558353	YBR158W	.	+	556285	558353	0	1	2068	556280	cluster_1
XV	135836	136500	YOL097W-A	.	+	135836	136500	0	1	664	135835	cluster_1
IV	929323	930416	YDR233C	.	-	929323	930416	0	1	1093	929314	cluster_1
VII	362188	364049	SUT116	.	+	362188	364049	0	1	1861	362185	cluster_1
V	264759	265811	YER055C	.	-	264759	265811	0	1	1052	264757	cluster_1
XVI	100452	101481	YPL237W	.	+	100452	101481	0	1	1029	100451	cluster_1
XII	546072	547797	YLR197W	.	+	546072	547797	0	1	1725	546067	cluster_1
XIV	167047	167817	YNL255C	.	-	167047	167817	0	1	770	167046	cluster_1
XV	1003950	1004562	SUT388	.	+	1003950	1004562	0	1	612	1003949	cluster_1
XIV	65651	66308	YNL300W	.	+	65651	66308	0	1	657	65645	cluster_1
IV	308394	309530	YDL082W	.	+	308394	309530	0	1	1136	308391	cluster_1
II	548265	549100	YBR154C	.	-	548265	549100	0	1	835	548260	cluster_1
XVI	731132	731783	YPR102C	.	-	731132	731783	0	1	651	731125	cluster_1
XV	254268	254811	YOL039W	.	+	254268	254811	0	1	543	254266	cluster_1
X	647515	649370	YJR121W	.	+	647515	649370	0	1	1855	647509	cluster_1
VII	800452	801804	XUT_7R-365	.	-	800452	801804	0	1	1352	800444	cluster_1
IV	525418	527281	YDR037W	.	+	525418	527281	0	1	1863	525413	cluster_1
IV	1239884	1240695	YDR383C	.	-	1239884	1240695	0	1	811	1239883	cluster_1
XVI	481375	481932	YPL037C	.	-	481375	481932	0	1	557	481371	cluster_1
II	235220	235819	YBL003C	.	-	235220	235819	0	1	599	235218	cluster_1
IV	116277	116925	YDL192W	.	+	116277	116925	0	1	648	116276	cluster_1
XV	841307	841910	YOR276W	.	+	841307	841910	0	1	603	841299	cluster_1
XI	341176	342546	YKL051W	.	+	341176	342546	0	1	1370	341173	cluster_1
X	450923	452094	YJR007W	.	+	450923	452094	0	1	1171	450919	cluster_1
XIV	416698	417333	YNL111C	.	-	416698	417333	0	1	635	416694	cluster_1
IV	1162328	1162940	XUT_4F-524	.	+	1162328	1162940	0	1	612	1162327	cluster_1
XII	506104	507708	YLR175W	.	+	506104	507708	0	1	1604	506099	cluster_1
XV	444107	444627	SUT367	.	+	444107	444627	0	1	520	444103	cluster_1
XV	648672	649019	YOR167C	.	-	648672	649019	0	1	347	648666	cluster_1
X	464399	466223	YJR016C	.	-	464399	466223	0	1	1824	464395	cluster_1
XII	953250	954244	YLR414C	.	-	953250	954244	0	1	994	953241	cluster_1
X	348257	348772	XUT_10F-158	.	+	348257	348772	0	1	515	348254	cluster_1
XIII	159360	159961	YML058W	.	+	159360	159961	0	1	601	159359	cluster_1
VII	961272	962116	YGR235C	.	-	961272	962116	0	1	844	961263	cluster_1
XIII	557395	558562	YMR146C	.	-	557395	558562	0	1	1167	557390	cluster_1
II	236468	237079	YBL002W	.	+	236468	237079	0	1	611	236466	cluster_1
XI	463918	465075	YKR013W	.	+	463918	465075	0	1	1157	463914	cluster_1
X	569490	570621	YJR070C	.	-	569490	570621	0	1	1131	569485	cluster_1
II	716764	718084	YBR249C	.	-	716764	718084	0	1	1320	716757	cluster_1
XIII	671774	674821	YMR205C	.	-	671774	674821	0	1	3047	671768	cluster_1
V	339638	342237	YER091C	.	-	339638	342237	0	1	2599	339635	cluster_1
II	376411	378538	YBR069C	.	-	376411	378538	0	1	2127	376408	cluster_1
VIII	143922	146146	YHR020W	.	+	143922	146146	0	1	2224	143921	cluster_1
II	235910	236281	SUT442	.	-	235910	236281	0	1	371	235908	cluster_1
VIII	282490	283330	YHR089C	.	-	282490	283330	0	1	840	282488	cluster_1
VII	312027	313037	XUT_7R-129	.	-	312027	313037	0	1	1010	312024	cluster_1
XIII	701730	703467	YMR217W	.	+	701730	703467	0	1	1737	701723	cluster_1
V	234928	235558	YER042W	.	+	234928	235558	0	1	630	234926	cluster_1
XV	472703	473408	YOR078W	.	+	472703	473408	0	1	705	472699	cluster_1
XII	867209	868493	YLR372W	.	+	867209	868493	0	1	1284	867201	cluster_1
IV	1021830	1022376	YDR281C	.	-	1021830	1022376	0	1	546	1021829	cluster_1
XII	515205	516658	YLR180W	.	+	515205	516658	0	1	1453	515200	cluster_1
VII	95810	97121	YGL209W	.	+	95810	97121	0	1	1311	95801	cluster_1
X	189698	190398	YJL122W	.	+	189698	190398	0	1	700	189697	cluster_1
IV	427220	428512	YDL014W	.	+	427220	428512	0	1	1292	427216	cluster_1
VII	1048462	1050053	YGR279C	.	-	1048462	1050053	0	1	1591	1048461	cluster_1
V	303951	305865	YER073W	.	+	303951	305865	0	1	1914	303948	cluster_1
XI	259204	259705	YKL096W-A	.	+	259204	259705	0	1	501	259202	cluster_1
XII	903675	904661	YLR390W-A	.	+	903675	904661	0	1	986	903666	cluster_1
X	411162	413419	YJL012C	.	-	411162	413419	0	1	2257	411158	cluster_1
XV	966585	967738	YOR342C	.	-	966585	967738	0	1	1153	966576	cluster_1
VII	784048	785155	YGR146C	.	-	784048	785155	0	1	1107	784041	cluster_1
XI	612417	613914	YKR092C	.	-	612417	613914	0	1	1497	612411	cluster_1
VIII	386600	386989	XUT_8R-193	.	-	386600	386989	0	1	389	386597	cluster_1
VIII	386758	386998	SUT590	.	-	386758	386998	0	1	240	386755	cluster_1
VII	970533	973967	YGR240C	.	-	970533	973967	0	1	3434	970524	cluster_1
VIII	487647	488268	YHR193C	.	-	487647	488268	0	1	621	487643	cluster_1
IV	914189	914746	YDR224C	.	-	914189	914746	0	1	557	914180	cluster_1
XIV	187025	187529	YNL244C	.	-	187025	187529	0	1	504	187024	cluster_1
IV	1238193	1238851	YDR381C-A	.	-	1238193	1238851	0	1	658	1238192	cluster_1
XII	166396	167264	YLR009W	.	+	166396	167264	0	1	868	166395	cluster_1
IV	363936	364876	YDL051W	.	+	363936	364876	0	1	940	363933	cluster_1
VII	73334	73792	YGL226W	.	+	73334	73792	0	1	458	73327	cluster_1
XIII	667511	668271	YMR202W	.	+	667511	668271	0	1	760	667505	cluster_1
II	237077	237478	YBL001C	.	-	237077	237478	0	1	401	237075	cluster_1
XVI	121737	125609	YPL226W	.	+	121737	125609	0	1	3872	121736	cluster_1
IV	812086	813022	YDR174W	.	+	812086	813022	0	1	936	812078	cluster_1
XI	426199	427045	YKL009W	.	+	426199	427045	0	1	846	426195	cluster_1
XI	341221	342110	SUT674	.	-	341221	342110	0	1	889	341218	cluster_1
XVI	577438	581238	YPR010C	.	-	577438	581238	0	1	3800	577433	cluster_1
IV	87474	88109	YDL208W	.	+	87474	88109	0	1	635	87466	cluster_1
XV	493370	494534	YOR091W	.	+	493370	494534	0	1	1164	493366	cluster_1
XIV	215909	217190	YNL231C	.	-	215909	217190	0	1	1281	215907	cluster_1
XIV	352372	352705	YNL145W	.	+	352372	352705	0	1	333	352369	cluster_1
VIII	422894	423577	YHR162W	.	+	422894	423577	0	1	683	422890	cluster_1
IV	387055	387629	XUT_4F-193	.	+	387055	387629	0	1	574	387052	cluster_1
XIV	234321	235821	YNL220W	.	+	234321	235821	0	1	1500	234319	cluster_1
V	140309	140867	YEL008C-A	.	-	140309	140867	0	1	558	140308	cluster_1
II	138289	140316	YBL042C	.	-	138289	140316	0	1	2027	138288	cluster_1
X	622478	623057	YJR104C	.	-	622478	623057	0	1	579	622472	cluster_1
VIII	385241	386730	YHR143W	.	+	385241	386730	0	1	1489	385238	cluster_1
I	100021	101168	YAL025C	.	-	100021	101168	0	1	1147	100020	cluster_1
IV	808279	810557	YDR172W	.	+	808279	810557	0	1	2278	808271	cluster_1
X	466278	467055	YJR017C	.	-	466278	467055	0	1	777	466274	cluster_1
II	255204	255723	YBR009C	.	-	255204	255723	0	1	519	255202	cluster_1
XVI	153465	154214	YPL211W	.	+	153465	154214	0	1	749	153464	cluster_1
X	577103	578215	YJR077C	.	-	577103	578215	0	1	1112	577098	cluster_1
IV	507900	509591	YDR033W	.	+	507900	509591	0	1	1691	507895	cluster_1
XI	309160	309771	YKL068W-A	.	+	309160	309771	0	1	611	309157	cluster_1
XVI	868489	870041	YPR163C	.	-	868489	870041	0	1	1552	868481	cluster_1
XVI	745614	746845	YPR110C	.	-	745614	746845	0	1	1231	745607	cluster_1
V	121466	122392	YEL018W	.	+	121466	122392	0	1	926	121465	cluster_1
VII	1061780	1063166	YGR285C	.	-	1061780	1063166	0	1	1386	1061779	cluster_1
VII	400571	401352	YGL054C	.	-	400571	401352	0	1	781	400567	cluster_1
XIII	288032	289791	SUT727	.	-	288032	289791	0	1	1759	288030	cluster_2
XIII	288040	289819	YMR011W	.	+	288040	289819	0	1	1779	288038	cluster_2
XV	780891	781607	YOR236W	.	+	780891	781607	0	1	716	780884	cluster_2
III	162408	162876	YCR024C-B	.	-	162408	162876	0	1	468	162407	cluster_2
IX	255086	256002	YIL053W	.	+	255086	256002	0	1	916	255084	cluster_2
XIV	172428	174587	YNL251C	.	-	172428	174587	0	1	2159	172427	cluster_2
XIV	413597	416414	YNL112W	.	+	413597	416414	0	1	2817	413593	cluster_2
III	77193	78057	XUT_3F-33	.	+	77193	78057	0	1	864	77186	cluster_2
IV	216055	217204	YDL137W	.	+	216055	217204	0	1	1149	216053	cluster_2
V	281568	282541	CUT557	.	-	281568	282541	0	1	973	281566	cluster_2
XIV	505745	507290	YNL064C	.	-	505745	507290	0	1	1545	505740	cluster_2
V	302659	303161	XUT_5R-144	.	-	302659	303161	0	1	502	302656	cluster_2
XV	882892	884209	YOR303W	.	+	882892	884209	0	1	1317	882884	cluster_2
III	120840	122388	YCR005C	.	-	120840	122388	0	1	1548	120839	cluster_2
IV	1182583	1183296	XUT_4R-486	.	-	1182583	1183296	0	1	713	1182582	cluster_2
VII	95512	96889	XUT_7R-43	.	-	95512	96889	0	1	1377	95503	cluster_2
II	373641	375729	YBR068C	.	-	373641	375729	0	1	2088	373638	cluster_2
IV	1403282	1404297	YDR472W	.	+	1403282	1404297	0	1	1015	1403281	cluster_2
XV	407063	408265	YOR040W	.	+	407063	408265	0	1	1202	407059	cluster_2
V	16318	17937	YEL071W	.	+	16318	17937	0	1	1619	16317	cluster_2
XII	371445	373061	YLR113W	.	+	371445	373061	0	1	1616	371442	cluster_2
XV	876998	877729	YOR298C-A	.	-	876998	877729	0	1	731	876990	cluster_2
XV	406825	407646	CUT839	.	-	406825	407646	0	1	821	406821	cluster_2
XIV	282154	283628	YNL190W	.	+	282154	283628	0	1	1474	282152	cluster_2
XI	463805	465026	XUT_11R-209	.	-	463805	465026	0	1	1221	463801	cluster_2
XI	463283	465026	YKR012C	.	-	463283	465026	0	1	1743	463279	cluster_2
IV	331000	333097	YDL070W	.	+	331000	333097	0	1	2097	330997	cluster_2
VII	95215	97084	SUT536	.	-	95215	97084	0	1	1869	95206	cluster_2
XV	721848	722643	SUT786	.	-	721848	722643	0	1	795	721841	cluster_2
V	302787	303341	YER072W	.	+	302787	303341	0	1	554	302784	cluster_2
IV	1182953	1183490	SUT484	.	-	1182953	1183490	0	1	537	1182952	cluster_2
XIV	185726	186904	YNL245C	.	-	185726	186904	0	1	1178	185725	cluster_2
XV	381039	382939	YOR027W	.	+	381039	382939	0	1	1900	381036	cluster_2
X	381288	383582	YJL034W	.	+	381288	383582	0	1	2294	381285	cluster_2
IV	215348	215717	CUT479	.	-	215348	215717	0	1	369	215346	cluster_2
III	75935	77945	YCL025C	.	-	75935	77945	0	1	2010	75928	cluster_2
VI	54596	55346	SUT101	.	+	54596	55346	0	1	750	54591	cluster_2
IV	1487232	1489057	YDR524C	.	-	1487232	1489057	0	1	1825	1487231	cluster_2
XV	868293	869100	YOR294W	.	+	868293	869100	0	1	807	868285	cluster_2
X	519418	521741	YJR045C	.	-	519418	521741	0	1	2323	519413	cluster_2
XII	540779	541782	SUT270	.	+	540779	541782	0	1	1003	540774	cluster_2
IV	1183250	1184309	YDR353W	.	+	1183250	1184309	0	1	1059	1183249	cluster_2
XII	540741	541587	YLR194C	.	-	540741	541587	0	1	846	540736	cluster_2
VII	784305	786055	SUT132	.	+	784305	786055	0	1	1750	784298	cluster_2
XII	196843	197337	CUT252	.	+	196843	197337	0	1	494	196842	cluster_2
XII	1002440	1004227	YLR432W	.	+	1002440	1004227	0	1	1787	1002439	cluster_2
VII	1057581	1058752	YGR282C	.	-	1057581	1058752	0	1	1171	1057580	cluster_2
XV	87463	89587	YOL123W	.	+	87463	89587	0	1	2124	87455	cluster_2
II	563052	564706	YBR162C	.	-	563052	564706	0	1	1654	563047	cluster_2
XVI	451462	453241	YPL057C	.	-	451462	453241	0	1	1779	451458	cluster_2
IV	1344353	1345236	XUT_4F-617	.	+	1344353	1345236	0	1	883	1344352	cluster_2
XV	977041	978201	YOR344C	.	-	977041	978201	0	1	1160	977032	cluster_2
VI	89591	90716	SUT103	.	+	89591	90716	0	1	1125	89583	cluster_2
VII	785935	786983	YGR147C	.	-	785935	786983	0	1	1048	785928	cluster_2
XVI	643779	645362	YPR036W	.	+	643779	645362	0	1	1583	643773	cluster_2
XVI	350052	352316	YPL106C	.	-	350052	352316	0	1	2264	350049	cluster_2
V	510230	512232	YER165W	.	+	510230	512232	0	1	2002	510225	cluster_2
X	451976	453478	SUT637	.	-	451976	453478	0	1	1502	451972	cluster_2
XV	889804	891531	YOR306C	.	-	889804	891531	0	1	1727	889796	cluster_2
VII	76852	78032	YGL225W	.	+	76852	78032	0	1	1180	76845	cluster_2
VII	93771	94566	YGL210W	.	+	93771	94566	0	1	795	93762	cluster_2
IV	540497	541261	YDR042C	.	-	540497	541261	0	1	764	540492	cluster_2
XI	336321	338850	YKL054C	.	-	336321	338850	0	1	2529	336318	cluster_2
VII	798506	800206	YGR155W	.	+	798506	800206	0	1	1700	798499	cluster_2
VII	731336	733108	SUT128	.	+	731336	733108	0	1	1772	731329	cluster_2
IV	1443603	1445542	YDR497C	.	-	1443603	1445542	0	1	1939	1443602	cluster_2
XVI	592156	593161	YPR016C	.	-	592156	593161	0	1	1005	592151	cluster_2
VI	54818	55346	XUT_6F-22	.	+	54818	55346	0	1	528	54813	cluster_2
XV	60262	61104	YOL139C	.	-	60262	61104	0	1	842	60256	cluster_2
II	304739	305999	YBR034C	.	-	304739	305999	0	1	1260	304736	cluster_2
II	380302	381074	XUT_2R-170	.	-	380302	381074	0	1	772	380299	cluster_2
XVI	645874	646419	YPR036W-A	.	+	645874	646419	0	1	545	645868	cluster_2
V	205192	207092	YER025W	.	+	205192	207092	0	1	1900	205190	cluster_2
XVI	352597	352889	XUT_16F-145	.	+	352597	352889	0	1	292	352594	cluster_2
XVI	352597	352853	SUT403	.	+	352597	352853	0	1	256	352594	cluster_2
IV	230918	232158	YDL129W	.	+	230918	232158	0	1	1240	230916	cluster_2
XI	514990	516976	YKR039W	.	+	514990	516976	0	1	1986	514985	cluster_2
IV	592354	593202	YDR073W	.	+	592354	593202	0	1	848	592349	cluster_2
XVI	296683	298108	YPL135C-A	.	-	296683	298108	0	1	1425	296681	cluster_2
XV	28588	31660	YOL155C	.	-	28588	31660	0	1	3072	28586	cluster_2
IV	602281	602794	XUT_4F-293	.	+	602281	602794	0	1	513	602275	cluster_2
XI	208155	210289	YKL125W	.	+	208155	210289	0	1	2134	208153	cluster_2
IV	602098	602886	YDR078C	.	-	602098	602886	0	1	788	602092	cluster_2
II	306621	307031	CUT012	.	+	306621	307031	0	1	410	306618	cluster_2
VII	858910	859504	YGR183C	.	-	858910	859504	0	1	594	858902	cluster_2
VI	87462	90638	YFL024C	.	-	87462	90638	0	1	3176	87454	cluster_2
II	306169	306985	YBR035C	.	-	306169	306985	0	1	816	306166	cluster_2
XV	315761	316212	YOL005C	.	-	315761	316212	0	1	451	315758	cluster_2
XIV	117062	118874	YNL276C	.	-	117062	118874	0	1	1812	117061	cluster_2
VII	731292	732966	YGR121C	.	-	731292	732966	0	1	1674	731285	cluster_2
XII	388579	388789	YLR120W-A	.	+	388579	388789	0	1	210	388576	cluster_2
VII	360098	361929	YGL078C	.	-	360098	361929	0	1	1831	360095	cluster_2
XVI	370945	373158	YPL093W	.	+	370945	373158	0	1	2213	370942	cluster_2
XIV	289344	291983	YNL186W	.	+	289344	291983	0	1	2639	289342	cluster_2
XVI	297461	298415	YPL135W	.	+	297461	298415	0	1	954	297459	cluster_2
II	306244	307022	XUT_2F-116	.	+	306244	307022	0	1	778	306241	cluster_2
XVI	40919	43148	YPL265W	.	+	40919	43148	0	1	2229	40915	cluster_2
XVI	648596	650075	YPR041W	.	+	648596	650075	0	1	1479	648590	cluster_2
XV	304592	307687	YOL011W	.	+	304592	307687	0	1	3095	304589	cluster_2
XVI	460619	462161	YPL050C	.	-	460619	462161	0	1	1542	460615	cluster_2
VI	95730	97252	YFL021C-A	.	-	95730	97252	0	1	1522	95721	cluster_2
XVI	107111	108226	YPL232W	.	+	107111	108226	0	1	1115	107110	cluster_2
V	223262	225232	YER036C	.	-	223262	225232	0	1	1970	223260	cluster_2
XIV	662715	663719	YNR017W	.	+	662715	663719	0	1	1004	662709	cluster_2
VII	858985	859721	XUT_7F-391	.	+	858985	859721	0	1	736	858977	cluster_2
XIII	251161	251558	YML009C	.	-	251161	251558	0	1	397	251159	cluster_2
III	103524	104370	YCL010C	.	-	103524	104370	0	1	846	103523	cluster_2
VIII	80432	81716	YHL011C	.	-	80432	81716	0	1	1284	80424	cluster_2
I	76400	79561	YAL035W	.	+	76400	79561	0	1	3161	76393	cluster_2
XIV	618454	619706	YNL007C	.	-	618454	619706	0	1	1252	618448	cluster_2
XI	524058	525083	YKR046C	.	-	524058	525083	0	1	1025	524053	cluster_2
XV	307882	309143	YOL010W	.	+	307882	309143	0	1	1261	307879	cluster_2
IV	563465	564988	YDR055W	.	+	563465	564988	0	1	1523	563460	cluster_2
IV	1013283	1013684	YDR276C	.	-	1013283	1013684	0	1	401	1013282	cluster_2
V	334631	335959	XUT_5F-166	.	+	334631	335959	0	1	1328	334628	cluster_2
XVI	453402	454121	SUT409	.	+	453402	454121	0	1	719	453398	cluster_2
V	333035	335277	YER088C	.	-	333035	335277	0	1	2242	333032	cluster_2
XVI	677135	677743	YPR062W	.	+	677135	677743	0	1	608	677129	cluster_2
XIII	759579	762071	YMR246W	.	+	759579	762071	0	1	2492	759572	cluster_2
VII	94452	94664	SUT535	.	-	94452	94664	0	1	212	94443	cluster_2
VII	87508	89733	YGL215W	.	+	87508	89733	0	1	2225	87500	cluster_2
XIII	664630	665869	YMR200W	.	+	664630	665869	0	1	1239	664624	cluster_2
XV	408367	409710	YOR042W	.	+	408367	409710	0	1	1343	408363	cluster_2
XII	625111	626349	YLR244C	.	-	625111	626349	0	1	1238	625105	cluster_2
XIV	479758	481142	YNL078W	.	+	479758	481142	0	1	1384	479754	cluster_2
IV	1191813	1195150	YDR359C	.	-	1191813	1195150	0	1	3337	1191812	cluster_2
XI	576334	578183	YKR072C	.	-	576334	578183	0	1	1849	576329	cluster_2
XVI	132811	135601	YPL221W	.	+	132811	135601	0	1	2790	132810	cluster_2
II	452624	453364	YBR106W	.	+	452624	453364	0	1	740	452620	cluster_2
XII	640272	641135	YLR250W	.	+	640272	641135	0	1	863	640266	cluster_2
XVI	453207	453915	YPL056C	.	-	453207	453915	0	1	708	453203	cluster_2
XI	365369	369283	YKL038W	.	+	365369	369283	0	1	3914	365366	cluster_2
IV	1418492	1420305	YDR481C	.	-	1418492	1420305	0	1	1813	1418491	cluster_2
XV	495045	497152	YOR092W	.	+	495045	497152	0	1	2107	495041	cluster_2
X	159452	159862	YJL133C-A	.	-	159452	159862	0	1	410	159451	cluster_2
XIII	751815	752957	YMR241W	.	+	751815	752957	0	1	1142	751808	cluster_2
II	380338	381321	YBR071W	.	+	380338	381321	0	1	983	380335	cluster_2
XVI	492014	492756	SUT412	.	+	492014	492756	0	1	742	492010	cluster_2
XIV	507633	508745	YNL063W	.	+	507633	508745	0	1	1112	507628	cluster_2
XIV	417705	418526	YNL110C	.	-	417705	418526	0	1	821	417701	cluster_2
VIII	443785	445483	YHR170W	.	+	443785	445483	0	1	1698	443781	cluster_2
VII	56463	58994	YGL234W	.	+	56463	58994	0	1	2531	56458	cluster_2
II	614447	614825	CUT030	.	+	614447	614825	0	1	378	614441	cluster_2
XIV	340332	340939	YNL157W	.	+	340332	340939	0	1	607	340329	cluster_2
XIII	623327	624258	YMR181C	.	-	623327	624258	0	1	931	623321	cluster_2
II	614470	616178	XUT_2F-242	.	+	614470	616178	0	1	1708	614464	cluster_2
III	209809	210429	YCR046C	.	-	209809	210429	0	1	620	209807	cluster_2
XVI	646319	647085	YPR037C	.	-	646319	647085	0	1	766	646313	cluster_2
XIV	707775	708337	YNR046W	.	+	707775	708337	0	1	562	707768	cluster_2
XIII	272158	272907	YMR002W	.	+	272158	272907	0	1	749	272156	cluster_2
II	614745	615896	YBR197C	.	-	614745	615896	0	1	1151	614739	cluster_2
X	181294	181808	YJL127C-B	.	-	181294	181808	0	1	514	181293	cluster_2
V	545567	546444	YER177W	.	+	545567	546444	0	1	877	545562	cluster_2
XI	559604	560773	YKR062W	.	+	559604	560773	0	1	1169	559599	cluster_2
IV	1344272	1345197	YDR441C	.	-	1344272	1345197	0	1	925	1344271	cluster_2
XIII	284871	286422	YMR010W	.	+	284871	286422	0	1	1551	284869	cluster_2
XVI	875170	876131	YPR165W	.	+	875170	876131	0	1	961	875162	cluster_2
V	194217	194584	YER019C-A	.	-	194217	194584	0	1	367	194216	cluster_2
V	79524	80158	YEL039C	.	-	79524	80158	0	1	634	79517	cluster_2
XII	626387	626948	YLR245C	.	-	626387	626948	0	1	561	626381	cluster_2
VII	858237	858785	YGR181W	.	+	858237	858785	0	1	548	858229	cluster_2
XIII	618194	619459	XUT_13R-279	.	-	618194	619459	0	1	1265	618188	cluster_2
XIII	618850	619482	SUT734	.	-	618850	619482	0	1	632	618844	cluster_2
XV	605257	606192	YOR145C	.	-	605257	606192	0	1	935	605251	cluster_2
XII	402750	404196	YLR130C	.	-	402750	404196	0	1	1446	402746	cluster_2
XIII	352585	353593	YMR042W	.	+	352585	353593	0	1	1008	352582	cluster_2
XI	308928	309909	SUT671	.	-	308928	309909	0	1	981	308925	cluster_2
III	163325	163990	YCR025C	.	-	163325	163990	0	1	665	163324	cluster_2
XIII	623422	625412	XUT_13F-274	.	+	623422	625412	0	1	1990	623416	cluster_2
X	106367	106887	YJL166W	.	+	106367	106887	0	1	520	106366	cluster_2
X	461776	462525	YJR014W	.	+	461776	462525	0	1	749	461772	cluster_2
XI	339627	340569	YKL052C	.	-	339627	340569	0	1	942	339624	cluster_2
XIII	623384	626036	YMR182W-A	.	+	623384	626036	0	1	2652	623378	cluster_2
III	210338	210746	XUT_3F-99	.	+	210338	210746	0	1	408	210336	cluster_2
XIII	68264	69753	YML102W	.	+	68264	69753	0	1	1489	68258	cluster_2
X	342473	345802	YJL050W	.	+	342473	345802	0	1	3329	342470	cluster_2
XII	719633	720389	YLR292C	.	-	719633	720389	0	1	756	719626	cluster_2
IV	430956	431534	YDL012C	.	-	430956	431534	0	1	578	430952	cluster_2
XVI	677618	678373	YPR063C	.	-	677618	678373	0	1	755	677612	cluster_2
XVI	255789	256827	YPL156C	.	-	255789	256827	0	1	1038	255787	cluster_2
XV	312918	315414	YOL006C	.	-	312918	315414	0	1	2496	312915	cluster_2
XII	63942	65304	YLL039C	.	-	63942	65304	0	1	1362	63936	cluster_2
II	565607	567533	YBR163W	.	+	565607	567533	0	1	1926	565602	cluster_2
II	427064	427525	YBR091C	.	-	427064	427525	0	1	461	427060	cluster_2
XI	280847	282379	YKL082C	.	-	280847	282379	0	1	1532	280845	cluster_2
IV	169168	169636	YDL160C-A	.	-	169168	169636	0	1	468	169167	cluster_2
XV	67226	68976	YOL136C	.	-	67226	68976	0	1	1750	67220	cluster_2
XV	217121	218695	YOL059W	.	+	217121	218695	0	1	1574	217119	cluster_2
XII	196765	198113	YLR027C	.	-	196765	198113	0	1	1348	196764	cluster_2
IV	592647	593447	XUT_4R-263	.	-	592647	593447	0	1	800	592642	cluster_2
XV	413794	414193	YOR045W	.	+	413794	414193	0	1	399	413790	cluster_2
VI	130196	131198	YFL005W	.	+	130196	131198	0	1	1002	130195	cluster_2
VII	22281	23612	YGL254W	.	+	22281	23612	0	1	1331	22279	cluster_2
IX	76303	77335	XUT_9F-32	.	+	76303	77335	0	1	1032	76296	cluster_2
IV	769777	770192	CUT510	.	-	769777	770192	0	1	415	769770	cluster_2
XIV	479481	480182	XUT_14R-192	.	-	479481	480182	0	1	701	479477	cluster_2
IV	236080	238708	YDL126C	.	-	236080	238708	0	1	2628	236078	cluster_2
XI	339064	339528	YKL053C-A	.	-	339064	339528	0	1	464	339061	cluster_2
XII	933800	934265	YLR408C	.	-	933800	934265	0	1	465	933791	cluster_2
V	222563	223215	YER035W	.	+	222563	223215	0	1	652	222561	cluster_2
III	130065	130383	CUT464	.	-	130065	130383	0	1	318	130064	cluster_2
V	504004	504982	SUT098	.	+	504004	504982	0	1	978	503999	cluster_2
XV	605792	606441	YOR146W	.	+	605792	606441	0	1	649	605786	cluster_2
III	240023	240580	YCR071C	.	-	240023	240580	0	1	557	240021	cluster_2
VI	55247	56010	YFL038C	.	-	55247	56010	0	1	763	55242	cluster_2
XI	246172	246621	CUT229	.	+	246172	246621	0	1	449	246170	cluster_2
VIII	508955	512048	YHR205W	.	+	508955	512048	0	1	3093	508950	cluster_2
XVI	876173	876667	YPR166C	.	-	876173	876667	0	1	494	876165	cluster_2
XI	310078	313180	YKL068W	.	+	310078	313180	0	1	3102	310075	cluster_2
VI	131067	131591	SUT527	.	-	131067	131591	0	1	524	131066	cluster_2
XI	143578	145682	YKL163W	.	+	143578	145682	0	1	2104	143577	cluster_2
XV	580141	581513	YOR136W	.	+	580141	581513	0	1	1372	580136	cluster_2
IV	1495974	1496590	YDR529C	.	-	1495974	1496590	0	1	616	1495973	cluster_2
XIV	426069	427108	YNL103W-A	.	+	426069	427108	0	1	1039	426065	cluster_2
XIV	481203	483068	YNL077W	.	+	481203	483068	0	1	1865	481199	cluster_2
II	776537	777965	YBR287W	.	+	776537	777965	0	1	1428	776530	cluster_2
XVI	517637	519922	YPL018W	.	+	517637	519922	0	1	2285	517632	cluster_2
XII	65632	67427	YLL037W	.	+	65632	67427	0	1	1795	65626	cluster_2
XIV	117238	118929	YNL277W	.	+	117238	118929	0	1	1691	117237	cluster_2
XII	128980	130855	YLL010C	.	-	128980	130855	0	1	1875	128979	cluster_2
XII	327610	329272	YLR094C	.	-	327610	329272	0	1	1662	327607	cluster_2
VII	92488	93679	YGL211W	.	+	92488	93679	0	1	1191	92479	cluster_2
XVI	184869	187819	YPL190C	.	-	184869	187819	0	1	2950	184868	cluster_2
X	180531	180997	XUT_10F-86	.	+	180531	180997	0	1	466	180530	cluster_2
IV	741847	744020	YDR143C	.	-	741847	744020	0	1	2173	741840	cluster_2
XII	322264	323442	YLR091W	.	+	322264	323442	0	1	1178	322261	cluster_2
X	380154	381054	YJL035C	.	-	380154	381054	0	1	900	380151	cluster_2
XIV	299562	300656	YNL180C	.	-	299562	300656	0	1	1094	299560	cluster_2
II	565213	565513	YBR162W-A	.	+	565213	565513	0	1	300	565208	cluster_2
IV	1491062	1492491	YDR527W	.	+	1491062	1492491	0	1	1429	1491061	cluster_2
XI	69798	70424	SUT222	.	+	69798	70424	0	1	626	69792	cluster_2
XV	918526	921300	YOR322C	.	-	918526	921300	0	1	2774	918517	cluster_2
VIII	241628	241998	YHR072W-A	.	+	241628	241998	0	1	370	241626	cluster_2
VIII	442131	443562	YHR169W	.	+	442131	443562	0	1	1431	442127	cluster_2
VII	278805	280532	YGL122C	.	-	278805	280532	0	1	1727	278803	cluster_2
IV	371100	371989	SUT462	.	-	371100	371989	0	1	889	371097	cluster_2
IV	1266267	1266975	YDR397C	.	-	1266267	1266975	0	1	708	1266266	cluster_2
VII	576113	576488	CUT607	.	-	576113	576488	0	1	375	576108	cluster_2
X	180507	180829	SUT205	.	+	180507	180829	0	1	322	180506	cluster_2
XII	339697	341028	YLR099C	.	-	339697	341028	0	1	1331	339694	cluster_2
XVI	491935	493073	YPL031C	.	-	491935	493073	0	1	1138	491931	cluster_2
XVI	453919	455000	YPL055C	.	-	453919	455000	0	1	1081	453915	cluster_2
XIV	138494	140518	YNL268W	.	+	138494	140518	0	1	2024	138493	cluster_2
XIII	353853	355061	YMR043W	.	+	353853	355061	0	1	1208	353850	cluster_2
VII	288432	289395	YGL117W	.	+	288432	289395	0	1	963	288430	cluster_2
IX	249990	251969	YIL056W	.	+	249990	251969	0	1	1979	249988	cluster_2
XIII	624089	625280	YMR182C	.	-	624089	625280	0	1	1191	624083	cluster_2
VIII	241896	242332	XUT_8R-115	.	-	241896	242332	0	1	436	241894	cluster_2
XV	908786	911649	XUT_15R-403	.	-	908786	911649	0	1	2863	908777	cluster_2
XV	200210	201945	YOL068C	.	-	200210	201945	0	1	1735	200208	cluster_2
XVI	752231	753015	YPR113W	.	+	752231	753015	0	1	784	752224	cluster_2
VII	739915	741774	YGR124W	.	+	739915	741774	0	1	1859	739908	cluster_2
XI	68116	70528	YKL198C	.	-	68116	70528	0	1	2412	68110	cluster_2
XII	663189	665036	YLR259C	.	-	663189	665036	0	1	1847	663183	cluster_2
XVI	378991	381403	YPL089C	.	-	378991	381403	0	1	2412	378988	cluster_2
X	150866	151676	YJL140W	.	+	150866	151676	0	1	810	150865	cluster_2
XVI	164081	165894	YPL204W	.	+	164081	165894	0	1	1813	164080	cluster_2
XV	1029020	1031334	YOR370C	.	-	1029020	1031334	0	1	2314	1029019	cluster_2
VI	224184	224875	YFR033C	.	-	224184	224875	0	1	691	224182	cluster_2
XIV	545196	546045	YNL044W	.	+	545196	546045	0	1	849	545191	cluster_2
XII	65234	66552	YLL038C	.	-	65234	66552	0	1	1318	65228	cluster_2
XV	967241	967836	XUT_15F-431	.	+	967241	967836	0	1	595	967232	cluster_2
XIV	485547	486552	YNL075W	.	+	485547	486552	0	1	1005	485543	cluster_2
XIV	708457	711463	YNR047W	.	+	708457	711463	0	1	3006	708450	cluster_2
XIV	276345	279982	YNL192W	.	+	276345	279982	0	1	3637	276343	cluster_2
XIII	434733	436009	YMR083W	.	+	434733	436009	0	1	1276	434729	cluster_2
IX	186435	187655	YIL094C	.	-	186435	187655	0	1	1220	186434	cluster_2
XV	770402	772242	XUT_15R-344	.	-	770402	772242	0	1	1840	770395	cluster_2
XV	617351	618477	YOR152C	.	-	617351	618477	0	1	1126	617345	cluster_2
VII	741708	742083	SUT559	.	-	741708	742083	0	1	375	741701	cluster_2
VII	97319	98714	YGL208W	.	+	97319	98714	0	1	1395	97310	cluster_2
VII	55805	56162	CUT585	.	-	55805	56162	0	1	357	55800	cluster_2
XII	823496	826533	YLR347C	.	-	823496	826533	0	1	3037	823488	cluster_2
IX	83274	84921	YIL142W	.	+	83274	84921	0	1	1647	83266	cluster_2
II	43260	44207	YBL095W	.	+	43260	44207	0	1	947	43256	cluster_2
XIV	544976	545993	YNL043C	.	-	544976	545993	0	1	1017	544971	cluster_2
IV	414969	416945	YDL020C	.	-	414969	416945	0	1	1976	414965	cluster_2
V	117159	117566	YEL020W-A	.	+	117159	117566	0	1	407	117158	cluster_2
XIII	103874	104221	YML081C-A	.	-	103874	104221	0	1	347	103873	cluster_2
IV	389036	392341	YDL035C	.	-	389036	392341	0	1	3305	389033	cluster_2
XI	339152	341226	YKL053W	.	+	339152	341226	0	1	2074	339149	cluster_2
XV	612939	616933	YOR151C	.	-	612939	616933	0	1	3994	612933	cluster_2
X	96083	96537	YJL173C	.	-	96083	96537	0	1	454	96074	cluster_2
II	449578	450716	YBR104W	.	+	449578	450716	0	1	1138	449574	cluster_2
XV	74113	77351	YOL130W	.	+	74113	77351	0	1	3238	74106	cluster_2
IV	1386775	1388578	YDR463W	.	+	1386775	1388578	0	1	1803	1386774	cluster_2
IV	1166898	1168816	YDR346C	.	-	1166898	1168816	0	1	1918	1166897	cluster_2
IV	1166699	1167028	SUT070	.	+	1166699	1167028	0	1	329	1166698	cluster_2
IV	564918	565698	YDR056C	.	-	564918	565698	0	1	780	564913	cluster_2
IV	134738	135558	SUT460	.	-	134738	135558	0	1	820	134737	cluster_2
IV	720787	721533	YDR133C	.	-	720787	721533	0	1	746	720780	cluster_2
IV	371199	372038	YDL046W	.	+	371199	372038	0	1	839	371196	cluster_2
IV	589666	591477	YDR072C	.	-	589666	591477	0	1	1811	589661	cluster_2
XII	826906	827900	YLR348C	.	-	826906	827900	0	1	994	826898	cluster_2
VIII	206419	207327	YHR049W	.	+	206419	207327	0	1	908	206417	cluster_2
XIII	854492	854983	SUT739	.	-	854492	854983	0	1	491	854484	cluster_2
XIV	664219	665070	YNR018W	.	+	664219	665070	0	1	851	664213	cluster_2
VIII	168748	170548	YHR030C	.	-	168748	170548	0	1	1800	168747	cluster_2
VII	80508	81264	YGL222C	.	-	80508	81264	0	1	756	80500	cluster_2
IX	202233	202924	SUT182	.	+	202233	202924	0	1	691	202231	cluster_2
X	462704	464387	YJR015W	.	+	462704	464387	0	1	1683	462700	cluster_2
II	796557	798588	YBR296C	.	-	796557	798588	0	1	2031	796550	cluster_2
XVI	39073	40144	YPL266W	.	+	39073	40144	0	1	1071	39070	cluster_2
XVI	132429	132773	SUT809	.	-	132429	132773	0	1	344	132428	cluster_2
VI	97523	97998	SUT525	.	-	97523	97998	0	1	475	97514	cluster_2
XII	386099	388318	YLR120C	.	-	386099	388318	0	1	2219	386096	cluster_2
VII	123537	124260	YGL199C	.	-	123537	124260	0	1	723	123536	cluster_2
VII	761299	762247	YGR135W	.	+	761299	762247	0	1	948	761292	cluster_2
XIII	348466	349622	YMR039C	.	-	348466	349622	0	1	1156	348463	cluster_2
IV	242339	245042	YDL122W	.	+	242339	245042	0	1	2703	242337	cluster_2
XI	615635	617735	YKR093W	.	+	615635	617735	0	1	2100	615629	cluster_2
VII	912829	913280	YGR209C	.	-	912829	913280	0	1	451	912820	cluster_2
II	581544	582200	YBR173C	.	-	581544	582200	0	1	656	581539	cluster_2
X	407532	409283	YJL014W	.	+	407532	409283	0	1	1751	407528	cluster_2
XIII	253685	256019	YML007W	.	+	253685	256019	0	1	2334	253683	cluster_2
VII	123583	124339	YGL198W	.	+	123583	124339	0	1	756	123582	cluster_2
II	553413	555160	YBR157C	.	-	553413	555160	0	1	1747	553408	cluster_2
XIV	254398	255128	YNL208W	.	+	254398	255128	0	1	730	254396	cluster_2
IV	1089040	1090098	YDR313C	.	-	1089040	1090098	0	1	1058	1089039	cluster_2
V	333089	336115	YER088W-B	.	+	333089	336115	0	1	3026	333086	cluster_2
XV	1013138	1015053	YOR360C	.	-	1013138	1015053	0	1	1915	1013137	cluster_2
VII	20932	22204	YGL255W	.	+	20932	22204	0	1	1272	20930	cluster_2
XII	658621	659887	YLR257W	.	+	658621	659887	0	1	1266	658615	cluster_2
XII	326299	327488	YLR093C	.	-	326299	327488	0	1	1189	326296	cluster_2
VIII	53096	54241	YHL026C	.	-	53096	54241	0	1	1145	53091	cluster_2
XVI	837691	840071	YPR156C	.	-	837691	840071	0	1	2380	837683	cluster_2
V	332373	332870	YER087C-B	.	-	332373	332870	0	1	497	332370	cluster_2
V	90226	94007	YEL031W	.	+	90226	94007	0	1	3781	90217	cluster_2
IX	167542	169782	YIL105C	.	-	167542	169782	0	1	2240	167541	cluster_2
VII	591103	591879	XUT_7R-269	.	-	591103	591879	0	1	776	591098	cluster_2
XIII	789217	789864	YMR260C	.	-	789217	789864	0	1	647	789210	cluster_2
II	553480	556324	SUT020	.	+	553480	556324	0	1	2844	553475	cluster_2
VII	1024915	1025894	YGR267C	.	-	1024915	1025894	0	1	979	1024914	cluster_2
XV	977863	979933	SUT386	.	+	977863	979933	0	1	2070	977854	cluster_2
VII	591264	592082	YGR049W	.	+	591264	592082	0	1	818	591259	cluster_2
II	391145	391683	YBR076C-A	.	-	391145	391683	0	1	538	391142	cluster_2
VII	761670	762187	CUT620	.	-	761670	762187	0	1	517	761663	cluster_2
XVI	198988	199505	YPL183W-A	.	+	198988	199505	0	1	517	198987	cluster_2
II	117473	119311	YBL054W	.	+	117473	119311	0	1	1838	117472	cluster_2
XV	884342	887959	YOR304W	.	+	884342	887959	0	1	3617	884334	cluster_2
VIII	234862	236728	YHR070W	.	+	234862	236728	0	1	1866	234860	cluster_2
IX	350272	350600	YIL002W-A	.	+	350272	350600	0	1	328	350269	cluster_2
XIII	858106	858945	YMR295C	.	-	858106	858945	0	1	839	858098	cluster_2
IV	690969	691459	YDR119W-A	.	+	690969	691459	0	1	490	690963	cluster_2
V	453428	455158	YER141W	.	+	453428	455158	0	1	1730	453424	cluster_2
XIII	44006	44935	YML113W	.	+	44006	44935	0	1	929	44002	cluster_2
XIII	352442	352998	XUT_13R-153	.	-	352442	352998	0	1	556	352439	cluster_2
XI	514118	514659	SUT239	.	+	514118	514659	0	1	541	514113	cluster_2
XI	92643	93525	YKL186C	.	-	92643	93525	0	1	882	92634	cluster_2
XII	539842	540589	YLR193C	.	-	539842	540589	0	1	747	539837	cluster_2
II	308886	310361	YBR036C	.	-	308886	310361	0	1	1475	308883	cluster_2
XIII	895647	896706	YMR310C	.	-	895647	896706	0	1	1059	895639	cluster_2
IV	126678	130107	YDL185W	.	+	126678	130107	0	1	3429	126677	cluster_2
IV	1386018	1386639	YDR462W	.	+	1386018	1386639	0	1	621	1386017	cluster_2
VII	695388	697439	YGR103W	.	+	695388	697439	0	1	2051	695382	cluster_2
XIII	352435	352991	CUT767	.	-	352435	352991	0	1	556	352432	cluster_2
XIV	357117	359041	YNL142W	.	+	357117	359041	0	1	1924	357114	cluster_2
VI	93383	95052	YFL022C	.	-	93383	95052	0	1	1669	93374	cluster_2
IV	1489804	1490443	YDR524C-A	.	-	1489804	1490443	0	1	639	1489803	cluster_2
XII	627116	628267	YLR246W	.	+	627116	628267	0	1	1151	627110	cluster_2
X	623548	624648	YJR105W	.	+	623548	624648	0	1	1100	623542	cluster_2
XIII	698614	701217	YMR216C	.	-	698614	701217	0	1	2603	698608	cluster_2
VIII	66115	67540	YHL020C	.	-	66115	67540	0	1	1425	66109	cluster_2
XIV	424752	426864	YNL104C	.	-	424752	426864	0	1	2112	424748	cluster_2
XII	185089	187251	YLR023C	.	-	185089	187251	0	1	2162	185088	cluster_2
X	79335	79927	SUT618	.	-	79335	79927	0	1	592	79328	cluster_2
IX	76027	77292	YIL145C	.	-	76027	77292	0	1	1265	76020	cluster_2
IV	1056519	1057770	YDR297W	.	+	1056519	1057770	0	1	1251	1056518	cluster_2
IV	836383	838224	YDR188W	.	+	836383	838224	0	1	1841	836375	cluster_2
XIV	427578	429836	YNL103W	.	+	427578	429836	0	1	2258	427574	cluster_2
XI	487738	488720	YKR025W	.	+	487738	488720	0	1	982	487734	cluster_2
V	415857	416622	YER128W	.	+	415857	416622	0	1	765	415853	cluster_2
XIV	255227	256680	YNL207W	.	+	255227	256680	0	1	1453	255225	cluster_2
XV	256351	259170	YOL036W	.	+	256351	259170	0	1	2819	256349	cluster_2
XV	256625	257077	YOL037C	.	-	256625	257077	0	1	452	256623	cluster_2
XIV	250552	251724	SUT746	.	-	250552	251724	0	1	1172	250550	cluster_2
XV	340964	342631	YOR008C	.	-	340964	342631	0	1	1667	340961	cluster_2
XVI	900717	901641	YPR183W	.	+	900717	901641	0	1	924	900708	cluster_2
X	80125	82033	YJL186W	.	+	80125	82033	0	1	1908	80117	cluster_2
XVI	207994	210062	YPL179W	.	+	207994	210062	0	1	2068	207992	cluster_2
V	207514	208505	YER026C	.	-	207514	208505	0	1	991	207512	cluster_2
XIV	90177	91576	YNL288W	.	+	90177	91576	0	1	1399	90168	cluster_2
XV	521448	522557	SUT779	.	-	521448	522557	0	1	1109	521443	cluster_2
XV	101057	101300	SUT767	.	-	101057	101300	0	1	243	101056	cluster_2
XVI	431354	431585	SUT814	.	-	431354	431585	0	1	231	431350	cluster_2
IV	238926	239524	XUT_4F-127	.	+	238926	239524	0	1	598	238924	cluster_2
XV	521430	522551	XUT_15R-249	.	-	521430	522551	0	1	1121	521425	cluster_2
II	212466	216418	YBL007C	.	-	212466	216418	0	1	3952	212464	cluster_2
II	602504	603636	YBR187W	.	+	602504	603636	0	1	1132	602498	cluster_2
VII	474361	475272	YGL011C	.	-	474361	475272	0	1	911	474357	cluster_2
XIII	302823	303887	XUT_13F-137	.	+	302823	303887	0	1	1064	302820	cluster_2
X	548709	550400	YJR060W	.	+	548709	550400	0	1	1691	548704	cluster_2
IX	202157	203301	YIL084C	.	-	202157	203301	0	1	1144	202155	cluster_2
VII	553976	555044	YGR033C	.	-	553976	555044	0	1	1068	553971	cluster_2
IV	931101	933312	YDR234W	.	+	931101	933312	0	1	2211	931092	cluster_2
IV	954252	955101	YDR246W	.	+	954252	955101	0	1	849	954243	cluster_2
XII	176700	177458	YLR016C	.	-	176700	177458	0	1	758	176699	cluster_2
IV	602926	603250	CUT501	.	-	602926	603250	0	1	324	602920	cluster_2
X	570896	572172	YJR072C	.	-	570896	572172	0	1	1276	570891	cluster_2
V	81257	82762	YEL037C	.	-	81257	82762	0	1	1505	81249	cluster_2
XI	451429	452072	YKR007W	.	+	451429	452072	0	1	643	451425	cluster_2
XV	946099	949226	YOR335C	.	-	946099	949226	0	1	3127	946090	cluster_2
XII	210351	212098	YLR034C	.	-	210351	212098	0	1	1747	210349	cluster_2
VII	903340	904774	YGR202C	.	-	903340	904774	0	1	1434	903331	cluster_2
XVI	829795	830465	XUT_16R-376	.	-	829795	830465	0	1	670	829787	cluster_2
V	31402	33697	YEL063C	.	-	31402	33697	0	1	2295	31399	cluster_2
IV	548679	550666	YDR046C	.	-	548679	550666	0	1	1987	548674	cluster_2
IV	135092	135545	YDL181W	.	+	135092	135545	0	1	453	135091	cluster_2
XVI	882752	883579	YPR170C	.	-	882752	883579	0	1	827	882744	cluster_2
II	782560	783659	YBR290W	.	+	782560	783659	0	1	1099	782553	cluster_2
XIV	266915	269953	YNL197C	.	-	266915	269953	0	1	3038	266913	cluster_2
XIII	412964	413485	YMR074C	.	-	412964	413485	0	1	521	412960	cluster_2
XVI	679662	681181	YPR065W	.	+	679662	681181	0	1	1519	679656	cluster_2
IV	952715	954124	YDR245W	.	+	952715	954124	0	1	1409	952706	cluster_2
V	401879	402303	SUT516	.	-	401879	402303	0	1	424	401875	cluster_2
XIV	355883	356442	SUT329	.	+	355883	356442	0	1	559	355880	cluster_2
XV	412755	413700	YOR044W	.	+	412755	413700	0	1	945	412751	cluster_2
IV	1055158	1055979	YDR296W	.	+	1055158	1055979	0	1	821	1055157	cluster_2
X	705686	706937	YJR148W	.	+	705686	706937	0	1	1251	705679	cluster_2
IV	521794	523158	YDR035W	.	+	521794	523158	0	1	1364	521789	cluster_2
XVI	901175	901548	CUT923	.	-	901175	901548	0	1	373	901166	cluster_2
V	465109	466042	YER148W	.	+	465109	466042	0	1	933	465105	cluster_2
VII	446329	448553	YGL026C	.	-	446329	448553	0	1	2224	446325	cluster_2
XII	257842	259440	YLR058C	.	-	257842	259440	0	1	1598	257840	cluster_2
V	156753	157592	YER002W	.	+	156753	157592	0	1	839	156752	cluster_2
II	741280	741713	YBR268W	.	+	741280	741713	0	1	433	741273	cluster_2
IV	1421130	1422597	YDR483W	.	+	1421130	1422597	0	1	1467	1421129	cluster_2
XI	275253	277208	YKL088W	.	+	275253	277208	0	1	1955	275251	cluster_2
XVI	664937	665598	YPR051W	.	+	664937	665598	0	1	661	664931	cluster_2
XI	228808	229902	YKL110C	.	-	228808	229902	0	1	1094	228806	cluster_2
XVI	695620	696878	YPR075C	.	-	695620	696878	0	1	1258	695614	cluster_2
XI	153712	154463	YKL159C	.	-	153712	154463	0	1	751	153711	cluster_2
II	635093	636660	YBR207W	.	+	635093	636660	0	1	1567	635087	cluster_2
XV	108186	108945	YOL111C	.	-	108186	108945	0	1	759	108185	cluster_2
IV	238901	239607	YDL125C	.	-	238901	239607	0	1	706	238899	cluster_2
XVI	381925	383077	YPL088W	.	+	381925	383077	0	1	1152	381922	cluster_2
XIII	656286	658820	CUT784	.	-	656286	658820	0	1	2534	656280	cluster_2
XII	552239	552751	YLR204W	.	+	552239	552751	0	1	512	552234	cluster_2
XII	658294	658666	SUT278	.	+	658294	658666	0	1	372	658288	cluster_2
IV	1261558	1263054	YDR394W	.	+	1261558	1263054	0	1	1496	1261557	cluster_2
IV	433443	434089	SUT464	.	-	433443	434089	0	1	646	433439	cluster_2
III	259542	260084	YCR083W	.	+	259542	260084	0	1	542	259540	cluster_2
X	147054	147877	YJL143W	.	+	147054	147877	0	1	823	147053	cluster_2
IX	94909	96433	YIL135C	.	-	94909	96433	0	1	1524	94900	cluster_2
XVI	138631	139472	YPL218W	.	+	138631	139472	0	1	841	138630	cluster_2
V	144269	145706	YEL006W	.	+	144269	145706	0	1	1437	144268	cluster_2
IV	428931	431040	YDL013W	.	+	428931	431040	0	1	2109	428927	cluster_2
XIV	694197	694832	YNR036C	.	-	694197	694832	0	1	635	694191	cluster_2
XV	83772	85290	YOL125W	.	+	83772	85290	0	1	1518	83764	cluster_2
XII	177599	178701	YLR017W	.	+	177599	178701	0	1	1102	177598	cluster_2
II	679387	680076	YBR230C	.	-	679387	680076	0	1	689	679381	cluster_2
XVI	900062	900563	CUT922	.	-	900062	900563	0	1	501	900053	cluster_2
XIII	410683	411345	YMR071C	.	-	410683	411345	0	1	662	410679	cluster_2
XI	534046	535534	SUT240	.	+	534046	535534	0	1	1488	534041	cluster_2
VIII	267517	268215	YHR081W	.	+	267517	268215	0	1	698	267515	cluster_2
X	333339	334155	YJL055W	.	+	333339	334155	0	1	816	333336	cluster_2
IV	927200	929273	YDR232W	.	+	927200	929273	0	1	2073	927191	cluster_2
IV	1202105	1202577	YDR363W-A	.	+	1202105	1202577	0	1	472	1202104	cluster_2
XV	271772	273727	YOL027C	.	-	271772	273727	0	1	1955	271770	cluster_2
XV	489903	490905	YOR089C	.	-	489903	490905	0	1	1002	489899	cluster_2
XIV	559762	560534	YNL036W	.	+	559762	560534	0	1	772	559757	cluster_2
X	403397	405133	XUT_10R-155	.	-	403397	405133	0	1	1736	403393	cluster_2
IV	99543	100504	YDL201W	.	+	99543	100504	0	1	961	99534	cluster_2
XIV	547339	549365	XUT_14R-232	.	-	547339	549365	0	1	2026	547334	cluster_2
X	404184	405154	SUT634	.	-	404184	405154	0	1	970	404180	cluster_2
XVI	829753	830604	YPR149W	.	+	829753	830604	0	1	851	829745	cluster_2
XI	74771	75581	YKL196C	.	-	74771	75581	0	1	810	74764	cluster_2
IX	311055	312688	YIL022W	.	+	311055	312688	0	1	1633	311052	cluster_2
VI	95927	97505	YFL021W	.	+	95927	97505	0	1	1578	95918	cluster_2
XI	514057	514463	SUT679	.	-	514057	514463	0	1	406	514052	cluster_2
XII	388600	390291	YLR121C	.	-	388600	390291	0	1	1691	388597	cluster_2
IV	832736	835576	YDR186C	.	-	832736	835576	0	1	2840	832728	cluster_2
VII	280630	281168	YGL121C	.	-	280630	281168	0	1	538	280628	cluster_2
X	620746	622564	YJR103W	.	+	620746	622564	0	1	1818	620740	cluster_2
IV	845796	847969	YDR194C	.	-	845796	847969	0	1	2173	845788	cluster_2
II	369937	370782	YBR066C	.	-	369937	370782	0	1	845	369934	cluster_2
VII	187439	190844	YGL167C	.	-	187439	190844	0	1	3405	187438	cluster_2
VII	1050688	1051753	YGR280C	.	-	1050688	1051753	0	1	1065	1050687	cluster_2
V	159571	160536	YER004W	.	+	159571	160536	0	1	965	159570	cluster_2
XI	513562	514427	XUT_11R-223	.	-	513562	514427	0	1	865	513557	cluster_2
XVI	900131	900531	YPR182W	.	+	900131	900531	0	1	400	900122	cluster_2
V	100705	101504	YEL027W	.	+	100705	101504	0	1	799	100704	cluster_2
VI	153343	154412	YFR004W	.	+	153343	154412	0	1	1069	153342	cluster_2
II	89942	90676	YBL071W-A	.	+	89942	90676	0	1	734	89934	cluster_2
V	432425	434396	YER133W	.	+	432425	434396	0	1	1971	432421	cluster_2
IV	1169113	1170260	YDR347W	.	+	1169113	1170260	0	1	1147	1169112	cluster_2
XIII	347383	348290	YMR038C	.	-	347383	348290	0	1	907	347380	cluster_2
IV	461831	462555	YDR007W	.	+	461831	462555	0	1	724	461827	cluster_2
XI	525254	526659	YKR048C	.	-	525254	526659	0	1	1405	525249	cluster_2
XVI	528975	529377	YPL013C	.	-	528975	529377	0	1	402	528970	cluster_2
IX	73968	76129	YIL146C	.	-	73968	76129	0	1	2161	73961	cluster_2
VIII	462460	463807	YHR179W	.	+	462460	463807	0	1	1347	462456	cluster_2
VIII	340906	342287	YHR116W	.	+	340906	342287	0	1	1381	340903	cluster_2
XII	878188	879643	YLR380W	.	+	878188	879643	0	1	1455	878180	cluster_2
V	282466	284312	YER064C	.	-	282466	284312	0	1	1846	282464	cluster_2
XIII	258333	258675	XUT_13F-112	.	+	258333	258675	0	1	342	258331	cluster_2
IV	629851	630699	YDR092W	.	+	629851	630699	0	1	848	629845	cluster_2
XIII	258692	258945	SUT721	.	-	258692	258945	0	1	253	258690	cluster_2
XIV	293008	295713	YNL183C	.	-	293008	295713	0	1	2705	293006	cluster_2
X	315679	316498	YJL063C	.	-	315679	316498	0	1	819	315676	cluster_2
XIV	110762	112873	SUT743	.	-	110762	112873	0	1	2111	110761	cluster_2
XIII	754643	756277	YMR243C	.	-	754643	756277	0	1	1634	754636	cluster_2
XV	772451	774314	YOR231W	.	+	772451	774314	0	1	1863	772444	cluster_2
IV	471003	471865	XUT_4F-231	.	+	471003	471865	0	1	862	470999	cluster_2
XIII	354744	355101	CUT768	.	-	354744	355101	0	1	357	354741	cluster_2
X	178051	180324	YJL128C	.	-	178051	180324	0	1	2273	178050	cluster_2
IV	624728	626112	YDR090C	.	-	624728	626112	0	1	1384	624722	cluster_2
XV	930614	931164	YOR327C	.	-	930614	931164	0	1	550	930605	cluster_2
XIII	45035	46039	YML112W	.	+	45035	46039	0	1	1004	45031	cluster_2
XI	452168	454203	YKR008W	.	+	452168	454203	0	1	2035	452164	cluster_2
XIV	116676	117166	YNL277W-A	.	+	116676	117166	0	1	490	116675	cluster_2
IV	1427286	1428129	YDR486C	.	-	1427286	1428129	0	1	843	1427285	cluster_2
V	348574	349436	YER094C	.	-	348574	349436	0	1	862	348571	cluster_2
X	522034	523904	YJR046W	.	+	522034	523904	0	1	1870	522029	cluster_2
XVI	296994	297552	SUT400	.	+	296994	297552	0	1	558	296992	cluster_2
XIII	258682	258992	XUT_13R-108	.	-	258682	258992	0	1	310	258680	cluster_2
XIV	412722	413378	YNL113W	.	+	412722	413378	0	1	656	412718	cluster_2
XIV	33216	34262	YNL322C	.	-	33216	34262	0	1	1046	33213	cluster_2
XII	87196	88261	YLL027W	.	+	87196	88261	0	1	1065	87188	cluster_2
IV	560952	562516	YDR054C	.	-	560952	562516	0	1	1564	560947	cluster_2
IV	1139755	1140612	XUT_4R-458	.	-	1139755	1140612	0	1	857	1139754	cluster_2
VII	678645	682284	YGR097W	.	+	678645	682284	0	1	3639	678639	cluster_2
XIV	51817	52446	YNL310C	.	-	51817	52446	0	1	629	51812	cluster_2
XII	871664	872820	YLR375W	.	+	871664	872820	0	1	1156	871656	cluster_2
XIII	483892	486308	YMR108W	.	+	483892	486308	0	1	2416	483888	cluster_2
IV	92595	93929	YDL205C	.	-	92595	93929	0	1	1334	92586	cluster_2
XVI	576457	577440	YPR009W	.	+	576457	577440	0	1	983	576452	cluster_2
II	406460	407255	YBR082C	.	-	406460	407255	0	1	795	406456	cluster_2
IV	323937	326221	YDL074C	.	-	323937	326221	0	1	2284	323934	cluster_2
V	402727	404433	YER122C	.	-	402727	404433	0	1	1706	402723	cluster_2
IV	1385147	1385434	YDR461W	.	+	1385147	1385434	0	1	287	1385146	cluster_2
III	258852	259376	YCR082W	.	+	258852	259376	0	1	524	258850	cluster_2
IV	333966	334433	YDL067C	.	-	333966	334433	0	1	467	333963	cluster_2
VIII	54792	55952	YHL025W	.	+	54792	55952	0	1	1160	54787	cluster_2
XV	394731	397305	YOR034C	.	-	394731	397305	0	1	2574	394728	cluster_2
XV	389188	389532	YOR031W	.	+	389188	389532	0	1	344	389185	cluster_2
XV	849628	850122	YOR285W	.	+	849628	850122	0	1	494	849620	cluster_2
IV	1385355	1385788	YDR461C-A	.	-	1385355	1385788	0	1	433	1385354	cluster_2
IV	453015	453830	YDR002W	.	+	453015	453830	0	1	815	453011	cluster_2
XV	539629	544352	YOR116C	.	-	539629	544352	0	1	4723	539624	cluster_2
V	420902	422513	YER130C	.	-	420902	422513	0	1	1611	420898	cluster_2
XIII	778777	779156	YMR256C	.	-	778777	779156	0	1	379	778770	cluster_2
XIV	198389	199998	YNL240C	.	-	198389	199998	0	1	1609	198388	cluster_2
II	241588	242584	YBR002C	.	-	241588	242584	0	1	996	241586	cluster_2
V	292982	294911	YER068W	.	+	292982	294911	0	1	1929	292980	cluster_2
VIII	122815	123624	YHR008C	.	-	122815	123624	0	1	809	122814	cluster_2
XI	435223	436934	YKL004W	.	+	435223	436934	0	1	1711	435219	cluster_2
XVI	188070	188604	YPL189C-A	.	-	188070	188604	0	1	534	188069	cluster_2
VIII	368108	368571	XUT_8F-159	.	+	368108	368571	0	1	463	368105	cluster_2
XIII	809447	810816	YMR272C	.	-	809447	810816	0	1	1369	809439	cluster_2
IV	133398	134811	YDL182W	.	+	133398	134811	0	1	1413	133397	cluster_2
VII	280773	281311	XUT_7F-133	.	+	280773	281311	0	1	538	280771	cluster_2
VIII	511819	512131	SUT598	.	-	511819	512131	0	1	312	511814	cluster_2
XV	744190	745399	YOR213C	.	-	744190	745399	0	1	1209	744183	cluster_2
III	214046	214871	YCR051W	.	+	214046	214871	0	1	825	214044	cluster_2
XIV	301196	302297	XUT_14R-114	.	-	301196	302297	0	1	1101	301193	cluster_2
XVI	40059	40799	SUT804	.	-	40059	40799	0	1	740	40055	cluster_2
VII	606114	607441	YGR058W	.	+	606114	607441	0	1	1327	606108	cluster_2
IV	1195160	1196297	YDR361C	.	-	1195160	1196297	0	1	1137	1195159	cluster_2
XV	427756	429998	YOR054C	.	-	427756	429998	0	1	2242	427752	cluster_2
XII	828682	829513	YLR350W	.	+	828682	829513	0	1	831	828674	cluster_2
XII	603881	604204	SUT275	.	+	603881	604204	0	1	323	603875	cluster_2
IV	77215	77975	YDL213C	.	-	77215	77975	0	1	760	77208	cluster_2
XVI	857394	860046	YPR159W	.	+	857394	860046	0	1	2652	857386	cluster_2
V	401100	401971	YER120W	.	+	401100	401971	0	1	871	401096	cluster_2
IV	497556	501368	YDR028C	.	-	497556	501368	0	1	3812	497552	cluster_2
II	164359	164841	YBL029C-A	.	-	164359	164841	0	1	482	164358	cluster_2
XIII	14344	14763	YML129C	.	-	14344	14763	0	1	419	14343	cluster_2
XIII	746218	747819	YMR238W	.	+	746218	747819	0	1	1601	746211	cluster_2
XVI	675850	676915	YPR061C	.	-	675850	676915	0	1	1065	675844	cluster_2
VII	808563	809514	YGR161C	.	-	808563	809514	0	1	951	808555	cluster_2
XIII	11388	13275	YML130C	.	-	11388	13275	0	1	1887	11387	cluster_2
I	68646	69581	YAL039C	.	-	68646	69581	0	1	935	68640	cluster_2
XVI	503463	504311	YPL024W	.	+	503463	504311	0	1	848	503458	cluster_2
IV	470771	471536	SUT466	.	-	470771	471536	0	1	765	470767	cluster_2
XIV	412275	413290	YNL114C	.	-	412275	413290	0	1	1015	412271	cluster_2
XIII	818798	820056	YMR276W	.	+	818798	820056	0	1	1258	818790	cluster_2
V	491382	492141	YER159C	.	-	491382	492141	0	1	759	491378	cluster_2
XV	303418	304081	YOL012C	.	-	303418	304081	0	1	663	303415	cluster_2
VII	1025797	1026679	YGR268C	.	-	1025797	1026679	0	1	882	1025796	cluster_2
VI	225575	226599	YFR034W-A	.	+	225575	226599	0	1	1024	225573	cluster_2
V	225865	227074	YER037W	.	+	225865	227074	0	1	1209	225863	cluster_2
XV	1017743	1018785	YOR362C	.	-	1017743	1018785	0	1	1042	1017742	cluster_2
XVI	250569	251761	YPL159C	.	-	250569	251761	0	1	1192	250567	cluster_2
XI	574679	576043	YKR071C	.	-	574679	576043	0	1	1364	574674	cluster_2
V	82965	84697	YEL036C	.	-	82965	84697	0	1	1732	82957	cluster_2
III	296790	298664	YCR098C	.	-	296790	298664	0	1	1874	296788	cluster_2
XIV	694940	695358	YNR037C	.	-	694940	695358	0	1	418	694934	cluster_2
XVI	188063	188731	XUT_16F-73	.	+	188063	188731	0	1	668	188062	cluster_2
II	783626	784608	YBR291C	.	-	783626	784608	0	1	982	783619	cluster_2
IV	241387	242328	YDL123W	.	+	241387	242328	0	1	941	241385	cluster_2
IV	1146269	1147231	YDR337W	.	+	1146269	1147231	0	1	962	1146268	cluster_2
II	216404	217137	YBL006C	.	-	216404	217137	0	1	733	216402	cluster_2
XVI	339897	341025	YPL111W	.	+	339897	341025	0	1	1128	339894	cluster_2
XIII	777947	778849	YMR255W	.	+	777947	778849	0	1	902	777940	cluster_2
XIII	256017	258570	YML006C	.	-	256017	258570	0	1	2553	256015	cluster_2
IV	1454829	1455928	YDR503C	.	-	1454829	1455928	0	1	1099	1454828	cluster_2
XVI	834547	835417	YPR154W	.	+	834547	835417	0	1	870	834539	cluster_2
XVI	169640	170283	CUT405	.	+	169640	170283	0	1	643	169639	cluster_2
X	405319	407389	YJL016W	.	+	405319	407389	0	1	2070	405315	cluster_2
XII	604121	604996	YLR229C	.	-	604121	604996	0	1	875	604115	cluster_2
XVI	610305	613212	YPR024W	.	+	610305	613212	0	1	2907	610299	cluster_2
IV	1277592	1278545	YDR405W	.	+	1277592	1278545	0	1	953	1277591	cluster_2
XI	320843	321684	YKL063C	.	-	320843	321684	0	1	841	320840	cluster_2
IV	1145068	1146097	YDR336W	.	+	1145068	1146097	0	1	1029	1145067	cluster_2
XV	822406	825044	YOR267C	.	-	822406	825044	0	1	2638	822398	cluster_2
XIII	104633	108606	YML081W	.	+	104633	108606	0	1	3973	104632	cluster_2
XV	909313	911694	YOR317W	.	+	909313	911694	0	1	2381	909304	cluster_2
XIII	859130	860993	YMR296C	.	-	859130	860993	0	1	1863	859122	cluster_2
VII	385154	388792	YGL062W	.	+	385154	388792	0	1	3638	385151	cluster_2
IV	1420326	1420852	YDR482C	.	-	1420326	1420852	0	1	526	1420325	cluster_2
XV	511763	513101	YOR099W	.	+	511763	513101	0	1	1338	511758	cluster_2
X	146325	146905	YJL144W	.	+	146325	146905	0	1	580	146324	cluster_2
XV	936624	939441	YOR329C	.	-	936624	939441	0	1	2817	936615	cluster_2
XI	436998	437533	YKL003C	.	-	436998	437533	0	1	535	436994	cluster_2
VII	543405	544345	SUT550	.	-	543405	544345	0	1	940	543400	cluster_2
XVI	695317	695705	CUT430	.	+	695317	695705	0	1	388	695311	cluster_2
V	39799	42008	YEL060C	.	-	39799	42008	0	1	2209	39796	cluster_2
VII	475486	476243	YGL010W	.	+	475486	476243	0	1	757	475482	cluster_2
XV	28346	28657	XUT_15F-14	.	+	28346	28657	0	1	311	28344	cluster_2
XV	424673	426155	YOR051C	.	-	424673	426155	0	1	1482	424669	cluster_2
VII	746714	747945	YGR127W	.	+	746714	747945	0	1	1231	746707	cluster_2
IV	432296	433312	YDL010W	.	+	432296	433312	0	1	1016	432292	cluster_2
XIV	441301	441607	YNL097W-A	.	+	441301	441607	0	1	306	441297	cluster_2
XII	370747	371365	YLR112W	.	+	370747	371365	0	1	618	370744	cluster_2
XVI	572700	575220	YPR008W	.	+	572700	575220	0	1	2520	572695	cluster_2
VII	395955	397716	YGL056C	.	-	395955	397716	0	1	1761	395952	cluster_2
XIV	340945	342139	YNL156C	.	-	340945	342139	0	1	1194	340942	cluster_2
XV	426518	427327	YOR052C	.	-	426518	427327	0	1	809	426514	cluster_2
XV	69215	70068	YOL135C	.	-	69215	70068	0	1	853	69209	cluster_2
XI	231955	234032	YKL109W	.	+	231955	234032	0	1	2077	231953	cluster_2
XV	795717	796856	YOR246C	.	-	795717	796856	0	1	1139	795710	cluster_2
XVI	292650	296684	YPL137C	.	-	292650	296684	0	1	4034	292648	cluster_2
IV	458435	461398	YDR006C	.	-	458435	461398	0	1	2963	458431	cluster_2
IX	139637	140602	YIL118W	.	+	139637	140602	0	1	965	139636	cluster_2
XIV	113154	116642	YNL278W	.	+	113154	116642	0	1	3488	113153	cluster_2
XII	108058	109030	YLL018C-A	.	-	108058	109030	0	1	972	108057	cluster_2
XIV	49337	51702	YNL311C	.	-	49337	51702	0	1	2365	49333	cluster_2
IV	1125240	1126085	YDR328C	.	-	1125240	1126085	0	1	845	1125239	cluster_2
XV	400330	401283	YOR036W	.	+	400330	401283	0	1	953	400326	cluster_2
VII	904926	905322	SUT567	.	-	904926	905322	0	1	396	904917	cluster_2
II	368225	369720	YBR065C	.	-	368225	369720	0	1	1495	368222	cluster_2
XIII	13510	14376	XUT_13F-3	.	+	13510	14376	0	1	866	13509	cluster_2
XIII	13510	14039	SUT285	.	+	13510	14039	0	1	529	13509	cluster_2
XII	586316	587658	YLR224W	.	+	586316	587658	0	1	1342	586311	cluster_2
XIII	347209	348387	SUT300	.	+	347209	348387	0	1	1178	347206	cluster_2
XIII	901665	902571	YMR314W	.	+	901665	902571	0	1	906	901656	cluster_2
XVI	833647	834395	YPR153W	.	+	833647	834395	0	1	748	833639	cluster_2
VIII	490669	491630	SUT596	.	-	490669	491630	0	1	961	490665	cluster_2
X	136298	136806	YJL151C	.	-	136298	136806	0	1	508	136297	cluster_2
IV	240213	241269	YDL124W	.	+	240213	241269	0	1	1056	240211	cluster_2
XI	317606	320709	YKL064W	.	+	317606	320709	0	1	3103	317603	cluster_2
X	572231	572959	YJR073C	.	-	572231	572959	0	1	728	572226	cluster_2
VII	193571	196526	YGL163C	.	-	193571	196526	0	1	2955	193570	cluster_2
XI	579664	580781	YKR075C	.	-	579664	580781	0	1	1117	579659	cluster_2
X	572344	573852	YJR074W	.	+	572344	573852	0	1	1508	572339	cluster_2
VII	393925	394722	YGL058W	.	+	393925	394722	0	1	797	393922	cluster_2
XII	987036	988191	YLR426W	.	+	987036	988191	0	1	1155	987027	cluster_2
XV	375958	377813	YOR023C	.	-	375958	377813	0	1	1855	375955	cluster_2
XVI	500427	502251	YPL026C	.	-	500427	502251	0	1	1824	500422	cluster_2
IV	361508	362432	YDL053C	.	-	361508	362432	0	1	924	361505	cluster_2
V	202159	205082	YER024W	.	+	202159	205082	0	1	2923	202157	cluster_2
VII	270244	270826	YGL127C	.	-	270244	270826	0	1	582	270242	cluster_2
IV	465012	465738	YDR010C	.	-	465012	465738	0	1	726	465008	cluster_2
V	422180	422613	CUT116	.	+	422180	422613	0	1	433	422176	cluster_2
XII	418337	421458	YLR138W	.	+	418337	421458	0	1	3121	418333	cluster_2
XV	400282	401404	SUT776	.	-	400282	401404	0	1	1122	400278	cluster_2
IV	145733	147617	YDL174C	.	-	145733	147617	0	1	1884	145732	cluster_2
XIII	654404	654720	XUT_13R-293	.	-	654404	654720	0	1	316	654398	cluster_2
XVI	308687	309627	YPL127C	.	-	308687	309627	0	1	940	308684	cluster_2
II	158588	159721	YBL033C	.	-	158588	159721	0	1	1133	158587	cluster_2
V	69750	70371	YEL044W	.	+	69750	70371	0	1	621	69744	cluster_2
XII	932722	933859	YLR407W	.	+	932722	933859	0	1	1137	932713	cluster_2
V	502957	503790	YER163C	.	-	502957	503790	0	1	833	502952	cluster_2
XIV	418868	419885	YNL109W	.	+	418868	419885	0	1	1017	418864	cluster_2
X	193856	195134	SUT206	.	+	193856	195134	0	1	1278	193855	cluster_2
V	499075	500386	YER161C	.	-	499075	500386	0	1	1311	499071	cluster_2
XIII	284048	284721	YMR009W	.	+	284048	284721	0	1	673	284046	cluster_2
X	611014	612084	SUT644	.	-	611014	612084	0	1	1070	611008	cluster_2
II	270216	270840	YBR016W	.	+	270216	270840	0	1	624	270214	cluster_2
IV	693464	694283	YDR121W	.	+	693464	694283	0	1	819	693458	cluster_2
XII	81357	83814	YLL029W	.	+	81357	83814	0	1	2457	81349	cluster_2
IV	603032	603610	YDR079W	.	+	603032	603610	0	1	578	603026	cluster_2
III	125229	125966	SUT031	.	+	125229	125966	0	1	737	125228	cluster_2
VII	810183	810783	YGR161W-C	.	+	810183	810783	0	1	600	810175	cluster_2
IV	1014334	1016871	SUT065	.	+	1014334	1016871	0	1	2537	1014333	cluster_2
IX	309258	310441	YIL023C	.	-	309258	310441	0	1	1183	309255	cluster_2
XVI	719500	720488	YPR093C	.	-	719500	720488	0	1	988	719493	cluster_2
XVI	830969	831708	YPR151C	.	-	830969	831708	0	1	739	830961	cluster_2
V	153470	155912	YER001W	.	+	153470	155912	0	1	2442	153469	cluster_2
VIII	297284	298732	YHR097C	.	-	297284	298732	0	1	1448	297282	cluster_2
IV	1490567	1491062	YDR525W-A	.	+	1490567	1491062	0	1	495	1490566	cluster_2
IX	56531	57277	YIL152W	.	+	56531	57277	0	1	746	56526	cluster_2
XII	416998	418164	YLR137W	.	+	416998	418164	0	1	1166	416994	cluster_2
IX	268115	268541	YIL046W-A	.	+	268115	268541	0	1	426	268113	cluster_2
XIII	465945	468379	YMR100W	.	+	465945	468379	0	1	2434	465941	cluster_2
VII	543552	544300	YGR029W	.	+	543552	544300	0	1	748	543547	cluster_2
XIII	852546	854542	YMR291W	.	+	852546	854542	0	1	1996	852538	cluster_2
II	126092	127567	SUT438	.	-	126092	127567	0	1	1475	126091	cluster_2
IX	268574	270686	YIL046W	.	+	268574	270686	0	1	2112	268572	cluster_2
X	316693	317157	YJL062W-A	.	+	316693	317157	0	1	464	316690	cluster_2
IX	56429	57102	XUT_9R-22	.	-	56429	57102	0	1	673	56424	cluster_2
VIII	380563	381379	YHR140W	.	+	380563	381379	0	1	816	380560	cluster_2
III	298689	299581	SUT040	.	+	298689	299581	0	1	892	298687	cluster_2
VI	224804	225993	YFR034C	.	-	224804	225993	0	1	1189	224802	cluster_2
XIII	38114	39977	YML116W	.	+	38114	39977	0	1	1863	38111	cluster_2
III	210516	211611	YCR047C	.	-	210516	211611	0	1	1095	210514	cluster_2
V	503108	503930	XUT_5F-238	.	+	503108	503930	0	1	822	503103	cluster_2
VII	191107	191958	YGL166W	.	+	191107	191958	0	1	851	191106	cluster_2
II	381955	382838	YBR072W	.	+	381955	382838	0	1	883	381952	cluster_2
III	128026	130550	YCR008W	.	+	128026	130550	0	1	2524	128025	cluster_2
XIV	595470	597667	YNL020C	.	-	595470	597667	0	1	2197	595465	cluster_2
XI	432919	435004	YKL005C	.	-	432919	435004	0	1	2085	432915	cluster_2
XII	84669	86955	YLL028W	.	+	84669	86955	0	1	2286	84661	cluster_2
IV	694392	698058	YDR122W	.	+	694392	698058	0	1	3666	694386	cluster_2
X	392360	393744	YJL026W	.	+	392360	393744	0	1	1384	392357	cluster_2
XIII	904760	905904	YMR316W	.	+	904760	905904	0	1	1144	904751	cluster_2
XIV	58128	58922	YNL306W	.	+	58128	58922	0	1	794	58123	cluster_2
VII	269127	270150	YGL128C	.	-	269127	270150	0	1	1023	269125	cluster_2
I	45758	48322	YAL053W	.	+	45758	48322	0	1	2564	45754	cluster_2
XII	1013823	1014240	YLR438C-A	.	-	1013823	1014240	0	1	417	1013822	cluster_2
XIV	632859	633886	YNR002C	.	-	632859	633886	0	1	1027	632853	cluster_2
XIII	45929	46571	XUT_13R-20	.	-	45929	46571	0	1	642	45925	cluster_2
XIII	45929	46498	SUT716	.	-	45929	46498	0	1	569	45925	cluster_2
XVI	518178	520253	YPL017C	.	-	518178	520253	0	1	2075	518173	cluster_2
IV	603380	603844	YDR079C-A	.	-	603380	603844	0	1	464	603374	cluster_2
XIV	270172	271024	XUT_14F-101	.	+	270172	271024	0	1	852	270170	cluster_2
XV	273920	274364	YOL026C	.	-	273920	274364	0	1	444	273918	cluster_2
XVI	167704	169419	YPL202C	.	-	167704	169419	0	1	1715	167703	cluster_2
XIV	145420	146619	YNL264C	.	-	145420	146619	0	1	1199	145419	cluster_2
XV	956834	958059	YOR338W	.	+	956834	958059	0	1	1225	956825	cluster_2
IV	366652	368261	YDL048C	.	-	366652	368261	0	1	1609	366649	cluster_2
XIV	408279	410068	YNL116W	.	+	408279	410068	0	1	1789	408275	cluster_2
XIII	915460	917542	YMR320W	.	+	915460	917542	0	1	2082	915451	cluster_2
II	245816	246698	YBR005W	.	+	245816	246698	0	1	882	245814	cluster_2
XIII	303100	305817	YMR016C	.	-	303100	305817	0	1	2717	303097	cluster_2
XIV	635806	636757	XUT_14R-284	.	-	635806	636757	0	1	951	635800	cluster_2
II	550926	553237	YBR156C	.	-	550926	553237	0	1	2311	550921	cluster_2
XI	579208	579800	YKR074W	.	+	579208	579800	0	1	592	579203	cluster_2
IV	958566	959860	YDR249C	.	-	958566	959860	0	1	1294	958557	cluster_2
XII	1007400	1011329	YLR436C	.	-	1007400	1011329	0	1	3929	1007399	cluster_2
XIV	418859	419864	YNL108C	.	-	418859	419864	0	1	1005	418855	cluster_2
VII	592013	592519	YGR050C	.	-	592013	592519	0	1	506	592008	cluster_2
X	134186	135937	YJL153C	.	-	134186	135937	0	1	1751	134185	cluster_2
V	308293	311361	YER075C	.	-	308293	311361	0	1	3068	308290	cluster_2
IX	140494	141635	YIL117C	.	-	140494	141635	0	1	1141	140493	cluster_2
XIII	653941	654542	YMR195W	.	+	653941	654542	0	1	601	653935	cluster_2
VII	694424	695149	YGR102C	.	-	694424	695149	0	1	725	694418	cluster_2
X	251675	254487	YJL094C	.	-	251675	254487	0	1	2812	251673	cluster_2
XIII	433028	434174	XUT_13R-196	.	-	433028	434174	0	1	1146	433024	cluster_2
XV	847348	848288	YOR283W	.	+	847348	848288	0	1	940	847340	cluster_2
IX	53909	55046	YIL154C	.	-	53909	55046	0	1	1137	53904	cluster_2
VIII	512245	514652	YHR206W	.	+	512245	514652	0	1	2407	512240	cluster_2
XV	442641	443574	YOR062C	.	-	442641	443574	0	1	933	442637	cluster_2
V	189339	191884	YER017C	.	-	189339	191884	0	1	2545	189338	cluster_2
III	130642	131598	YCR009C	.	-	130642	131598	0	1	956	130641	cluster_2
XIII	775984	776854	XUT_13F-337	.	+	775984	776854	0	1	870	775977	cluster_2
II	682139	683147	YBR231C	.	-	682139	683147	0	1	1008	682133	cluster_2
II	418547	419193	YBR085C-A	.	-	418547	419193	0	1	646	418543	cluster_2
XV	958110	958840	YOR339C	.	-	958110	958840	0	1	730	958101	cluster_2
XVI	150577	151479	YPL213W	.	+	150577	151479	0	1	902	150576	cluster_2
IV	539794	540575	YDR041W	.	+	539794	540575	0	1	781	539789	cluster_2
VI	114945	115772	YFL010C	.	-	114945	115772	0	1	827	114944	cluster_2
I	31520	33015	YAL062W	.	+	31520	33015	0	1	1495	31517	cluster_2
XIII	603609	605711	YMR171C	.	-	603609	605711	0	1	2102	603603	cluster_2
XIII	458314	459496	YMR096W	.	+	458314	459496	0	1	1182	458310	cluster_2
VII	584802	586393	YGR046W	.	+	584802	586393	0	1	1591	584797	cluster_2
X	629487	633004	YJR109C	.	-	629487	633004	0	1	3517	629481	cluster_2
XIII	758328	758898	YMR244C-A	.	-	758328	758898	0	1	570	758321	cluster_2
IV	359745	361374	YDL054C	.	-	359745	361374	0	1	1629	359742	cluster_2
XIII	896783	897642	YMR311C	.	-	896783	897642	0	1	859	896775	cluster_2
XII	724644	725421	YLR298C	.	-	724644	725421	0	1	777	724637	cluster_2
IV	521275	521698	YDR034W-B	.	+	521275	521698	0	1	423	521270	cluster_2
VIII	51012	53195	YHL027W	.	+	51012	53195	0	1	2183	51007	cluster_2
IV	34178	36620	YDL234C	.	-	34178	36620	0	1	2442	34175	cluster_2
X	135159	136905	YJL152W	.	+	135159	136905	0	1	1746	135158	cluster_2
XIII	343729	344119	XUT_13F-160	.	+	343729	344119	0	1	390	343726	cluster_2
II	44105	44998	YBL093C	.	-	44105	44998	0	1	893	44101	cluster_2
XIII	775131	775762	YMR252C	.	-	775131	775762	0	1	631	775124	cluster_2
XIII	343690	344193	SUT299	.	+	343690	344193	0	1	503	343687	cluster_2
XIII	344162	346946	YMR037C	.	-	344162	346946	0	1	2784	344159	cluster_2
V	42346	42701	YEL059C-A	.	-	42346	42701	0	1	355	42342	cluster_2
XI	566020	567218	YKR066C	.	-	566020	567218	0	1	1198	566015	cluster_2
XIII	775919	777241	YMR253C	.	-	775919	777241	0	1	1322	775912	cluster_2
V	490084	491393	SUT097	.	+	490084	491393	0	1	1309	490080	cluster_2
XV	168456	170071	YOL082W	.	+	168456	170071	0	1	1615	168455	cluster_2
XIII	774710	775213	YMR251W-A	.	+	774710	775213	0	1	503	774703	cluster_2
IX	241237	241814	YIL065C	.	-	241237	241814	0	1	577	241235	cluster_2
XV	667870	670334	SUT374	.	+	667870	670334	0	1	2464	667864	cluster_2
XV	969300	970033	SUT795	.	-	969300	970033	0	1	733	969291	cluster_2
VII	272380	274601	YGL125W	.	+	272380	274601	0	1	2221	272378	cluster_2
III	125935	127390	YCR007C	.	-	125935	127390	0	1	1455	125934	cluster_2
VII	542052	543445	YGR028W	.	+	542052	543445	0	1	1393	542047	cluster_2
IX	55176	56424	YIL153W	.	+	55176	56424	0	1	1248	55171	cluster_2
VII	157858	159204	YGL181W	.	+	157858	159204	0	1	1346	157857	cluster_2
XV	521061	522592	YOR107W	.	+	521061	522592	0	1	1531	521056	cluster_2
I	31413	32968	SUT434	.	-	31413	32968	0	1	1555	31410	cluster_2
VIII	377248	377771	YHR138C	.	-	377248	377771	0	1	523	377245	cluster_2
II	450758	451992	YBR105C	.	-	450758	451992	0	1	1234	450754	cluster_2
XV	906093	907706	YOR316C	.	-	906093	907706	0	1	1613	906084	cluster_2
XII	179981	181735	YLR019W	.	+	179981	181735	0	1	1754	179980	cluster_2
XII	782023	783024	YLR326W	.	+	782023	783024	0	1	1001	782016	cluster_2
IV	61135	63187	YDL221W	.	+	61135	63187	0	1	2052	61129	cluster_2
IV	130814	131907	YDL183C	.	-	130814	131907	0	1	1093	130813	cluster_2
IV	1011578	1013244	YDR275W	.	+	1011578	1013244	0	1	1666	1011577	cluster_2
XII	723944	724729	YLR297W	.	+	723944	724729	0	1	785	723937	cluster_2
VII	1052597	1057412	YGR281W	.	+	1052597	1057412	0	1	4815	1052596	cluster_2
V	488723	490858	YER158C	.	-	488723	490858	0	1	2135	488719	cluster_2
XIV	632804	634000	SUT338	.	+	632804	634000	0	1	1196	632798	cluster_2
XII	425143	426662	YLR142W	.	+	425143	426662	0	1	1519	425139	cluster_2
X	361140	365600	YJL042W	.	+	361140	365600	0	1	4460	361137	cluster_2
XIII	773938	774724	SUT315	.	+	773938	774724	0	1	786	773931	cluster_2
VI	107196	107770	YFL014W	.	+	107196	107770	0	1	574	107195	cluster_2
XII	725875	728180	YLR299W	.	+	725875	728180	0	1	2305	725868	cluster_2
IV	544994	545933	SUT469	.	-	544994	545933	0	1	939	544989	cluster_2
XIII	350319	350941	YMR040W	.	+	350319	350941	0	1	622	350316	cluster_2
IV	450108	452677	YDR001C	.	-	450108	452677	0	1	2569	450104	cluster_2
VII	580235	581469	YGR043C	.	-	580235	581469	0	1	1234	580230	cluster_2
II	467159	469674	YBR114W	.	+	467159	469674	0	1	2515	467155	cluster_2
X	605914	607171	SUT643	.	-	605914	607171	0	1	1257	605908	cluster_2
XV	1039791	1041541	YOR374W	.	+	1039791	1041541	0	1	1750	1039790	cluster_2
V	279881	280873	XUT_5F-136	.	+	279881	280873	0	1	992	279879	cluster_2
I	33358	34868	YAL061W	.	+	33358	34868	0	1	1510	33355	cluster_2
XII	782954	783461	YLR327C	.	-	782954	783461	0	1	507	782947	cluster_2
XV	81547	82996	YOL126C	.	-	81547	82996	0	1	1449	81539	cluster_2
XIV	58809	59822	YNL305C	.	-	58809	59822	0	1	1013	58804	cluster_2
XII	1011472	1012092	YLR437C	.	-	1011472	1012092	0	1	620	1011471	cluster_2
XVI	128403	129251	YPL223C	.	-	128403	129251	0	1	848	128402	cluster_2
VII	159083	159748	XUT_7R-77	.	-	159083	159748	0	1	665	159082	cluster_2
XV	967832	968726	YOR343C	.	-	967832	968726	0	1	894	967823	cluster_2
XIII	541100	542953	YMR136W	.	+	541100	542953	0	1	1853	541095	cluster_2
XI	21907	24218	YKL217W	.	+	21907	24218	0	1	2311	21905	cluster_2
XV	348705	349046	SUT361	.	+	348705	349046	0	1	341	348702	cluster_2
XV	348986	349629	SUT770	.	-	348986	349629	0	1	643	348983	cluster_2
V	260552	261088	YER053C-A	.	-	260552	261088	0	1	536	260550	cluster_2
VII	325308	326269	YGL096W	.	+	325308	326269	0	1	961	325305	cluster_2
VII	763576	765886	YGR138C	.	-	763576	765886	0	1	2310	763569	cluster_2
XIII	482975	483513	YMR107W	.	+	482975	483513	0	1	538	482971	cluster_2
XIV	500916	501193	XUT_14F-190	.	+	500916	501193	0	1	277	500911	cluster_3
XII	280939	281741	YLR073C	.	-	280939	281741	0	1	802	280937	cluster_3
VII	609134	609634	XUT_7R-275	.	-	609134	609634	0	1	500	609128	cluster_3
XIV	500961	502975	YNL066W	.	+	500961	502975	0	1	2014	500956	cluster_3
XII	264102	264644	XUT_12R-96	.	-	264102	264644	0	1	542	264100	cluster_3
XIII	511716	512199	SUT307	.	+	511716	512199	0	1	483	511711	cluster_3
VII	312173	313091	YGL101W	.	+	312173	313091	0	1	918	312170	cluster_3
XV	832765	834274	YOR272W	.	+	832765	834274	0	1	1509	832757	cluster_3
XV	446040	447135	CUT377	.	+	446040	447135	0	1	1095	446036	cluster_3
XII	231607	232040	YLR043C	.	-	231607	232040	0	1	433	231605	cluster_3
XIII	169830	171247	SUT719	.	-	169830	171247	0	1	1417	169829	cluster_3
XII	95431	97515	YLL024C	.	-	95431	97515	0	1	2084	95422	cluster_3
XII	921940	922558	YLR400W	.	+	921940	922558	0	1	618	921931	cluster_3
IX	97370	98397	YIL134W	.	+	97370	98397	0	1	1027	97361	cluster_3
IV	117641	118616	YDL191W	.	+	117641	118616	0	1	975	117640	cluster_3
XII	836186	837398	YLR354C	.	-	836186	837398	0	1	1212	836178	cluster_3
XII	523574	524450	YLR186W	.	+	523574	524450	0	1	876	523569	cluster_3
XII	708415	709095	YLR286W-A	.	+	708415	709095	0	1	680	708408	cluster_3
XV	379755	380994	YOR026W	.	+	379755	380994	0	1	1239	379752	cluster_3
XIV	335282	336554	SUT328	.	+	335282	336554	0	1	1272	335279	cluster_3
XI	107139	108672	YKL181W	.	+	107139	108672	0	1	1533	107138	cluster_3
VIII	372591	374431	YHR135C	.	-	372591	374431	0	1	1840	372588	cluster_3
VIII	470851	471533	YHR182C-A	.	-	470851	471533	0	1	682	470847	cluster_3
XVI	283269	285733	XUT_16F-113	.	+	283269	285733	0	1	2464	283267	cluster_3
IV	232243	233810	XUT_4R-92	.	-	232243	233810	0	1	1567	232241	cluster_3
XII	674235	674863	XUT_12F-270	.	+	674235	674863	0	1	628	674229	cluster_3
X	140379	141342	YJL148W	.	+	140379	141342	0	1	963	140378	cluster_3
VII	440017	440606	YGL029W	.	+	440017	440606	0	1	589	440013	cluster_3
VII	800452	801624	SUT564	.	-	800452	801624	0	1	1172	800444	cluster_3
XI	39113	42251	YKL210W	.	+	39113	42251	0	1	3138	39110	cluster_3
XIII	21904	23702	YML124C	.	-	21904	23702	0	1	1798	21902	cluster_3
VII	800411	801876	YGR156W	.	+	800411	801876	0	1	1465	800403	cluster_3
XI	430066	430674	YKL006C-A	.	-	430066	430674	0	1	608	430062	cluster_3
XIII	298841	300550	YMR014W	.	+	298841	300550	0	1	1709	298839	cluster_3
XIII	510683	511754	YMR122C	.	-	510683	511754	0	1	1071	510678	cluster_3
VI	62842	64057	YFL034C-B	.	-	62842	64057	0	1	1215	62836	cluster_3
XV	842795	843725	YOR278W	.	+	842795	843725	0	1	930	842787	cluster_3
XIII	300678	302539	YMR015C	.	-	300678	302539	0	1	1861	300675	cluster_3
XII	734964	737587	YLR304C	.	-	734964	737587	0	1	2623	734957	cluster_3
IV	916462	917281	YDR226W	.	+	916462	917281	0	1	819	916453	cluster_3
IV	580649	582368	YDR065W	.	+	580649	582368	0	1	1719	580644	cluster_3
XII	97727	98904	CUT246	.	+	97727	98904	0	1	1177	97718	cluster_3
I	130743	132082	YAL012W	.	+	130743	132082	0	1	1339	130742	cluster_3
XV	506874	507550	YOR097C	.	-	506874	507550	0	1	676	506869	cluster_3
IV	1240067	1240959	CUT088	.	+	1240067	1240959	0	1	892	1240066	cluster_3
VII	255565	257045	YGL134W	.	+	255565	257045	0	1	1480	255563	cluster_3
VII	805043	806073	YGR158C	.	-	805043	806073	0	1	1030	805035	cluster_3
V	167013	167750	XUT_5F-75	.	+	167013	167750	0	1	737	167012	cluster_3
XVI	135777	136531	YPL220W	.	+	135777	136531	0	1	754	135776	cluster_3
IV	217566	218442	YDL136W	.	+	217566	218442	0	1	876	217564	cluster_3
XIII	289927	290729	SUT297	.	+	289927	290729	0	1	802	289925	cluster_3
XII	910276	911333	SUT282	.	+	910276	911333	0	1	1057	910267	cluster_3
XV	1026643	1027850	SUT800	.	-	1026643	1027850	0	1	1207	1026642	cluster_3
XIII	246074	246883	YML012W	.	+	246074	246883	0	1	809	246072	cluster_3
XVI	715944	718496	YPR091C	.	-	715944	718496	0	1	2552	715937	cluster_3
II	479289	480443	YBR119W	.	+	479289	480443	0	1	1154	479285	cluster_3
IV	323745	324493	SUT046	.	+	323745	324493	0	1	748	323742	cluster_3
XVI	819693	821446	YPR144C	.	-	819693	821446	0	1	1753	819685	cluster_3
XVI	434283	435817	YPL060W	.	+	434283	435817	0	1	1534	434279	cluster_3
IV	1361034	1362370	XUT_4F-622	.	+	1361034	1362370	0	1	1336	1361033	cluster_3
IV	219579	221242	YDL134C	.	-	219579	221242	0	1	1663	219577	cluster_3
X	192480	193487	YJL117W	.	+	192480	193487	0	1	1007	192479	cluster_3
XIV	64852	66217	XUT_14R-21	.	-	64852	66217	0	1	1365	64846	cluster_3
XIV	336489	337837	YNL160W	.	+	336489	337837	0	1	1348	336486	cluster_3
XIV	529697	531438	SUT749	.	-	529697	531438	0	1	1741	529692	cluster_3
XV	507010	507651	XUT_15F-249	.	+	507010	507651	0	1	641	507005	cluster_3
XII	283844	285794	YLR077W	.	+	283844	285794	0	1	1950	283842	cluster_3
XII	346957	348205	YLR105C	.	-	346957	348205	0	1	1248	346954	cluster_3
IV	138177	139266	CUT476	.	-	138177	139266	0	1	1089	138176	cluster_3
V	268200	269343	CUT554	.	-	268200	269343	0	1	1143	268198	cluster_3
XIV	531693	532443	YNL052W	.	+	531693	532443	0	1	750	531688	cluster_3
XV	507029	507974	SUT368	.	+	507029	507974	0	1	945	507024	cluster_3
VII	937060	939079	YGR221C	.	-	937060	939079	0	1	2019	937051	cluster_3
II	429568	431645	CUT025	.	+	429568	431645	0	1	2077	429564	cluster_3
XI	521860	523414	YKR044W	.	+	521860	523414	0	1	1554	521855	cluster_3
XII	265399	266361	YLR064W	.	+	265399	266361	0	1	962	265397	cluster_3
XI	523296	523997	YKR045C	.	-	523296	523997	0	1	701	523291	cluster_3
IV	770348	771568	YDR158W	.	+	770348	771568	0	1	1220	770341	cluster_3
II	300149	301342	YBR031W	.	+	300149	301342	0	1	1193	300146	cluster_3
X	123799	126018	SUT204	.	+	123799	126018	0	1	2219	123798	cluster_3
XII	765360	766125	YLR317W	.	+	765360	766125	0	1	765	765353	cluster_3
XIV	416602	416808	SUT331	.	+	416602	416808	0	1	206	416598	cluster_3
V	48398	51594	YEL055C	.	-	48398	51594	0	1	3196	48394	cluster_3
XI	284942	286259	YKL080W	.	+	284942	286259	0	1	1317	284940	cluster_3
XVI	174965	175919	YPL196W	.	+	174965	175919	0	1	954	174964	cluster_3
X	291029	294054	YJL078C	.	-	291029	294054	0	1	3025	291027	cluster_3
II	591622	592803	YBR181C	.	-	591622	592803	0	1	1181	591617	cluster_3
XV	589231	589746	XUT_15F-281	.	+	589231	589746	0	1	515	589226	cluster_3
IV	338127	340221	YDL063C	.	-	338127	340221	0	1	2094	338124	cluster_3
XVI	377151	378424	YPL090C	.	-	377151	378424	0	1	1273	377148	cluster_3
IV	766613	768104	YDR153C	.	-	766613	768104	0	1	1491	766606	cluster_3
XV	251059	252697	YOL041C	.	-	251059	252697	0	1	1638	251057	cluster_3
XV	898846	899975	YOR311C	.	-	898846	899975	0	1	1129	898838	cluster_3
VIII	160728	161695	YHR026W	.	+	160728	161695	0	1	967	160727	cluster_3
XVI	643750	644950	SUT829	.	-	643750	644950	0	1	1200	643744	cluster_3
XVI	730466	731233	YPR101W	.	+	730466	731233	0	1	767	730459	cluster_3
XII	1030155	1030592	SUT284	.	+	1030155	1030592	0	1	437	1030154	cluster_3
XI	325847	326218	CUT716	.	-	325847	326218	0	1	371	325844	cluster_3
IV	234288	235951	XUT_4R-94	.	-	234288	235951	0	1	1663	234286	cluster_3
XII	710762	712125	YLR287C	.	-	710762	712125	0	1	1363	710755	cluster_3
XIII	556806	557495	SUT309	.	+	556806	557495	0	1	689	556801	cluster_3
XIII	556806	557422	XUT_13F-239	.	+	556806	557422	0	1	616	556801	cluster_3
XV	759739	760861	YOR223W	.	+	759739	760861	0	1	1122	759732	cluster_3
I	73452	76400	YAL037W	.	+	73452	76400	0	1	2948	73445	cluster_3
IV	232582	234079	YDL128W	.	+	232582	234079	0	1	1497	232580	cluster_3
XIV	332456	334956	YNL161W	.	+	332456	334956	0	1	2500	332453	cluster_3
XIV	66432	68509	YNL299W	.	+	66432	68509	0	1	2077	66426	cluster_3
XIV	185452	186627	YNL246W	.	+	185452	186627	0	1	1175	185451	cluster_3
XV	185403	185774	YOL077W-A	.	+	185403	185774	0	1	371	185402	cluster_3
XII	445262	447606	YLR153C	.	-	445262	447606	0	1	2344	445258	cluster_3
VIII	411690	412361	CUT181	.	+	411690	412361	0	1	671	411686	cluster_3
III	101964	103386	YCL011C	.	-	101964	103386	0	1	1422	101963	cluster_3
VII	317291	319048	YGL098W	.	+	317291	319048	0	1	1757	317288	cluster_3
XIII	220108	220834	YML028W	.	+	220108	220834	0	1	726	220106	cluster_3
XVI	241660	242723	YPL163C	.	-	241660	242723	0	1	1063	241658	cluster_3
IV	232243	234119	SUT461	.	-	232243	234119	0	1	1876	232241	cluster_3
XIII	268859	271166	YMR001C	.	-	268859	271166	0	1	2307	268857	cluster_3
III	216655	218318	YCR053W	.	+	216655	218318	0	1	1663	216653	cluster_3
II	395293	398302	YBR079C	.	-	395293	398302	0	1	3009	395290	cluster_3
XVI	498031	499388	YPL028W	.	+	498031	499388	0	1	1357	498027	cluster_3
VII	899808	900109	XUT_7F-413	.	+	899808	900109	0	1	301	899800	cluster_3
XIII	56467	57518	YML106W	.	+	56467	57518	0	1	1051	56462	cluster_3
VII	145347	147934	YGL190C	.	-	145347	147934	0	1	2587	145346	cluster_3
XI	96596	98440	YKL184W	.	+	96596	98440	0	1	1844	96587	cluster_3
X	154845	156210	YJL137C	.	-	154845	156210	0	1	1365	154844	cluster_3
VIII	383363	384455	SUT588	.	-	383363	384455	0	1	1092	383360	cluster_3
II	46773	47096	SUT005	.	+	46773	47096	0	1	323	46769	cluster_3
XII	255251	257945	YLR057W	.	+	255251	257945	0	1	2694	255249	cluster_3
IV	550666	555649	YDR048C	.	-	550666	555649	0	1	4983	550661	cluster_3
XV	718428	720254	YOR198C	.	-	718428	720254	0	1	1826	718421	cluster_3
II	453592	454765	SUT017	.	+	453592	454765	0	1	1173	453588	cluster_3
II	427646	429130	YBR092C	.	-	427646	429130	0	1	1484	427642	cluster_3
IV	704460	709320	YDR127W	.	+	704460	709320	0	1	4860	704453	cluster_3
VIII	554289	556157	YHR216W	.	+	554289	556157	0	1	1868	554284	cluster_3
XII	260941	262865	YLR060W	.	+	260941	262865	0	1	1924	260939	cluster_3
V	166147	166925	YER007C-A	.	-	166147	166925	0	1	778	166146	cluster_3
XV	649274	651833	YOR168W	.	+	649274	651833	0	1	2559	649268	cluster_3
VII	672185	675590	YGR094W	.	+	672185	675590	0	1	3405	672179	cluster_3
II	443784	444743	YBR101C	.	-	443784	444743	0	1	959	443780	cluster_3
XI	330805	334018	YKL057C	.	-	330805	334018	0	1	3213	330802	cluster_3
IV	473140	473872	YDR013W	.	+	473140	473872	0	1	732	473136	cluster_3
XIV	542067	543319	SUT750	.	-	542067	543319	0	1	1252	542062	cluster_3
XVI	95291	96266	YPL241C	.	-	95291	96266	0	1	975	95282	cluster_3
IV	310437	311019	CUT054	.	+	310437	311019	0	1	582	310434	cluster_3
XI	335015	336191	YKL055C	.	-	335015	336191	0	1	1176	335012	cluster_3
XIII	55235	56282	YML107C	.	-	55235	56282	0	1	1047	55230	cluster_3
XII	875579	877383	YLR378C	.	-	875579	877383	0	1	1804	875571	cluster_3
V	86885	90036	YEL032W	.	+	86885	90036	0	1	3151	86877	cluster_3
VII	802186	805155	YGR157W	.	+	802186	805155	0	1	2969	802178	cluster_3
II	429480	430986	YBR093C	.	-	429480	430986	0	1	1506	429476	cluster_3
XVI	25013	26167	YPL273W	.	+	25013	26167	0	1	1154	25011	cluster_3
XIII	170371	171415	YML052W	.	+	170371	171415	0	1	1044	170370	cluster_3
XVI	786646	787616	XUT_16R-354	.	-	786646	787616	0	1	970	786639	cluster_3
X	190308	191130	YJL121C	.	-	190308	191130	0	1	822	190307	cluster_3
XIII	564205	565951	YMR153C-A	.	-	564205	565951	0	1	1746	564200	cluster_3
IV	1323343	1324272	YDR428C	.	-	1323343	1324272	0	1	929	1323342	cluster_3
XIII	533101	534743	YMR131C	.	-	533101	534743	0	1	1642	533096	cluster_3
II	579011	581467	YBR172C	.	-	579011	581467	0	1	2456	579006	cluster_3
XIII	252998	253293	YML007C-A	.	-	252998	253293	0	1	295	252996	cluster_3
XVI	22885	24745	YPL274W	.	+	22885	24745	0	1	1860	22883	cluster_3
XII	500324	501096	YLR170C	.	-	500324	501096	0	1	772	500319	cluster_3
XV	876365	876945	CUT866	.	-	876365	876945	0	1	580	876357	cluster_3
X	291995	294320	YJL077W-B	.	+	291995	294320	0	1	2325	291993	cluster_3
X	703399	705244	SUT650	.	-	703399	705244	0	1	1845	703392	cluster_3
XVI	95596	96452	SUT395	.	+	95596	96452	0	1	856	95587	cluster_3
VII	616250	617313	YGR062C	.	-	616250	617313	0	1	1063	616244	cluster_3
I	143611	147587	YAL002W	.	+	143611	147587	0	1	3976	143610	cluster_3
IV	967952	969722	YDR256C	.	-	967952	969722	0	1	1770	967943	cluster_3
XII	184111	184927	YLR022C	.	-	184111	184927	0	1	816	184110	cluster_3
II	80946	84277	YBL076C	.	-	80946	84277	0	1	3331	80938	cluster_3
XV	255302	256160	YOL038W	.	+	255302	256160	0	1	858	255300	cluster_3
XVI	878655	880244	YPR169W	.	+	878655	880244	0	1	1589	878647	cluster_3
XVI	786915	787671	SUT837	.	-	786915	787671	0	1	756	786908	cluster_3
XIII	124578	129550	YML072C	.	-	124578	129550	0	1	4972	124577	cluster_3
VII	883965	884485	XUT_7F-400	.	+	883965	884485	0	1	520	883957	cluster_3
X	703549	705187	XUT_10R-276	.	-	703549	705187	0	1	1638	703542	cluster_3
VII	1019473	1021860	YGR264C	.	-	1019473	1021860	0	1	2387	1019472	cluster_3
IX	22842	26143	YIL169C	.	-	22842	26143	0	1	3301	22840	cluster_3
XVI	785707	787680	YPR123C	.	-	785707	787680	0	1	1973	785700	cluster_3
V	483304	484743	CUT118	.	+	483304	484743	0	1	1439	483300	cluster_3
XII	286779	287828	YLR079W	.	+	286779	287828	0	1	1049	286777	cluster_3
XVI	930131	931111	SUT846	.	-	930131	931111	0	1	980	930122	cluster_3
II	255700	256190	SUT444	.	-	255700	256190	0	1	490	255698	cluster_3
XIII	553245	554559	YMR144W	.	+	553245	554559	0	1	1314	553240	cluster_3
X	187015	187816	YJL124C	.	-	187015	187816	0	1	801	187014	cluster_3
V	307641	308196	YER074W-A	.	+	307641	308196	0	1	555	307638	cluster_3
IV	1324374	1325318	YDR429C	.	-	1324374	1325318	0	1	944	1324373	cluster_3
II	424948	425806	YBR088C	.	-	424948	425806	0	1	858	424944	cluster_3
VII	1059041	1059536	SUT145	.	+	1059041	1059536	0	1	495	1059040	cluster_3
VIII	103325	103976	SUT576	.	-	103325	103976	0	1	651	103324	cluster_3
XVI	753222	754369	YPR114W	.	+	753222	754369	0	1	1147	753215	cluster_3
IV	578594	579187	YDR063W	.	+	578594	579187	0	1	593	578589	cluster_3
XIII	228914	229708	YML022W	.	+	228914	229708	0	1	794	228912	cluster_3
XIV	701874	703232	YNR043W	.	+	701874	703232	0	1	1358	701867	cluster_3
III	107915	108900	YCL005W	.	+	107915	108900	0	1	985	107914	cluster_3
XV	818812	820341	YOR264W	.	+	818812	820341	0	1	1529	818804	cluster_3
VII	74453	76538	SUT111	.	+	74453	76538	0	1	2085	74446	cluster_3
XIII	668426	669875	YMR203W	.	+	668426	669875	0	1	1449	668420	cluster_3
XII	1025500	1026681	SUT711	.	-	1025500	1026681	0	1	1181	1025499	cluster_3
XV	503435	504398	YOR095C	.	-	503435	504398	0	1	963	503430	cluster_3
VIII	317396	319455	XUT_8R-157	.	-	317396	319455	0	1	2059	317393	cluster_3
VIII	423692	424611	YHR163W	.	+	423692	424611	0	1	919	423688	cluster_3
IV	1020638	1021768	YDR280W	.	+	1020638	1021768	0	1	1130	1020637	cluster_3
VII	1060472	1061630	YGR284C	.	-	1060472	1061630	0	1	1158	1060471	cluster_3
XII	708403	710367	YLR286C	.	-	708403	710367	0	1	1964	708396	cluster_3
XV	552111	552915	YOR122C	.	-	552111	552915	0	1	804	552106	cluster_3
IV	616726	617263	YDR086C	.	-	616726	617263	0	1	537	616720	cluster_3
IV	1441358	1443431	YDR496C	.	-	1441358	1443431	0	1	2073	1441357	cluster_3
IV	489485	490942	YDR023W	.	+	489485	490942	0	1	1457	489481	cluster_3
XV	830988	832094	YOR271C	.	-	830988	832094	0	1	1106	830980	cluster_3
IX	46189	46900	YIL158W	.	+	46189	46900	0	1	711	46185	cluster_3
VIII	127771	129182	YHR011W	.	+	127771	129182	0	1	1411	127770	cluster_3
XV	720395	721749	YOR201C	.	-	720395	721749	0	1	1354	720388	cluster_3
VII	307413	308664	YGL105W	.	+	307413	308664	0	1	1251	307410	cluster_3
X	91837	94976	YJL175W	.	+	91837	94976	0	1	3139	91828	cluster_3
V	162683	164345	YER006W	.	+	162683	164345	0	1	1662	162682	cluster_3
XV	1011118	1012883	YOR359W	.	+	1011118	1012883	0	1	1765	1011117	cluster_3
XII	414420	415609	XUT_12R-141	.	-	414420	415609	0	1	1189	414416	cluster_3
XIV	728416	730324	SUT341	.	+	728416	730324	0	1	1908	728409	cluster_3
XV	976563	976967	XUT_15R-430	.	-	976563	976967	0	1	404	976554	cluster_3
IV	44034	46008	YDL229W	.	+	44034	46008	0	1	1974	44030	cluster_3
XIII	246780	247456	YML011C	.	-	246780	247456	0	1	676	246778	cluster_3
I	132194	134173	YAL011W	.	+	132194	134173	0	1	1979	132193	cluster_3
XII	857485	859379	YLR368W	.	+	857485	859379	0	1	1894	857477	cluster_3
V	177773	178560	YER012W	.	+	177773	178560	0	1	787	177772	cluster_3
II	607443	609042	YBR192W	.	+	607443	609042	0	1	1599	607437	cluster_3
IV	1228543	1229205	YDR377W	.	+	1228543	1229205	0	1	662	1228542	cluster_3
V	483210	484357	YER156C	.	-	483210	484357	0	1	1147	483206	cluster_3
III	141135	142190	YCR015C	.	-	141135	142190	0	1	1055	141134	cluster_3
II	88411	89450	YBL072C	.	-	88411	89450	0	1	1039	88403	cluster_3
IV	1267435	1269501	YDR398W	.	+	1267435	1269501	0	1	2066	1267434	cluster_3
VII	617383	617852	YGR063C	.	-	617383	617852	0	1	469	617377	cluster_3
VII	922123	922599	YGR215W	.	+	922123	922599	0	1	476	922114	cluster_3
X	172888	173515	XUT_10F-82	.	+	172888	173515	0	1	627	172887	cluster_3
XVI	251978	254380	YPL158C	.	-	251978	254380	0	1	2402	251976	cluster_3
XIV	719294	720741	YNR052C	.	-	719294	720741	0	1	1447	719287	cluster_3
VII	440981	443076	YGL028C	.	-	440981	443076	0	1	2095	440977	cluster_3
XIII	160096	162115	YML057W	.	+	160096	162115	0	1	2019	160095	cluster_3
IV	218401	219333	YDL135C	.	-	218401	219333	0	1	932	218399	cluster_3
XV	185771	186751	YOL077C	.	-	185771	186751	0	1	980	185770	cluster_3
II	697905	698335	XUT_2F-282	.	+	697905	698335	0	1	430	697899	cluster_3
XII	341782	342933	YLR100W	.	+	341782	342933	0	1	1151	341779	cluster_3
XV	232330	233701	YOL052C	.	-	232330	233701	0	1	1371	232328	cluster_3
II	739823	741142	YBR267W	.	+	739823	741142	0	1	1319	739816	cluster_3
III	65848	68393	YCL030C	.	-	65848	68393	0	1	2545	65842	cluster_3
X	191149	192236	YJL119C	.	-	191149	192236	0	1	1087	191148	cluster_3
X	191634	192466	YJL118W	.	+	191634	192466	0	1	832	191633	cluster_3
XIII	54732	55310	YML108W	.	+	54732	55310	0	1	578	54727	cluster_3
IV	784828	786287	YDR165W	.	+	784828	786287	0	1	1459	784821	cluster_3
III	31431	34078	YCL054W	.	+	31431	34078	0	1	2647	31428	cluster_3
VII	616301	617451	XUT_7F-281	.	+	616301	617451	0	1	1150	616295	cluster_3
XV	880946	882582	YOR301W	.	+	880946	882582	0	1	1636	880938	cluster_3
VII	727964	729760	YGR119C	.	-	727964	729760	0	1	1796	727957	cluster_3
III	220343	223290	YCR057C	.	-	220343	223290	0	1	2947	220341	cluster_3
XII	672624	672838	CUT745	.	-	672624	672838	0	1	214	672618	cluster_3
XV	269805	270438	YOL029C	.	-	269805	270438	0	1	633	269803	cluster_3
X	568664	569432	YJR069C	.	-	568664	569432	0	1	768	568659	cluster_3
VII	617468	618119	YGR064W	.	+	617468	618119	0	1	651	617462	cluster_3
IV	626365	628606	YDR091C	.	-	626365	628606	0	1	2241	626359	cluster_3
XI	387504	389012	YKL027W	.	+	387504	389012	0	1	1508	387501	cluster_3
V	413192	414206	YER126C	.	-	413192	414206	0	1	1014	413188	cluster_3
V	414459	415673	YER127W	.	+	414459	415673	0	1	1214	414455	cluster_3
II	371964	372786	YBR067C	.	-	371964	372786	0	1	822	371961	cluster_3
VIII	165112	167138	XUT_8F-72	.	+	165112	167138	0	1	2026	165111	cluster_3
XV	646952	648557	YOR166C	.	-	646952	648557	0	1	1605	646946	cluster_3
III	64572	65601	YCL031C	.	-	64572	65601	0	1	1029	64566	cluster_3
VIII	491876	493709	YHR196W	.	+	491876	493709	0	1	1833	491872	cluster_3
XV	760688	761301	YOR224C	.	-	760688	761301	0	1	613	760681	cluster_3
VIII	115478	115935	YHR005C-A	.	-	115478	115935	0	1	457	115477	cluster_3
IV	655566	657489	YDR101C	.	-	655566	657489	0	1	1923	655560	cluster_3
XIV	626108	627159	YNL002C	.	-	626108	627159	0	1	1051	626102	cluster_3
XI	127327	130410	YKL171W	.	+	127327	130410	0	1	3083	127326	cluster_3
VII	865927	866316	SUT136	.	+	865927	866316	0	1	389	865919	cluster_3
XIII	20684	21722	YML125C	.	-	20684	21722	0	1	1038	20682	cluster_3
I	106156	108639	YAL023C	.	-	106156	108639	0	1	2483	106155	cluster_3
IV	1246062	1248091	YDR386W	.	+	1246062	1248091	0	1	2029	1246061	cluster_3
I	75013	76184	YAL036C	.	-	75013	76184	0	1	1171	75006	cluster_3
XIV	542075	542957	YNL046W	.	+	542075	542957	0	1	882	542070	cluster_3
XIV	595504	596951	SUT336	.	+	595504	596951	0	1	1447	595499	cluster_3
XI	157728	158310	XUT_11R-63	.	-	157728	158310	0	1	582	157727	cluster_3
XI	157746	158310	CUT705	.	-	157746	158310	0	1	564	157745	cluster_3
XIV	17740	19357	YNL330C	.	-	17740	19357	0	1	1617	17739	cluster_3
XII	909434	910008	YLR395C	.	-	909434	910008	0	1	574	909425	cluster_3
II	714726	716524	YBR248C	.	-	714726	716524	0	1	1798	714719	cluster_3
II	91433	92222	XUT_2R-31	.	-	91433	92222	0	1	789	91424	cluster_3
II	86498	87800	YBL074C	.	-	86498	87800	0	1	1302	86490	cluster_3
XV	522996	525028	YOR108W	.	+	522996	525028	0	1	2032	522991	cluster_3
III	229126	231330	YCR065W	.	+	229126	231330	0	1	2204	229124	cluster_3
XIII	202559	204244	YML038C	.	-	202559	204244	0	1	1685	202557	cluster_3
V	336638	337629	XUT_5F-171	.	+	336638	337629	0	1	991	336635	cluster_3
X	637756	638258	YJR112W-A	.	+	637756	638258	0	1	502	637750	cluster_3
XI	554125	554655	CUT723	.	-	554125	554655	0	1	530	554120	cluster_3
XIV	371688	372257	YNL135C	.	-	371688	372257	0	1	569	371685	cluster_3
IV	547757	548465	YDR045C	.	-	547757	548465	0	1	708	547752	cluster_3
VII	142199	144087	YGL192W	.	+	142199	144087	0	1	1888	142198	cluster_3
VII	418817	419450	YGL041W-A	.	+	418817	419450	0	1	633	418813	cluster_3
XII	929781	931040	YLR405W	.	+	929781	931040	0	1	1259	929772	cluster_3
XVI	74097	74391	CUT401	.	+	74097	74391	0	1	294	74090	cluster_3
VII	703427	705219	YGR108W	.	+	703427	705219	0	1	1792	703420	cluster_3
IV	103526	104579	YDL198C	.	-	103526	104579	0	1	1053	103525	cluster_3
III	160601	162241	YCR024C	.	-	160601	162241	0	1	1640	160600	cluster_3
XVI	407751	408801	YPL078C	.	-	407751	408801	0	1	1050	407747	cluster_3
IV	1462176	1465824	YDR507C	.	-	1462176	1465824	0	1	3648	1462175	cluster_3
XV	447114	448233	SUT777	.	-	447114	448233	0	1	1119	447110	cluster_3
VII	848612	850499	YGR177C	.	-	848612	850499	0	1	1887	848604	cluster_3
X	438834	441006	YJR002W	.	+	438834	441006	0	1	2172	438830	cluster_3
IX	230165	231106	YIL070C	.	-	230165	231106	0	1	941	230163	cluster_3
VII	366848	367283	CUT140	.	+	366848	367283	0	1	435	366845	cluster_3
II	697841	698335	SUT021	.	+	697841	698335	0	1	494	697835	cluster_3
XII	329686	331322	SUT260	.	+	329686	331322	0	1	1636	329683	cluster_3
XIV	284067	286009	YNL189W	.	+	284067	286009	0	1	1942	284065	cluster_3
XVI	379029	381285	SUT406	.	+	379029	381285	0	1	2256	379026	cluster_3
XVI	691906	692184	CUT429	.	+	691906	692184	0	1	278	691900	cluster_3
VIII	197227	198316	YHR046C	.	-	197227	198316	0	1	1089	197226	cluster_3
X	295179	298985	YJL076W	.	+	295179	298985	0	1	3806	295177	cluster_3
XII	199443	201468	YLR028C	.	-	199443	201468	0	1	2025	199442	cluster_3
XVI	886470	887869	YPR173C	.	-	886470	887869	0	1	1399	886462	cluster_3
V	268367	269043	XUT_5R-126	.	-	268367	269043	0	1	676	268365	cluster_3
VIII	291164	292789	SUT163	.	+	291164	292789	0	1	1625	291162	cluster_3
XI	242978	245575	YKL104C	.	-	242978	245575	0	1	2597	242976	cluster_3
XIV	557793	559115	YNL037C	.	-	557793	559115	0	1	1322	557788	cluster_3
XV	820419	820805	YOR265W	.	+	820419	820805	0	1	386	820411	cluster_3
IV	176642	178187	YDL155W	.	+	176642	178187	0	1	1545	176641	cluster_3
XVI	480506	481180	YPL038W	.	+	480506	481180	0	1	674	480502	cluster_3
XVI	488527	491562	YPL032C	.	-	488527	491562	0	1	3035	488523	cluster_3
XI	125739	127141	YKL172W	.	+	125739	127141	0	1	1402	125738	cluster_3
VIII	225428	227183	YHR064C	.	-	225428	227183	0	1	1755	225426	cluster_3
II	296237	297774	YBR029C	.	-	296237	297774	0	1	1537	296235	cluster_3
XVI	74117	74786	YPL250C	.	-	74117	74786	0	1	669	74110	cluster_3
VIII	33040	34196	YHL034C	.	-	33040	34196	0	1	1156	33037	cluster_3
XIII	888876	892368	YMR308C	.	-	888876	892368	0	1	3492	888868	cluster_3
XIV	542952	545045	YNL045W	.	+	542952	545045	0	1	2093	542947	cluster_3
V	362713	363844	YER102W	.	+	362713	363844	0	1	1131	362710	cluster_3
XIII	219196	219838	SUT720	.	-	219196	219838	0	1	642	219194	cluster_3
VII	141859	142517	YGL193C	.	-	141859	142517	0	1	658	141858	cluster_3
III	104470	105563	YCL009C	.	-	104470	105563	0	1	1093	104469	cluster_3
IV	1172327	1172833	XUT_4F-531	.	+	1172327	1172833	0	1	506	1172326	cluster_3
XV	881064	881987	XUT_15R-385	.	-	881064	881987	0	1	923	881056	cluster_3
VIII	230936	231983	YHR067W	.	+	230936	231983	0	1	1047	230934	cluster_3
VII	866241	867552	YGR185C	.	-	866241	867552	0	1	1311	866233	cluster_3
VIII	507718	508703	SUT597	.	-	507718	508703	0	1	985	507713	cluster_3
XIV	359570	360754	YNL141W	.	+	359570	360754	0	1	1184	359567	cluster_3
XVI	691693	692480	YPR073C	.	-	691693	692480	0	1	787	691687	cluster_3
XII	820439	822146	YLR345W	.	+	820439	822146	0	1	1707	820431	cluster_3
X	69299	71012	YJL194W	.	+	69299	71012	0	1	1713	69293	cluster_3
XIII	121327	122973	SUT717	.	-	121327	122973	0	1	1646	121326	cluster_3
XVI	665583	667495	YPR054W	.	+	665583	667495	0	1	1912	665577	cluster_3
XV	259895	263282	YOL034W	.	+	259895	263282	0	1	3387	259893	cluster_3
IV	138195	139357	YDL179W	.	+	138195	139357	0	1	1162	138194	cluster_3
VII	649568	650698	YGR086C	.	-	649568	650698	0	1	1130	649562	cluster_3
XI	98577	99769	YKL183W	.	+	98577	99769	0	1	1192	98568	cluster_3
X	555863	557648	YJR064W	.	+	555863	557648	0	1	1785	555858	cluster_3
II	723208	723663	YBR253W	.	+	723208	723663	0	1	455	723201	cluster_3
IV	160815	163210	YDL167C	.	-	160815	163210	0	1	2395	160814	cluster_3
XIV	168005	169639	XUT_14F-55	.	+	168005	169639	0	1	1634	168004	cluster_3
IV	1451184	1452863	SUT494	.	-	1451184	1452863	0	1	1679	1451183	cluster_3
XV	804347	805023	YOR253W	.	+	804347	805023	0	1	676	804339	cluster_3
II	547385	548351	YBR153W	.	+	547385	548351	0	1	966	547380	cluster_3
VII	915185	916900	YGR211W	.	+	915185	916900	0	1	1715	915176	cluster_3
IV	892758	894024	YDR214W	.	+	892758	894024	0	1	1266	892750	cluster_3
XV	378199	379712	YOR025W	.	+	378199	379712	0	1	1513	378196	cluster_3
XIV	343406	345498	YNL154C	.	-	343406	345498	0	1	2092	343403	cluster_3
VIII	164974	166854	SUT155	.	+	164974	166854	0	1	1880	164973	cluster_3
VIII	141790	143600	YHR019C	.	-	141790	143600	0	1	1810	141789	cluster_3
VII	149629	150634	YGL187C	.	-	149629	150634	0	1	1005	149628	cluster_3
XVI	885763	886541	YPR172W	.	+	885763	886541	0	1	778	885755	cluster_3
IX	257726	258309	YIL051C	.	-	257726	258309	0	1	583	257724	cluster_3
V	59498	60902	YEL050C	.	-	59498	60902	0	1	1404	59493	cluster_3
XVI	786035	787661	YPR124W	.	+	786035	787661	0	1	1626	786028	cluster_3
VIII	198650	199142	CUT178	.	+	198650	199142	0	1	492	198649	cluster_3
XVI	104804	105495	YPL234C	.	-	104804	105495	0	1	691	104803	cluster_3
IV	1260594	1261373	SUT488	.	-	1260594	1261373	0	1	779	1260593	cluster_3
XV	624678	626651	YOR154W	.	+	624678	626651	0	1	1973	624672	cluster_3
XV	410477	412486	YOR043W	.	+	410477	412486	0	1	2009	410473	cluster_3
IV	1317976	1319290	YDR423C	.	-	1317976	1319290	0	1	1314	1317975	cluster_3
X	339603	342057	SUT632	.	-	339603	342057	0	1	2454	339600	cluster_3
II	296285	296545	CUT010	.	+	296285	296545	0	1	260	296283	cluster_3
II	603501	604182	YBR188C	.	-	603501	604182	0	1	681	603495	cluster_3
XII	127511	129073	YLL011W	.	+	127511	129073	0	1	1562	127510	cluster_3
XII	538557	539638	YLR192C	.	-	538557	539638	0	1	1081	538552	cluster_3
VII	641994	643089	YGR080W	.	+	641994	643089	0	1	1095	641988	cluster_3
V	161340	162446	SUT507	.	-	161340	162446	0	1	1106	161339	cluster_3
XII	165304	166181	YLR008C	.	-	165304	166181	0	1	877	165303	cluster_3
II	256999	258006	YBR011C	.	-	256999	258006	0	1	1007	256997	cluster_3
II	36732	38922	YBL099W	.	+	36732	38922	0	1	2190	36729	cluster_3
XI	552588	554712	YKR058W	.	+	552588	554712	0	1	2124	552583	cluster_3
VII	226363	227617	YGL148W	.	+	226363	227617	0	1	1254	226361	cluster_3
X	209792	211666	YJL110C	.	-	209792	211666	0	1	1874	209790	cluster_3
VIII	210809	212112	YHR052W	.	+	210809	212112	0	1	1303	210807	cluster_3
II	530729	532210	YBR143C	.	-	530729	532210	0	1	1481	530724	cluster_3
II	113715	115564	YBL056W	.	+	113715	115564	0	1	1849	113714	cluster_3
VIII	387202	387711	YHR143W-A	.	+	387202	387711	0	1	509	387199	cluster_3
XIII	731697	732176	XUT_13F-321	.	+	731697	732176	0	1	479	731690	cluster_3
VII	611811	616010	YGR061C	.	-	611811	616010	0	1	4199	611805	cluster_3
XII	97853	98889	YLL023C	.	-	97853	98889	0	1	1036	97844	cluster_3
XVI	897142	899727	YPR181C	.	-	897142	899727	0	1	2585	897134	cluster_3
II	558631	559894	YBR159W	.	+	558631	559894	0	1	1263	558626	cluster_3
XVI	637252	639020	YPR033C	.	-	637252	639020	0	1	1768	637246	cluster_3
II	371881	373724	XUT_2F-150	.	+	371881	373724	0	1	1843	371878	cluster_3
XVI	911240	911881	YPR187W	.	+	911240	911881	0	1	641	911231	cluster_3
XIV	624788	625861	YNL003C	.	-	624788	625861	0	1	1073	624782	cluster_3
VII	1058910	1060086	YGR283C	.	-	1058910	1060086	0	1	1176	1058909	cluster_3
VII	729950	730600	SUT127	.	+	729950	730600	0	1	650	729943	cluster_3
IX	321428	321988	YIL016W	.	+	321428	321988	0	1	560	321425	cluster_3
III	228295	229272	YCR063W	.	+	228295	229272	0	1	977	228293	cluster_3
XVI	105490	105867	CUT879	.	-	105490	105867	0	1	377	105489	cluster_3
IV	1263207	1266255	YDR395W	.	+	1263207	1266255	0	1	3048	1263206	cluster_3
XIV	242206	244245	XUT_14R-90	.	-	242206	244245	0	1	2039	242204	cluster_3
VII	643035	643784	YGR081C	.	-	643035	643784	0	1	749	643029	cluster_3
IV	167697	169186	YDL161W	.	+	167697	169186	0	1	1489	167696	cluster_3
VII	729965	730770	XUT_7F-323	.	+	729965	730770	0	1	805	729958	cluster_3
XIII	412171	412900	YMR073C	.	-	412171	412900	0	1	729	412167	cluster_3
VI	264178	265704	YFR055W	.	+	264178	265704	0	1	1526	264176	cluster_3
IV	333006	333943	YDL069C	.	-	333006	333943	0	1	937	333003	cluster_3
XIV	316081	317778	YNL169C	.	-	316081	317778	0	1	1697	316078	cluster_3
IV	1079030	1080249	YDR309C	.	-	1079030	1080249	0	1	1219	1079029	cluster_3
VII	122580	123366	YGL200C	.	-	122580	123366	0	1	786	122579	cluster_3
IV	38467	38885	YDL232W	.	+	38467	38885	0	1	418	38464	cluster_3
XIII	391057	391588	YMR059W	.	+	391057	391588	0	1	531	391054	cluster_3
XII	498231	498875	SUT267	.	+	498231	498875	0	1	644	498227	cluster_3
XI	34341	36508	YKL212W	.	+	34341	36508	0	1	2167	34338	cluster_3
V	461105	461896	XUT_5F-218	.	+	461105	461896	0	1	791	461101	cluster_3
XVI	465844	466619	YPL047W	.	+	465844	466619	0	1	775	465840	cluster_3
XII	765197	766382	YLR316C	.	-	765197	766382	0	1	1185	765190	cluster_3
VII	77942	78959	YGL224C	.	-	77942	78959	0	1	1017	77935	cluster_3
XV	1003548	1004109	CUT873	.	-	1003548	1004109	0	1	561	1003547	cluster_3
IV	1229139	1229627	YDR378C	.	-	1229139	1229627	0	1	488	1229138	cluster_3
XIV	602853	604295	YNL016W	.	+	602853	604295	0	1	1442	602847	cluster_3
X	347300	348657	YJL048C	.	-	347300	348657	0	1	1357	347297	cluster_3
III	46941	48441	YCL044C	.	-	46941	48441	0	1	1500	46937	cluster_3
X	260979	262560	YJL091C	.	-	260979	262560	0	1	1581	260977	cluster_3
X	76699	79355	YJL187C	.	-	76699	79355	0	1	2656	76692	cluster_3
VII	516667	520990	YGR014W	.	+	516667	520990	0	1	4323	516662	cluster_3
IV	892653	893513	XUT_4R-365	.	-	892653	893513	0	1	860	892645	cluster_3
IV	1184670	1185958	YDR354W	.	+	1184670	1185958	0	1	1288	1184669	cluster_3
VIII	374559	375293	YHR136C	.	-	374559	375293	0	1	734	374556	cluster_3
IV	551735	553024	YDR047W	.	+	551735	553024	0	1	1289	551730	cluster_3
XV	502686	503513	YOR094W	.	+	502686	503513	0	1	827	502681	cluster_3
VI	42796	43592	YFL046W	.	+	42796	43592	0	1	796	42792	cluster_3
XII	844174	845864	YLR359W	.	+	844174	845864	0	1	1690	844166	cluster_3
XIV	214862	215867	YNL232W	.	+	214862	215867	0	1	1005	214860	cluster_3
IV	139496	141177	YDL178W	.	+	139496	141177	0	1	1681	139495	cluster_3
VII	905894	908860	YGR204W	.	+	905894	908860	0	1	2966	905885	cluster_3
X	383810	386230	YJL033W	.	+	383810	386230	0	1	2420	383807	cluster_3
XVI	469881	472092	YPL043W	.	+	469881	472092	0	1	2211	469877	cluster_3
VI	150000	152628	YFR002W	.	+	150000	152628	0	1	2628	149999	cluster_3
XIV	181159	182646	YNL248C	.	-	181159	182646	0	1	1487	181158	cluster_3
XIV	510496	512532	YNL061W	.	+	510496	512532	0	1	2036	510491	cluster_3
IX	339335	341663	YIL009W	.	+	339335	341663	0	1	2328	339332	cluster_3
XV	912797	913595	YOR319W	.	+	912797	913595	0	1	798	912788	cluster_3
II	712886	714476	YBR247C	.	-	712886	714476	0	1	1590	712879	cluster_3
IV	1059574	1061325	YDR299W	.	+	1059574	1061325	0	1	1751	1059573	cluster_3
III	190565	191803	YCR034W	.	+	190565	191803	0	1	1238	190564	cluster_3
X	40079	41241	YJL208C	.	-	40079	41241	0	1	1162	40075	cluster_3
XVI	106141	106877	YPL233W	.	+	106141	106877	0	1	736	106140	cluster_3
II	483767	484536	YBR122C	.	-	483767	484536	0	1	769	483763	cluster_3
VIII	493878	496292	YHR197W	.	+	493878	496292	0	1	2414	493874	cluster_3
VII	577171	579250	YGR041W	.	+	577171	579250	0	1	2079	577166	cluster_3
VII	182363	184174	YGL171W	.	+	182363	184174	0	1	1811	182362	cluster_3
VIII	411356	412447	YHR156C	.	-	411356	412447	0	1	1091	411352	cluster_3
IX	382597	383501	YIR016W	.	+	382597	383501	0	1	904	382594	cluster_3
III	208072	209772	YCR045C	.	-	208072	209772	0	1	1700	208070	cluster_3
IV	234862	236020	YDL127W	.	+	234862	236020	0	1	1158	234860	cluster_3
IX	378460	379878	YIR012W	.	+	378460	379878	0	1	1418	378457	cluster_3
V	378609	382215	YER110C	.	-	378609	382215	0	1	3606	378606	cluster_3
XIII	712305	713919	YMR220W	.	+	712305	713919	0	1	1614	712298	cluster_3
IV	570617	573814	YDR060W	.	+	570617	573814	0	1	3197	570612	cluster_3
XIV	529821	531545	YNL053W	.	+	529821	531545	0	1	1724	529816	cluster_3
XV	310989	312449	YOL007C	.	-	310989	312449	0	1	1460	310986	cluster_3
XV	804210	804797	SUT788	.	-	804210	804797	0	1	587	804202	cluster_3
XII	1030794	1032101	YLR449W	.	+	1030794	1032101	0	1	1307	1030793	cluster_3
VII	637691	639521	YGR077C	.	-	637691	639521	0	1	1830	637685	cluster_3
X	442676	444896	YJR004C	.	-	442676	444896	0	1	2220	442672	cluster_3
XIV	378719	379550	YNL131W	.	+	378719	379550	0	1	831	378716	cluster_3
VII	974802	975643	CUT164	.	+	974802	975643	0	1	841	974793	cluster_3
IV	1292268	1293148	YDR410C	.	-	1292268	1293148	0	1	880	1292267	cluster_3
VIII	184765	186919	YHR039C	.	-	184765	186919	0	1	2154	184764	cluster_3
XII	341290	341649	YLR099W-A	.	+	341290	341649	0	1	359	341287	cluster_3
IV	816779	817636	YDR177W	.	+	816779	817636	0	1	857	816771	cluster_3
VIII	320238	323142	YHR103W	.	+	320238	323142	0	1	2904	320235	cluster_3
IX	312842	313996	YIL021W	.	+	312842	313996	0	1	1154	312839	cluster_3
IV	1357509	1358943	YDR449C	.	-	1357509	1358943	0	1	1434	1357508	cluster_3
IX	212450	214776	YIL078W	.	+	212450	214776	0	1	2326	212448	cluster_3
VII	954610	958422	YGR233C	.	-	954610	958422	0	1	3812	954601	cluster_3
XII	245560	246289	SUT253	.	+	245560	246289	0	1	729	245558	cluster_3
XIII	564382	566011	YMR153W	.	+	564382	566011	0	1	1629	564377	cluster_3
XIII	912653	914617	YMR319C	.	-	912653	914617	0	1	1964	912644	cluster_3
XIV	19480	22651	YNL329C	.	-	19480	22651	0	1	3171	19479	cluster_3
VII	668129	670072	YGR092W	.	+	668129	670072	0	1	1943	668123	cluster_3
XV	219143	220558	SUT768	.	-	219143	220558	0	1	1415	219141	cluster_3
XV	218896	220558	XUT_15R-116	.	-	218896	220558	0	1	1662	218894	cluster_3
III	202753	204401	SUT034	.	+	202753	204401	0	1	1648	202751	cluster_3
VIII	94976	98074	YHL007C	.	-	94976	98074	0	1	3098	94967	cluster_3
XIV	220036	221606	YNL228W	.	+	220036	221606	0	1	1570	220034	cluster_3
XII	718165	719494	YLR291C	.	-	718165	719494	0	1	1329	718158	cluster_3
XIV	574365	575481	YNL032W	.	+	574365	575481	0	1	1116	574360	cluster_3
III	263942	264503	YCR087C-A	.	-	263942	264503	0	1	561	263940	cluster_3
IV	387308	388910	YDL036C	.	-	387308	388910	0	1	1602	387305	cluster_3
II	172510	174713	YBL024W	.	+	172510	174713	0	1	2203	172509	cluster_3
VI	44435	45579	YFL044C	.	-	44435	45579	0	1	1144	44431	cluster_3
X	466575	467274	YJR018W	.	+	466575	467274	0	1	699	466571	cluster_3
VIII	97645	98189	YHL006W-A	.	+	97645	98189	0	1	544	97636	cluster_3
XVI	512250	514308	YPL020C	.	-	512250	514308	0	1	2058	512245	cluster_3
IV	765681	766545	YDR152W	.	+	765681	766545	0	1	864	765674	cluster_3
XIII	820136	822583	YMR277W	.	+	820136	822583	0	1	2447	820128	cluster_3
VII	601612	604526	YGR056W	.	+	601612	604526	0	1	2914	601606	cluster_3
V	546788	548213	YER178W	.	+	546788	548213	0	1	1425	546783	cluster_3
VIII	190502	192694	YHR042W	.	+	190502	192694	0	1	2192	190501	cluster_3
VI	56270	57934	YFL037W	.	+	56270	57934	0	1	1664	56265	cluster_3
VIII	393510	394428	YHR148W	.	+	393510	394428	0	1	918	393507	cluster_3
XII	1015452	1017741	YLR440C	.	-	1015452	1017741	0	1	2289	1015451	cluster_3
II	722592	723127	YBR252W	.	+	722592	723127	0	1	535	722585	cluster_3
VII	419319	420631	YGL040C	.	-	419319	420631	0	1	1312	419315	cluster_3
VII	729856	730847	YGR120C	.	-	729856	730847	0	1	991	729849	cluster_3
XIII	271670	271933	SUT725	.	-	271670	271933	0	1	263	271668	cluster_3
IX	290270	292273	SUT188	.	+	290270	292273	0	1	2003	290268	cluster_3
XIV	517223	518009	YNL056W	.	+	517223	518009	0	1	786	517218	cluster_3
IX	289136	290102	YIL034C	.	-	289136	290102	0	1	966	289134	cluster_3
XIV	240303	241418	YNL217W	.	+	240303	241418	0	1	1115	240301	cluster_3
VIII	139858	141457	YHR018C	.	-	139858	141457	0	1	1599	139857	cluster_3
VIII	221258	222504	YHR061C	.	-	221258	222504	0	1	1246	221256	cluster_3
XII	501190	502195	YLR172C	.	-	501190	502195	0	1	1005	501185	cluster_3
XV	392357	394667	YOR033C	.	-	392357	394667	0	1	2310	392354	cluster_3
XII	245494	246093	YLR050C	.	-	245494	246093	0	1	599	245492	cluster_3
X	285436	289443	YJL080C	.	-	285436	289443	0	1	4007	285434	cluster_3
V	509808	510215	SUT517	.	-	509808	510215	0	1	407	509803	cluster_3
VII	575363	576999	YGR040W	.	+	575363	576999	0	1	1636	575358	cluster_3
III	176580	176927	SUT457	.	-	176580	176927	0	1	347	176579	cluster_3
X	294667	295047	YJL077W-A	.	+	294667	295047	0	1	380	294665	cluster_3
XVI	254705	256162	YPL157W	.	+	254705	256162	0	1	1457	254703	cluster_3
XVI	674714	675690	YPR060C	.	-	674714	675690	0	1	976	674708	cluster_3
IV	887166	888999	YDR212W	.	+	887166	888999	0	1	1833	887158	cluster_3
XIV	624886	625353	XUT_14F-255	.	+	624886	625353	0	1	467	624880	cluster_3
XVI	85527	87007	YPL245W	.	+	85527	87007	0	1	1480	85519	cluster_3
III	240700	242378	YCR072C	.	-	240700	242378	0	1	1678	240698	cluster_3
VIII	517510	518865	YHR208W	.	+	517510	518865	0	1	1355	517505	cluster_3
IX	242719	243789	YIL063C	.	-	242719	243789	0	1	1070	242717	cluster_3
XI	493125	493659	CUT721	.	-	493125	493659	0	1	534	493121	cluster_3
XI	556490	557407	YKR060W	.	+	556490	557407	0	1	917	556485	cluster_3
VIII	499063	499955	YHR200W	.	+	499063	499955	0	1	892	499059	cluster_3
II	610489	611928	YBR195C	.	-	610489	611928	0	1	1439	610483	cluster_3
V	274437	276283	YER060W	.	+	274437	276283	0	1	1846	274435	cluster_3
XIV	140778	144209	YNL267W	.	+	140778	144209	0	1	3431	140777	cluster_3
VIII	113397	114961	YHR005C	.	-	113397	114961	0	1	1564	113396	cluster_3
XVI	204374	204958	CUT890	.	-	204374	204958	0	1	584	204372	cluster_3
IV	831807	832576	YDR185C	.	-	831807	832576	0	1	769	831799	cluster_3
X	672900	673726	YJR133W	.	+	672900	673726	0	1	826	672894	cluster_3
IV	1288241	1289134	XUT_4F-592	.	+	1288241	1289134	0	1	893	1288240	cluster_3
I	62775	65463	YAL041W	.	+	62775	65463	0	1	2688	62769	cluster_3
XI	178456	179314	YKL142W	.	+	178456	179314	0	1	858	178455	cluster_3
XIV	587003	587866	YNL024C	.	-	587003	587866	0	1	863	586998	cluster_3
XIV	587289	588325	SUT335	.	+	587289	588325	0	1	1036	587284	cluster_3
XIV	478385	479205	YNL079C	.	-	478385	479205	0	1	820	478381	cluster_3
XII	259553	260550	YLR059C	.	-	259553	260550	0	1	997	259551	cluster_3
VIII	221444	222896	XUT_8F-102	.	+	221444	222896	0	1	1452	221442	cluster_3
XV	286105	288064	YOL020W	.	+	286105	288064	0	1	1959	286103	cluster_3
XVI	802279	804240	YPR137W	.	+	802279	804240	0	1	1961	802271	cluster_3
VII	49548	52544	YGL238W	.	+	49548	52544	0	1	2996	49544	cluster_3
XV	516357	516874	YOR103C	.	-	516357	516874	0	1	517	516352	cluster_3
XV	143737	144166	CUT359	.	+	143737	144166	0	1	429	143736	cluster_3
XIII	424953	426389	YMR079W	.	+	424953	426389	0	1	1436	424949	cluster_3
XII	699845	701207	SUT280	.	+	699845	701207	0	1	1362	699839	cluster_3
XV	827924	830745	YOR270C	.	-	827924	830745	0	1	2821	827916	cluster_3
VI	131719	134370	YFL004W	.	+	131719	134370	0	1	2651	131718	cluster_3
XIII	800826	801436	XUT_13R-357	.	-	800826	801436	0	1	610	800818	cluster_3
XII	259911	260876	SUT255	.	+	259911	260876	0	1	965	259909	cluster_3
XVI	352702	355435	YPL105C	.	-	352702	355435	0	1	2733	352699	cluster_3
XII	195340	196587	YLR026C	.	-	195340	196587	0	1	1247	195339	cluster_3
XVI	426062	427778	YPL066W	.	+	426062	427778	0	1	1716	426058	cluster_3
II	170100	170438	SUT441	.	-	170100	170438	0	1	338	170099	cluster_3
XIII	622106	623238	YMR180C	.	-	622106	623238	0	1	1132	622100	cluster_3
XII	154275	156372	YLR002C	.	-	154275	156372	0	1	2097	154274	cluster_3
V	324179	325990	YER082C	.	-	324179	325990	0	1	1811	324176	cluster_3
XII	246222	246998	YLR051C	.	-	246222	246998	0	1	776	246220	cluster_3
XIII	626676	627885	YMR183C	.	-	626676	627885	0	1	1209	626670	cluster_3
IV	1359145	1359441	CUT095	.	+	1359145	1359441	0	1	296	1359144	cluster_3
XV	219138	220607	YOL058W	.	+	219138	220607	0	1	1469	219136	cluster_3
XIII	656286	658024	XUT_13R-297	.	-	656286	658024	0	1	1738	656280	cluster_3
IV	1170145	1172024	YDR348C	.	-	1170145	1172024	0	1	1879	1170144	cluster_3
II	150300	151233	YBL036C	.	-	150300	151233	0	1	933	150299	cluster_3
IX	289238	290193	SUT187	.	+	289238	290193	0	1	955	289236	cluster_3
XV	727482	729731	YOR206W	.	+	727482	729731	0	1	2249	727475	cluster_3
XIV	437570	438433	YNL100W	.	+	437570	438433	0	1	863	437566	cluster_3
XVI	911938	912501	YPR188C	.	-	911938	912501	0	1	563	911929	cluster_3
IV	1288030	1288905	YDR408C	.	-	1288030	1288905	0	1	875	1288029	cluster_3
XV	268138	269790	YOL030W	.	+	268138	269790	0	1	1652	268136	cluster_3
IV	251524	253817	YDL116W	.	+	251524	253817	0	1	2293	251522	cluster_3
X	640716	641828	YJR116W	.	+	640716	641828	0	1	1112	640710	cluster_3
VI	128149	129931	XUT_6R-53	.	-	128149	129931	0	1	1782	128148	cluster_3
IV	248283	251389	YDL117W	.	+	248283	251389	0	1	3106	248281	cluster_3
VII	281620	283976	YGL120C	.	-	281620	283976	0	1	2356	281618	cluster_3
XV	812334	813733	YOR259C	.	-	812334	813733	0	1	1399	812326	cluster_3
V	460425	461761	YER145C	.	-	460425	461761	0	1	1336	460421	cluster_3
X	461324	461568	CUT692	.	-	461324	461568	0	1	244	461320	cluster_3
XIII	742960	743490	YMR236W	.	+	742960	743490	0	1	530	742953	cluster_3
II	477648	479137	YBR118W	.	+	477648	479137	0	1	1489	477644	cluster_3
XIV	241575	244308	YNL216W	.	+	241575	244308	0	1	2733	241573	cluster_3
XIII	501143	501428	CUT300	.	+	501143	501428	0	1	285	501138	cluster_3
XI	200722	201802	YKL128C	.	-	200722	201802	0	1	1080	200720	cluster_3
XIII	115581	118976	YML075C	.	-	115581	118976	0	1	3395	115580	cluster_3
IX	289367	290270	XUT_9F-138	.	+	289367	290270	0	1	903	289365	cluster_3
V	128575	131010	YEL013W	.	+	128575	131010	0	1	2435	128574	cluster_3
XVI	596673	599658	YPR019W	.	+	596673	599658	0	1	2985	596668	cluster_3
XV	813939	815841	YOR260W	.	+	813939	815841	0	1	1902	813931	cluster_3
XII	948367	949264	YLR412W	.	+	948367	949264	0	1	897	948358	cluster_3
I	36506	37332	YAL059W	.	+	36506	37332	0	1	826	36503	cluster_3
XII	109765	111585	YLL018C	.	-	109765	111585	0	1	1820	109764	cluster_3
X	417514	419599	YJL010C	.	-	417514	419599	0	1	2085	417510	cluster_3
VIII	484795	486283	YHR190W	.	+	484795	486283	0	1	1488	484791	cluster_3
VIII	383404	384565	YHR142W	.	+	383404	384565	0	1	1161	383401	cluster_3
IV	33271	34032	YDL235C	.	-	33271	34032	0	1	761	33268	cluster_3
IV	763859	765329	YDR151C	.	-	763859	765329	0	1	1470	763852	cluster_3
XV	359956	360400	YOR015W	.	+	359956	360400	0	1	444	359953	cluster_3
III	228090	228507	YCR064C	.	-	228090	228507	0	1	417	228088	cluster_3
X	104957	106187	YJL167W	.	+	104957	106187	0	1	1230	104956	cluster_3
XII	131698	134098	YLL008W	.	+	131698	134098	0	1	2400	131697	cluster_3
XV	288755	290774	YOL019W	.	+	288755	290774	0	1	2019	288753	cluster_3
XVI	798041	798990	YPR134W	.	+	798041	798990	0	1	949	798034	cluster_3
XII	399600	402630	YLR129W	.	+	399600	402630	0	1	3030	399597	cluster_3
XIV	108989	110484	YNL280C	.	-	108989	110484	0	1	1495	108988	cluster_3
XV	959084	960253	YOR340C	.	-	959084	960253	0	1	1169	959075	cluster_3
XVI	136707	138324	YPL219W	.	+	136707	138324	0	1	1617	136706	cluster_3
IV	471820	473018	YDR012W	.	+	471820	473018	0	1	1198	471816	cluster_3
XVI	243118	244082	YPL162C	.	-	243118	244082	0	1	964	243116	cluster_3
IV	617739	618407	XUT_4F-306	.	+	617739	618407	0	1	668	617733	cluster_3
VII	289662	291739	YGL116W	.	+	289662	291739	0	1	2077	289660	cluster_3
VII	523627	524794	YGR017W	.	+	523627	524794	0	1	1167	523622	cluster_3
IV	244963	245593	YDL121C	.	-	244963	245593	0	1	630	244961	cluster_3
II	92381	93483	YBL068W	.	+	92381	93483	0	1	1102	92372	cluster_3
IV	1315035	1317829	YDR422C	.	-	1315035	1317829	0	1	2794	1315034	cluster_3
V	160508	162553	YER005W	.	+	160508	162553	0	1	2045	160507	cluster_3
IV	617376	618343	YDR087C	.	-	617376	618343	0	1	967	617370	cluster_3
V	140399	141261	YEL008W	.	+	140399	141261	0	1	862	140398	cluster_3
V	377968	378696	SUT096	.	+	377968	378696	0	1	728	377965	cluster_3
XV	447221	448896	YOR065W	.	+	447221	448896	0	1	1675	447217	cluster_3
IX	154270	154882	SUT608	.	-	154270	154882	0	1	612	154269	cluster_3
X	54353	56246	YJL201W	.	+	54353	56246	0	1	1893	54348	cluster_3
VII	36930	37623	YGL247W	.	+	36930	37623	0	1	693	36927	cluster_3
III	242606	244144	SUT038	.	+	242606	244144	0	1	1538	242604	cluster_3
VII	506947	508079	YGR007W	.	+	506947	508079	0	1	1132	506942	cluster_3
XIII	517463	520582	YMR125W	.	+	517463	520582	0	1	3119	517458	cluster_3
IX	127439	129918	YIL123W	.	+	127439	129918	0	1	2479	127438	cluster_3
XIV	348744	349117	CUT332	.	+	348744	349117	0	1	373	348741	cluster_3
X	207825	209700	YJL111W	.	+	207825	209700	0	1	1875	207823	cluster_3
XI	488552	489761	YKR026C	.	-	488552	489761	0	1	1209	488548	cluster_3
IV	88209	89932	YDL207W	.	+	88209	89932	0	1	1723	88201	cluster_3
XIV	252035	254019	YNL209W	.	+	252035	254019	0	1	1984	252033	cluster_3
VII	996108	996643	CUT633	.	-	996108	996643	0	1	535	996099	cluster_3
I	35838	36359	CUT439	.	-	35838	36359	0	1	521	35835	cluster_3
XVI	864361	866499	YPR161C	.	-	864361	866499	0	1	2138	864353	cluster_3
X	457844	458382	YJR010C-A	.	-	457844	458382	0	1	538	457840	cluster_3
III	253130	254217	XUT_3R-119	.	-	253130	254217	0	1	1087	253128	cluster_3
II	71551	73109	YBL081W	.	+	71551	73109	0	1	1558	71544	cluster_3
VIII	161583	164764	YHR027C	.	-	161583	164764	0	1	3181	161582	cluster_3
XIII	119987	121360	YML074C	.	-	119987	121360	0	1	1373	119986	cluster_3
III	252817	254299	YCR079W	.	+	252817	254299	0	1	1482	252815	cluster_3
XIV	335166	337757	SUT747	.	-	335166	337757	0	1	2591	335163	cluster_3
XV	639510	640552	SUT373	.	+	639510	640552	0	1	1042	639504	cluster_3
XII	1033744	1035822	SUT713	.	-	1033744	1035822	0	1	2078	1033743	cluster_3
XII	1033910	1035822	XUT_12R-387	.	-	1033910	1035822	0	1	1912	1033909	cluster_3
VIII	189153	190124	SUT156	.	+	189153	190124	0	1	971	189152	cluster_3
VIII	218151	218859	YHR057C	.	-	218151	218859	0	1	708	218149	cluster_3
VIII	231296	231851	CUT644	.	-	231296	231851	0	1	555	231294	cluster_3
VII	977923	979427	YGR244C	.	-	977923	979427	0	1	1504	977914	cluster_3
XVI	246926	250433	YPL160W	.	+	246926	250433	0	1	3507	246924	cluster_3
XIV	91804	95033	YNL287W	.	+	91804	95033	0	1	3229	91795	cluster_3
XV	383207	383564	XUT_15R-187	.	-	383207	383564	0	1	357	383204	cluster_3
IX	190975	193226	YIL091C	.	-	190975	193226	0	1	2251	190974	cluster_3
VII	374127	374852	YGL070C	.	-	374127	374852	0	1	725	374124	cluster_3
VIII	401402	402071	YHR152W	.	+	401402	402071	0	1	669	401398	cluster_3
III	60746	61195	YCL035C	.	-	60746	61195	0	1	449	60740	cluster_3
II	141211	142018	YBL041W	.	+	141211	142018	0	1	807	141210	cluster_3
VII	998300	999200	YGR253C	.	-	998300	999200	0	1	900	998291	cluster_3
XIII	30590	31744	YML119W	.	+	30590	31744	0	1	1154	30587	cluster_3
IV	199960	201680	YDL143W	.	+	199960	201680	0	1	1720	199959	cluster_3
VIII	159401	160597	YHR025W	.	+	159401	160597	0	1	1196	159400	cluster_3
XV	144162	145172	YOL092W	.	+	144162	145172	0	1	1010	144161	cluster_3
XV	77539	78257	YOL129W	.	+	77539	78257	0	1	718	77532	cluster_3
VIII	333067	334444	YHR111W	.	+	333067	334444	0	1	1377	333064	cluster_3
XII	915083	919059	YLR398C	.	-	915083	919059	0	1	3976	915074	cluster_3
IV	848359	850284	YDR195W	.	+	848359	850284	0	1	1925	848351	cluster_3
II	658576	662311	YBR218C	.	-	658576	662311	0	1	3735	658570	cluster_3
VIII	334254	336119	SUT166	.	+	334254	336119	0	1	1865	334251	cluster_3
IV	1338210	1339486	YDR438W	.	+	1338210	1339486	0	1	1276	1338209	cluster_3
VIII	353615	354465	YHR122W	.	+	353615	354465	0	1	850	353612	cluster_3
IV	1267016	1267427	SUT073	.	+	1267016	1267427	0	1	411	1267015	cluster_3
X	187886	189448	YJL123C	.	-	187886	189448	0	1	1562	187885	cluster_3
XII	404435	406977	YLR131C	.	-	404435	406977	0	1	2542	404431	cluster_3
X	310839	312722	YJL069C	.	-	310839	312722	0	1	1883	310836	cluster_3
IV	392405	393951	YDL033C	.	-	392405	393951	0	1	1546	392402	cluster_3
XV	418213	418605	SUT365	.	+	418213	418605	0	1	392	418209	cluster_3
XI	591411	592561	YKR081C	.	-	591411	592561	0	1	1150	591406	cluster_3
VI	82077	84065	YFL026W	.	+	82077	84065	0	1	1988	82069	cluster_3
II	185940	186505	YBL018C	.	-	185940	186505	0	1	565	185939	cluster_3
VII	969091	970074	YGR239C	.	-	969091	970074	0	1	983	969082	cluster_3
XVI	159831	162420	YPL207W	.	+	159831	162420	0	1	2589	159830	cluster_3
IV	831766	832532	XUT_4F-395	.	+	831766	832532	0	1	766	831758	cluster_3
IV	831766	832628	SUT061	.	+	831766	832628	0	1	862	831758	cluster_3
XI	195215	195854	XUT_11F-87	.	+	195215	195854	0	1	639	195214	cluster_3
XVI	276018	277565	YPL146C	.	-	276018	277565	0	1	1547	276016	cluster_3
VIII	486790	487742	YHR192W	.	+	486790	487742	0	1	952	486786	cluster_3
XV	333547	334497	YOR004W	.	+	333547	334497	0	1	950	333544	cluster_3
III	54862	56583	YCL038C	.	-	54862	56583	0	1	1721	54857	cluster_3
III	23561	23990	YCL058W-A	.	+	23561	23990	0	1	429	23559	cluster_3
XII	578159	579069	YLR221C	.	-	578159	579069	0	1	910	578154	cluster_3
V	256262	258040	YER052C	.	-	256262	258040	0	1	1778	256260	cluster_3
VII	140244	141787	YGL194C	.	-	140244	141787	0	1	1543	140243	cluster_3
XI	195245	195719	SUT231	.	+	195245	195719	0	1	474	195244	cluster_3
IV	937698	940845	YDR238C	.	-	937698	940845	0	1	3147	937689	cluster_3
IX	217758	220762	YIL075C	.	-	217758	220762	0	1	3004	217756	cluster_3
XVI	797527	797868	YPR133W-A	.	+	797527	797868	0	1	341	797520	cluster_3
XV	267827	268170	CUT366	.	+	267827	268170	0	1	343	267825	cluster_3
XIV	476825	478204	YNL080C	.	-	476825	478204	0	1	1379	476821	cluster_3
XV	944151	944401	CUT868	.	-	944151	944401	0	1	250	944142	cluster_3
VIII	222878	224015	XUT_8F-104	.	+	222878	224015	0	1	1137	222876	cluster_3
VII	98862	102205	YGL207W	.	+	98862	102205	0	1	3343	98853	cluster_3
IV	362594	363635	YDL052C	.	-	362594	363635	0	1	1041	362591	cluster_3
II	625706	628486	YBR202W	.	+	625706	628486	0	1	2780	625700	cluster_3
XV	438850	440293	YOR059C	.	-	438850	440293	0	1	1443	438846	cluster_3
XIII	27901	29867	YML120C	.	-	27901	29867	0	1	1966	27899	cluster_3
IX	243657	244087	XUT_9F-120	.	+	243657	244087	0	1	430	243655	cluster_3
IV	921858	923896	YDR228C	.	-	921858	923896	0	1	2038	921849	cluster_3
IX	46740	47546	YIL157C	.	-	46740	47546	0	1	806	46736	cluster_3
IV	840526	842041	YDR190C	.	-	840526	842041	0	1	1515	840518	cluster_3
IV	654972	655570	YDR100W	.	+	654972	655570	0	1	598	654966	cluster_3
XII	934362	937266	YLR409C	.	-	934362	937266	0	1	2904	934353	cluster_3
XII	764753	765409	YLR315W	.	+	764753	765409	0	1	656	764746	cluster_3
XII	285658	286612	YLR078C	.	-	285658	286612	0	1	954	285656	cluster_3
V	251645	253754	YER049W	.	+	251645	253754	0	1	2109	251643	cluster_3
IV	372223	372656	YDL045W-A	.	+	372223	372656	0	1	433	372220	cluster_3
II	284225	288054	YBR023C	.	-	284225	288054	0	1	3829	284223	cluster_3
XII	1026703	1027938	YLR447C	.	-	1026703	1027938	0	1	1235	1026702	cluster_3
III	22322	23404	YCL059C	.	-	22322	23404	0	1	1082	22320	cluster_3
XIV	304818	307159	YNL176C	.	-	304818	307159	0	1	2341	304815	cluster_3
XI	245960	247736	YKL103C	.	-	245960	247736	0	1	1776	245958	cluster_3
XV	418034	418587	XUT_15F-197	.	+	418034	418587	0	1	553	418030	cluster_3
VII	939922	940896	YGR222W	.	+	939922	940896	0	1	974	939913	cluster_3
VII	850923	853428	YGR178C	.	-	850923	853428	0	1	2505	850915	cluster_3
VIII	222793	223770	YHR062C	.	-	222793	223770	0	1	977	222791	cluster_3
XV	78134	79480	YOL128C	.	-	78134	79480	0	1	1346	78127	cluster_3
XV	904682	906211	YOR315W	.	+	904682	906211	0	1	1529	904673	cluster_3
II	736239	737789	YBR263W	.	+	736239	737789	0	1	1550	736232	cluster_3
IV	1181612	1182991	YDR352W	.	+	1181612	1182991	0	1	1379	1181611	cluster_3
IV	588745	589465	YDR071C	.	-	588745	589465	0	1	720	588740	cluster_3
XIV	307279	308648	YNL175C	.	-	307279	308648	0	1	1369	307276	cluster_3
IV	612050	613341	YDR083W	.	+	612050	613341	0	1	1291	612044	cluster_3
XV	491108	493095	XUT_15F-238	.	+	491108	493095	0	1	1987	491104	cluster_3
XII	854011	854444	YLR364W	.	+	854011	854444	0	1	433	854003	cluster_3
XV	936540	938390	SUT383	.	+	936540	938390	0	1	1850	936531	cluster_3
IV	1414556	1415246	YDR478W	.	+	1414556	1415246	0	1	690	1414555	cluster_3
XIV	669660	670226	YNR022C	.	-	669660	670226	0	1	566	669654	cluster_3
XIII	741323	742779	YMR235C	.	-	741323	742779	0	1	1456	741316	cluster_3
VIII	187059	187706	YHR039C-A	.	-	187059	187706	0	1	647	187058	cluster_3
XV	850275	850813	YOR286W	.	+	850275	850813	0	1	538	850267	cluster_3
XIII	721531	722446	YMR226C	.	-	721531	722446	0	1	915	721524	cluster_3
V	70440	73443	YEL043W	.	+	70440	73443	0	1	3003	70433	cluster_3
X	319136	319770	XUT_10R-116	.	-	319136	319770	0	1	634	319133	cluster_3
X	627049	628436	YJR107W	.	+	627049	628436	0	1	1387	627043	cluster_3
IV	1151714	1153647	YDR341C	.	-	1151714	1153647	0	1	1933	1151713	cluster_3
X	319339	319777	SUT631	.	-	319339	319777	0	1	438	319336	cluster_3
VII	643996	644743	YGR082W	.	+	643996	644743	0	1	747	643990	cluster_3
II	768797	770559	YBR283C	.	-	768797	770559	0	1	1762	768790	cluster_3
II	453226	454579	YBR107C	.	-	453226	454579	0	1	1353	453222	cluster_3
XIII	806707	807613	YMR271C	.	-	806707	807613	0	1	906	806699	cluster_3
VII	635699	636452	YGR074W	.	+	635699	636452	0	1	753	635693	cluster_3
III	59025	60822	YCL036W	.	+	59025	60822	0	1	1797	59020	cluster_3
XII	853450	853863	YLR363W-A	.	+	853450	853863	0	1	413	853442	cluster_3
VIII	371747	372673	YHR134W	.	+	371747	372673	0	1	926	371744	cluster_3
IV	229105	229593	YDL130W-A	.	+	229105	229593	0	1	488	229103	cluster_3
X	56296	58836	YJL200C	.	-	56296	58836	0	1	2540	56291	cluster_3
XI	175715	176493	YKL144C	.	-	175715	176493	0	1	778	175714	cluster_3
X	457926	458628	SUT213	.	+	457926	458628	0	1	702	457922	cluster_3
VIII	354125	354583	SUT586	.	-	354125	354583	0	1	458	354122	cluster_3
X	452318	453514	YJR008W	.	+	452318	453514	0	1	1196	452314	cluster_3
XVI	749151	751971	YPR112C	.	-	749151	751971	0	1	2820	749144	cluster_3
XIII	510607	511273	SUT306	.	+	510607	511273	0	1	666	510602	cluster_3
XVI	154204	156231	YPL210C	.	-	154204	156231	0	1	2027	154203	cluster_3
VII	228813	229500	CUT133	.	+	228813	229500	0	1	687	228811	cluster_3
XVI	499593	500523	YPL027W	.	+	499593	500523	0	1	930	499589	cluster_3
VII	559201	559387	SUT122	.	+	559201	559387	0	1	186	559196	cluster_3
VII	559201	559586	XUT_7F-261	.	+	559201	559586	0	1	385	559196	cluster_3
IV	1469991	1470501	YDR511W	.	+	1469991	1470501	0	1	510	1469990	cluster_3
VII	81431	82918	YGL220W	.	+	81431	82918	0	1	1487	81423	cluster_3
XVI	499299	500195	SUT819	.	-	499299	500195	0	1	896	499295	cluster_3
IX	243850	244489	YIL062C	.	-	243850	244489	0	1	639	243848	cluster_3
XII	797406	799688	YLR335W	.	+	797406	799688	0	1	2282	797399	cluster_3
V	237444	238055	YER044C	.	-	237444	238055	0	1	611	237442	cluster_3
II	283675	284433	YBR022W	.	+	283675	284433	0	1	758	283673	cluster_3
XIII	695319	696606	YMR214W	.	+	695319	696606	0	1	1287	695313	cluster_3
XV	416169	417814	YOR047C	.	-	416169	417814	0	1	1645	416165	cluster_3
XII	266260	266950	YLR065C	.	-	266260	266950	0	1	690	266258	cluster_3
VIII	347633	349332	XUT_8R-171-m	.	-	347633	349332	0	1	1699	347630	cluster_3
V	402299	402835	YER121W	.	+	402299	402835	0	1	536	402295	cluster_3
[truncated: 4,031 more rows]
