# Supplementary material for: RSC primes the quiescent genome for hypertranscription upon cell-cycle re-entry
Source: eLife. 2021 May 27;10:e67033. doi: 10.7554/eLife.67033 (PMC8186906; doi:10.7554/eLife.67033)
Supplement: Figure 6—source data 1. [file elife-67033-fig6-data1.txt]

#chrom	start	end	name	score	strand	thickStart	thickEnd	itemRGB	blockCount	blockSizes	blockStart	deepTools_group
V	111353	115874	YEL022W	.	+	111353	115874	0	1	4521	111352	cluster_3
X	303060	305205	YJL073W	.	+	303060	305205	0	1	2145	303057	cluster_3
VII	687818	690028	YGR099W	.	+	687818	690028	0	1	2210	687812	cluster_3
XIII	522181	522851	SUT308	.	+	522181	522851	0	1	670	522176	cluster_3
VIII	439295	440248	YHR167W	.	+	439295	440248	0	1	953	439291	cluster_3
XI	599832	603165	YKR086W	.	+	599832	603165	0	1	3333	599827	cluster_3
XIII	522243	522998	XUT_13F-229	.	+	522243	522998	0	1	755	522238	cluster_3
VI	115952	118579	YFL009W	.	+	115952	118579	0	1	2627	115951	cluster_3
XIII	462799	463300	XUT_13F-206	.	+	462799	463300	0	1	501	462795	cluster_3
XIV	510496	512532	YNL061W	.	+	510496	512532	0	1	2036	510491	cluster_3
XVI	231071	232573	YPL168W	.	+	231071	232573	0	1	1502	231069	cluster_3
IX	216645	217653	YIL076W	.	+	216645	217653	0	1	1008	216643	cluster_3
XIII	142115	145045	YML065W	.	+	142115	145045	0	1	2930	142114	cluster_3
XVI	506604	510210	YPL022W	.	+	506604	510210	0	1	3606	506599	cluster_3
IV	699766	701816	YDR124W	.	+	699766	701816	0	1	2050	699760	cluster_3
XI	640529	642736	YKR101W	.	+	640529	642736	0	1	2207	640523	cluster_3
IV	1477165	1478460	YDR517W	.	+	1477165	1478460	0	1	1295	1477164	cluster_3
XIII	448473	449971	YMR090W	.	+	448473	449971	0	1	1498	448469	cluster_3
XV	810973	811548	YOR257W	.	+	810973	811548	0	1	575	810965	cluster_3
XV	792472	793965	YOR244W	.	+	792472	793965	0	1	1493	792465	cluster_3
VIII	11149	11562	XUT_8F-2	.	+	11149	11562	0	1	413	11148	cluster_3
XV	198904	201074	YOL069W	.	+	198904	201074	0	1	2170	198903	cluster_3
XVI	664937	665598	YPR051W	.	+	664937	665598	0	1	661	664931	cluster_3
II	182318	184205	YBL020W	.	+	182318	184205	0	1	1887	182317	cluster_3
XV	559928	564368	YOR127W	.	+	559928	564368	0	1	4440	559923	cluster_3
IV	337457	338170	YDL064W	.	+	337457	338170	0	1	713	337454	cluster_3
XVI	254705	256162	YPL157W	.	+	254705	256162	0	1	1457	254703	cluster_3
V	483304	484743	CUT118	.	+	483304	484743	0	1	1439	483300	cluster_3
XV	633770	636841	YOR160W	.	+	633770	636841	0	1	3071	633764	cluster_3
XIII	836978	837733	XUT_13F-359	.	+	836978	837733	0	1	755	836970	cluster_3
XV	915980	918327	YOR321W	.	+	915980	918327	0	1	2347	915971	cluster_3
XII	228916	230645	YLR041W	.	+	228916	230645	0	1	1729	228914	cluster_3
XIV	483283	485371	YNL076W	.	+	483283	485371	0	1	2088	483279	cluster_3
VII	1059041	1059536	SUT145	.	+	1059041	1059536	0	1	495	1059040	cluster_3
XVI	301565	302674	YPL132W	.	+	301565	302674	0	1	1109	301562	cluster_3
XII	286779	287828	YLR079W	.	+	286779	287828	0	1	1049	286777	cluster_3
V	503108	503930	XUT_5F-238	.	+	503108	503930	0	1	822	503103	cluster_3
XVI	554569	555783	YPL001W	.	+	554569	555783	0	1	1214	554564	cluster_3
IV	583659	584737	YDR068W	.	+	583659	584737	0	1	1078	583654	cluster_3
VII	362188	364049	SUT116	.	+	362188	364049	0	1	1861	362185	cluster_3
IV	819339	820870	YDR179W-A	.	+	819339	820870	0	1	1531	819331	cluster_3
II	568759	569852	YBR165W	.	+	568759	569852	0	1	1093	568754	cluster_3
VII	334838	337677	YGL093W	.	+	334838	337677	0	1	2839	334835	cluster_3
XIII	341100	341776	YMR035W	.	+	341100	341776	0	1	676	341097	cluster_3
IV	1258654	1259839	YDR392W	.	+	1258654	1259839	0	1	1185	1258653	cluster_3
VI	207434	208430	YFR027W	.	+	207434	208430	0	1	996	207432	cluster_3
IV	1019289	1020441	YDR279W	.	+	1019289	1020441	0	1	1152	1019288	cluster_3
VIII	178169	180198	YHR035W	.	+	178169	180198	0	1	2029	178168	cluster_3
XV	401479	402757	YOR037W	.	+	401479	402757	0	1	1278	401475	cluster_3
XV	181659	185310	YOL078W	.	+	181659	185310	0	1	3651	181658	cluster_3
IV	1359145	1359441	CUT095	.	+	1359145	1359441	0	1	296	1359144	cluster_3
IV	276790	280274	YDL102W	.	+	276790	280274	0	1	3484	276788	cluster_3
II	691912	694611	YBR237W	.	+	691912	694611	0	1	2699	691906	cluster_3
X	567572	568775	YJR068W	.	+	567572	568775	0	1	1203	567567	cluster_3
II	749543	751216	YBR274W	.	+	749543	751216	0	1	1673	749536	cluster_3
VII	266098	267671	YGL130W	.	+	266098	267671	0	1	1573	266096	cluster_3
XV	361368	364018	YOR017W	.	+	361368	364018	0	1	2650	361365	cluster_3
XI	325762	326357	YKL061W	.	+	325762	326357	0	1	595	325759	cluster_3
XVI	67672	69115	YPL255W	.	+	67672	69115	0	1	1443	67666	cluster_3
XV	48850	49508	YOL146W	.	+	48850	49508	0	1	658	48846	cluster_3
II	365880	366658	CUT019	.	+	365880	366658	0	1	778	365877	cluster_3
VII	352989	355585	YGL083W	.	+	352989	355585	0	1	2596	352986	cluster_3
XI	296376	299168	YKL073W	.	+	296376	299168	0	1	2792	296374	cluster_3
XVI	226090	226482	CUT409	.	+	226090	226482	0	1	392	226088	cluster_3
XI	521860	523414	YKR044W	.	+	521860	523414	0	1	1554	521855	cluster_3
XII	607360	609039	SUT276	.	+	607360	609039	0	1	1679	607354	cluster_3
II	362840	364711	SUT014	.	+	362840	364711	0	1	1871	362837	cluster_3
XVI	218566	220200	YPL175W	.	+	218566	220200	0	1	1634	218564	cluster_3
XIII	284871	286422	YMR010W	.	+	284871	286422	0	1	1551	284869	cluster_3
XV	1003950	1004562	SUT388	.	+	1003950	1004562	0	1	612	1003949	cluster_3
II	236468	237079	YBL002W	.	+	236468	237079	0	1	611	236466	cluster_3
VII	894655	897242	YGR198W	.	+	894655	897242	0	1	2587	894647	cluster_3
VIII	99130	100504	YHL004W	.	+	99130	100504	0	1	1374	99121	cluster_3
XIII	77242	77896	YML098W	.	+	77242	77896	0	1	654	77235	cluster_3
IV	1298368	1301043	YDR416W	.	+	1298368	1301043	0	1	2675	1298367	cluster_3
VII	738424	738974	SUT129	.	+	738424	738974	0	1	550	738417	cluster_3
XV	742653	744303	YOR212W	.	+	742653	744303	0	1	1650	742646	cluster_3
XIII	770757	772670	YMR250W	.	+	770757	772670	0	1	1913	770750	cluster_3
II	474317	476966	SUT018	.	+	474317	476966	0	1	2649	474313	cluster_3
X	445880	448316	YJR005W	.	+	445880	448316	0	1	2436	445876	cluster_3
IV	1172327	1172833	XUT_4F-531	.	+	1172327	1172833	0	1	506	1172326	cluster_3
VI	149077	149795	YFR001W	.	+	149077	149795	0	1	718	149076	cluster_3
XIII	537813	538559	YMR134W	.	+	537813	538559	0	1	746	537808	cluster_3
XV	981664	984866	YOR346W	.	+	981664	984866	0	1	3202	981655	cluster_3
IV	141959	144338	YDL176W	.	+	141959	144338	0	1	2379	141958	cluster_3
VIII	195420	197368	YHR045W	.	+	195420	197368	0	1	1948	195419	cluster_3
XVI	725157	728782	YPR097W	.	+	725157	728782	0	1	3625	725150	cluster_3
IV	603032	603610	YDR079W	.	+	603032	603610	0	1	578	603026	cluster_3
IV	728158	730394	YDR137W	.	+	728158	730394	0	1	2236	728151	cluster_3
XIV	620056	621325	YNL006W	.	+	620056	621325	0	1	1269	620050	cluster_3
XV	453705	455910	YOR069W	.	+	453705	455910	0	1	2205	453701	cluster_3
XII	440440	441415	YLR150W	.	+	440440	441415	0	1	975	440436	cluster_3
IV	851194	852526	YDR197W	.	+	851194	852526	0	1	1332	851186	cluster_3
IV	289860	292408	YDL093W	.	+	289860	292408	0	1	2548	289858	cluster_3
XII	141066	142998	YLL004W	.	+	141066	142998	0	1	1932	141065	cluster_3
XIV	542075	542957	YNL046W	.	+	542075	542957	0	1	882	542070	cluster_3
IV	1383698	1384876	YDR460W	.	+	1383698	1384876	0	1	1178	1383697	cluster_3
IV	1093739	1095257	YDR316W	.	+	1093739	1095257	0	1	1518	1093738	cluster_3
XV	644532	647063	YOR165W	.	+	644532	647063	0	1	2531	644526	cluster_3
IV	789416	790169	YDR167W	.	+	789416	790169	0	1	753	789409	cluster_3
XI	483354	485095	YKR023W	.	+	483354	485095	0	1	1741	483350	cluster_3
XI	161520	162400	YKL154W	.	+	161520	162400	0	1	880	161519	cluster_3
X	612307	613119	YJR097W	.	+	612307	613119	0	1	812	612301	cluster_3
XIII	10157	11488	YML131W	.	+	10157	11488	0	1	1331	10156	cluster_3
VIII	422894	423577	YHR162W	.	+	422894	423577	0	1	683	422890	cluster_3
XV	925519	930498	YOR326W	.	+	925519	930498	0	1	4979	925510	cluster_3
V	295345	298120	YER069W	.	+	295345	298120	0	1	2775	295343	cluster_3
VII	458079	459096	YGL019W	.	+	458079	459096	0	1	1017	458075	cluster_3
IV	20556	21443	YDL241W	.	+	20556	21443	0	1	887	20554	cluster_3
XVI	173124	174795	YPL198W	.	+	173124	174795	0	1	1671	173123	cluster_3
VII	45422	48561	YGL241W	.	+	45422	48561	0	1	3139	45418	cluster_3
XVI	169640	170283	CUT405	.	+	169640	170283	0	1	643	169639	cluster_3
VII	1022599	1024876	YGR266W	.	+	1022599	1024876	0	1	2277	1022598	cluster_3
I	169285	170390	YAR015W	.	+	169285	170390	0	1	1105	169284	cluster_3
VIII	480954	482029	YHR187W	.	+	480954	482029	0	1	1075	480950	cluster_3
XVI	223076	224199	YPL173W	.	+	223076	224199	0	1	1123	223074	cluster_3
VI	160491	161547	YFR008W	.	+	160491	161547	0	1	1056	160490	cluster_3
X	268776	269895	YJL088W	.	+	268776	269895	0	1	1119	268774	cluster_3
VI	40412	42629	YFL047W	.	+	40412	42629	0	1	2217	40408	cluster_3
XVI	539148	542048	YPL008W	.	+	539148	542048	0	1	2900	539143	cluster_3
X	514031	516447	YJR042W	.	+	514031	516447	0	1	2416	514026	cluster_3
XI	489886	490131	XUT_11F-216	.	+	489886	490131	0	1	245	489882	cluster_3
II	724419	726683	YBR255W	.	+	724419	726683	0	1	2264	724412	cluster_3
XII	1057305	1058575	YLR459W	.	+	1057305	1058575	0	1	1270	1057304	cluster_3
II	657767	658683	YBR217W	.	+	657767	658683	0	1	916	657761	cluster_3
XVI	667628	670936	YPR055W	.	+	667628	670936	0	1	3308	667622	cluster_3
XV	65564	67363	YOL137W	.	+	65564	67363	0	1	1799	65558	cluster_3
IX	171700	173101	YIL103W	.	+	171700	173101	0	1	1401	171699	cluster_3
VIII	187907	189097	YHR040W	.	+	187907	189097	0	1	1190	187906	cluster_3
XII	427317	429470	YLR143W	.	+	427317	429470	0	1	2153	427313	cluster_3
IV	596981	598241	YDR075W	.	+	596981	598241	0	1	1260	596976	cluster_3
IX	342489	342983	YIL008W	.	+	342489	342983	0	1	494	342486	cluster_3
XV	18108	18737	XUT_15F-9	.	+	18108	18737	0	1	629	18107	cluster_3
X	184493	185545	YJL126W	.	+	184493	185545	0	1	1052	184492	cluster_3
XII	853450	853863	YLR363W-A	.	+	853450	853863	0	1	413	853442	cluster_3
VIII	370008	370593	YHR132W-A	.	+	370008	370593	0	1	585	370005	cluster_3
XI	179629	180381	YKL141W	.	+	179629	180381	0	1	752	179628	cluster_3
IV	1243202	1245910	YDR385W	.	+	1243202	1245910	0	1	2708	1243201	cluster_3
X	365725	368502	YJL041W	.	+	365725	368502	0	1	2777	365722	cluster_3
IV	121986	123695	YDL189W	.	+	121986	123695	0	1	1709	121985	cluster_3
XIV	255227	256680	YNL207W	.	+	255227	256680	0	1	1453	255225	cluster_3
IV	1520824	1522506	XUT_4F-711	.	+	1520824	1522506	0	1	1682	1520823	cluster_3
XIV	370347	371774	YNL136W	.	+	370347	371774	0	1	1427	370344	cluster_3
VIII	239031	241407	YHR072W	.	+	239031	241407	0	1	2376	239029	cluster_3
XIII	321867	323176	YMR024W	.	+	321867	323176	0	1	1309	321864	cluster_3
IV	52403	54188	YDL225W	.	+	52403	54188	0	1	1785	52398	cluster_3
VII	656700	659900	YGR089W	.	+	656700	659900	0	1	3200	656694	cluster_3
IV	1406081	1408846	XUT_4F-642	.	+	1406081	1408846	0	1	2765	1406080	cluster_3
IV	1406087	1408347	SUT075	.	+	1406087	1408347	0	1	2260	1406086	cluster_3
XII	902851	903480	YLR390W	.	+	902851	903480	0	1	629	902842	cluster_3
XII	201719	201975	XUT_12F-77	.	+	201719	201975	0	1	256	201717	cluster_3
XV	837673	839236	YOR274W	.	+	837673	839236	0	1	1563	837665	cluster_3
VII	522256	523011	YGR016W	.	+	522256	523011	0	1	755	522251	cluster_3
XII	682383	683664	YLR271W	.	+	682383	683664	0	1	1281	682377	cluster_3
XII	878188	879643	YLR380W	.	+	878188	879643	0	1	1455	878180	cluster_3
IV	936472	937619	YDR237W	.	+	936472	937619	0	1	1147	936463	cluster_3
V	98073	99663	YEL028W	.	+	98073	99663	0	1	1590	98064	cluster_3
XIII	856918	858145	YMR294W	.	+	856918	858145	0	1	1227	856910	cluster_3
IX	397241	398445	YIR021W	.	+	397241	398445	0	1	1204	397238	cluster_3
VIII	106031	107597	YHR001W	.	+	106031	107597	0	1	1566	106030	cluster_3
XIII	845549	848540	YMR288W	.	+	845549	848540	0	1	2991	845541	cluster_3
X	623548	624648	YJR105W	.	+	623548	624648	0	1	1100	623542	cluster_3
IV	907316	909969	YDR221W	.	+	907316	909969	0	1	2653	907307	cluster_3
IV	183236	184706	YDL150W	.	+	183236	184706	0	1	1470	183235	cluster_3
V	565558	566809	YER187W	.	+	565558	566809	0	1	1251	565553	cluster_3
XII	434602	437531	YLR148W	.	+	434602	437531	0	1	2929	434598	cluster_3
VI	246093	248177	YFR048W	.	+	246093	248177	0	1	2084	246091	cluster_3
XVI	458741	459867	YPL052W	.	+	458741	459867	0	1	1126	458737	cluster_3
XVI	758647	759850	YPR116W	.	+	758647	759850	0	1	1203	758640	cluster_3
IV	1037188	1038155	YDR288W	.	+	1037188	1038155	0	1	967	1037187	cluster_3
XII	131698	134098	YLL008W	.	+	131698	134098	0	1	2400	131697	cluster_3
XVI	710067	711308	YPR086W	.	+	710067	711308	0	1	1241	710060	cluster_3
XII	782023	783024	YLR326W	.	+	782023	783024	0	1	1001	782016	cluster_3
V	526968	529518	YER171W	.	+	526968	529518	0	1	2550	526963	cluster_3
IV	44034	46008	YDL229W	.	+	44034	46008	0	1	1974	44030	cluster_3
I	152214	153970	YAR002W	.	+	152214	153970	0	1	1756	152213	cluster_3
IV	979512	980170	XUT_4F-449	.	+	979512	980170	0	1	658	979503	cluster_3
X	272737	274809	YJL085W	.	+	272737	274809	0	1	2072	272735	cluster_3
XIII	44006	44935	YML113W	.	+	44006	44935	0	1	929	44002	cluster_3
V	272441	273958	YER059W	.	+	272441	273958	0	1	1517	272439	cluster_3
II	736239	737789	YBR263W	.	+	736239	737789	0	1	1550	736232	cluster_3
I	154919	156780	YAR003W	.	+	154919	156780	0	1	1861	154918	cluster_3
XIII	724586	725748	YMR228W	.	+	724586	725748	0	1	1162	724579	cluster_3
XIII	594866	597564	YMR167W	.	+	594866	597564	0	1	2698	594861	cluster_3
IV	1072749	1073183	CUT078	.	+	1072749	1073183	0	1	434	1072748	cluster_3
XIII	804425	805146	YMR269W	.	+	804425	805146	0	1	721	804417	cluster_3
XII	723944	724729	YLR297W	.	+	723944	724729	0	1	785	723937	cluster_3
XI	8104	8891	XUT_11F-3	.	+	8104	8891	0	1	787	8096	cluster_3
XVI	393980	396722	YPL084W	.	+	393980	396722	0	1	2742	393977	cluster_3
IX	360871	362994	YIR003W	.	+	360871	362994	0	1	2123	360868	cluster_3
XIII	513564	514049	YMR123W	.	+	513564	514049	0	1	485	513559	cluster_3
XIII	693331	695190	YMR213W	.	+	693331	695190	0	1	1859	693325	cluster_3
XIII	886967	888859	YMR307W	.	+	886967	888859	0	1	1892	886959	cluster_3
VIII	210809	212112	YHR052W	.	+	210809	212112	0	1	1303	210807	cluster_3
VI	36771	38826	YFL049W	.	+	36771	38826	0	1	2055	36768	cluster_3
VI	107196	107770	YFL014W	.	+	107196	107770	0	1	574	107195	cluster_3
VIII	59127	60044	SUT148	.	+	59127	60044	0	1	917	59122	cluster_3
IV	447905	449392	YDL001W	.	+	447905	449392	0	1	1487	447901	cluster_3
XIV	318672	319330	SUT327	.	+	318672	319330	0	1	658	318669	cluster_3
XII	958366	962817	YLR419W	.	+	958366	962817	0	1	4451	958357	cluster_3
XII	183575	184210	YLR021W	.	+	183575	184210	0	1	635	183574	cluster_3
XII	270982	271572	YLR068W	.	+	270982	271572	0	1	590	270980	cluster_3
XV	278008	280257	YOL023W	.	+	278008	280257	0	1	2249	278006	cluster_3
XIII	739139	740070	YMR233W	.	+	739139	740070	0	1	931	739132	cluster_3
IV	570617	573814	YDR060W	.	+	570617	573814	0	1	3197	570612	cluster_3
XI	25172	26448	YKL216W	.	+	25172	26448	0	1	1276	25170	cluster_3
X	53317	54288	YJL203W	.	+	53317	54288	0	1	971	53312	cluster_3
XIV	80575	82642	YNL293W	.	+	80575	82642	0	1	2067	80567	cluster_3
VIII	490572	491881	YHR195W	.	+	490572	491881	0	1	1309	490568	cluster_3
V	554136	556946	XUT_5F-255	.	+	554136	556946	0	1	2810	554131	cluster_3
V	554136	556060	SUT099	.	+	554136	556060	0	1	1924	554131	cluster_3
IV	1473201	1474847	YDR515W	.	+	1473201	1474847	0	1	1646	1473200	cluster_3
XII	413216	415680	YLR135W	.	+	413216	415680	0	1	2464	413212	cluster_3
XIV	743792	745915	SUT344	.	+	743792	745915	0	1	2123	743785	cluster_3
II	447577	449364	YBR103W	.	+	447577	449364	0	1	1787	447573	cluster_3
II	170551	171164	YBL026W	.	+	170551	171164	0	1	613	170550	cluster_3
IV	394164	397280	YDL031W	.	+	394164	397280	0	1	3116	394161	cluster_3
VII	500114	502621	YGR003W	.	+	500114	502621	0	1	2507	500109	cluster_3
IV	827528	829081	YDR182W	.	+	827528	829081	0	1	1553	827520	cluster_3
XIV	643701	644310	YNR010W	.	+	643701	644310	0	1	609	643695	cluster_3
IV	22632	26115	YDL240W	.	+	22632	26115	0	1	3483	22630	cluster_3
IV	734123	734907	YDR140W	.	+	734123	734907	0	1	784	734116	cluster_3
III	105827	106242	CUT042	.	+	105827	106242	0	1	415	105826	cluster_3
IX	76303	77335	XUT_9F-32	.	+	76303	77335	0	1	1032	76296	cluster_3
VIII	129459	130619	YHR012W	.	+	129459	130619	0	1	1160	129458	cluster_3
XIV	587289	588325	SUT335	.	+	587289	588325	0	1	1036	587284	cluster_3
IV	1236550	1238196	YDR381W	.	+	1236550	1238196	0	1	1646	1236549	cluster_3
VIII	429439	429687	SUT171	.	+	429439	429687	0	1	248	429435	cluster_3
IV	831766	832628	SUT061	.	+	831766	832628	0	1	862	831758	cluster_3
IV	831766	832532	XUT_4F-395	.	+	831766	832532	0	1	766	831758	cluster_3
XIII	137484	139034	YML068W	.	+	137484	139034	0	1	1550	137483	cluster_3
XI	81004	82732	YKL191W	.	+	81004	82732	0	1	1728	80996	cluster_3
X	695872	697065	YJR141W	.	+	695872	697065	0	1	1193	695866	cluster_3
II	650297	651388	YBR213W	.	+	650297	651388	0	1	1091	650291	cluster_3
XII	259911	260876	SUT255	.	+	259911	260876	0	1	965	259909	cluster_3
XV	83772	85290	YOL125W	.	+	83772	85290	0	1	1518	83764	cluster_3
II	728830	729745	YBR257W	.	+	728830	729745	0	1	915	728823	cluster_3
XVI	814300	815631	YPR140W	.	+	814300	815631	0	1	1331	814292	cluster_3
XIV	622894	624750	YNL004W	.	+	622894	624750	0	1	1856	622888	cluster_3
II	535196	536284	YBR146W	.	+	535196	536284	0	1	1088	535191	cluster_3
XIV	730809	731320	CUT352	.	+	730809	731320	0	1	511	730802	cluster_3
XVI	895934	897038	YPR180W	.	+	895934	897038	0	1	1104	895926	cluster_3
VII	559201	559387	SUT122	.	+	559201	559387	0	1	186	559196	cluster_3
VII	559201	559586	XUT_7F-261	.	+	559201	559586	0	1	385	559196	cluster_3
VIII	467194	467993	YHR181W	.	+	467194	467993	0	1	799	467190	cluster_3
X	528673	529679	YJR050W	.	+	528673	529679	0	1	1006	528668	cluster_3
IV	267674	268737	YDL108W	.	+	267674	268737	0	1	1063	267672	cluster_3
IV	78403	79203	YDL212W	.	+	78403	79203	0	1	800	78396	cluster_3
VII	439032	439739	YGL030W	.	+	439032	439739	0	1	707	439028	cluster_3
XIV	31899	33304	YNL323W	.	+	31899	33304	0	1	1405	31896	cluster_3
XI	309160	309771	YKL068W-A	.	+	309160	309771	0	1	611	309157	cluster_3
VI	156119	157841	YFR006W	.	+	156119	157841	0	1	1722	156118	cluster_3
VII	670337	671992	YGR093W	.	+	670337	671992	0	1	1655	670331	cluster_3
XIII	68264	69753	YML102W	.	+	68264	69753	0	1	1489	68258	cluster_3
IV	1212804	1213657	YDR367W	.	+	1212804	1213657	0	1	853	1212803	cluster_3
XII	707353	708253	YLR285W	.	+	707353	708253	0	1	900	707346	cluster_3
V	337881	339576	YER090W	.	+	337881	339576	0	1	1695	337878	cluster_3
IV	312872	314097	SUT043	.	+	312872	314097	0	1	1225	312869	cluster_3
XII	247154	248641	YLR052W	.	+	247154	248641	0	1	1487	247152	cluster_3
IV	889536	892532	YDR213W	.	+	889536	892532	0	1	2996	889528	cluster_3
VII	739915	741774	YGR124W	.	+	739915	741774	0	1	1859	739908	cluster_3
IX	301565	303364	YIL028W	.	+	301565	303364	0	1	1799	301562	cluster_3
V	353738	354397	XUT_5F-180	.	+	353738	354397	0	1	659	353735	cluster_3
XV	265332	266217	YOL032W	.	+	265332	266217	0	1	885	265330	cluster_3
IV	503467	504011	YDR031W	.	+	503467	504011	0	1	544	503462	cluster_3
XVI	720595	721030	YPR094W	.	+	720595	721030	0	1	435	720588	cluster_3
XIV	298265	299643	YNL181W	.	+	298265	299643	0	1	1378	298263	cluster_3
XIV	602853	604295	YNL016W	.	+	602853	604295	0	1	1442	602847	cluster_3
XII	222322	222616	SUT249	.	+	222322	222616	0	1	294	222320	cluster_3
XIV	706107	707657	YNR045W	.	+	706107	707657	0	1	1550	706100	cluster_3
IV	1005587	1008767	YDR270W	.	+	1005587	1008767	0	1	3180	1005586	cluster_3
IV	1350204	1352398	YDR444W	.	+	1350204	1352398	0	1	2194	1350203	cluster_3
III	252817	254299	YCR079W	.	+	252817	254299	0	1	1482	252815	cluster_3
XIV	119250	121087	YNL275W	.	+	119250	121087	0	1	1837	119249	cluster_3
XIII	701730	703467	YMR217W	.	+	701730	703467	0	1	1737	701723	cluster_3
VII	545147	545392	CUT146	.	+	545147	545392	0	1	245	545142	cluster_3
V	545567	546444	YER177W	.	+	545567	546444	0	1	877	545562	cluster_3
XV	217121	218695	YOL059W	.	+	217121	218695	0	1	1574	217119	cluster_3
IV	950537	952595	YDR244W	.	+	950537	952595	0	1	2058	950528	cluster_3
XII	68477	70614	YLL035W	.	+	68477	70614	0	1	2137	68471	cluster_3
IV	1129566	1130957	YDR331W	.	+	1129566	1130957	0	1	1391	1129565	cluster_3
VIII	516656	517215	SUT173	.	+	516656	517215	0	1	559	516651	cluster_3
VII	63757	64445	XUT_7F-31	.	+	63757	64445	0	1	688	63751	cluster_3
XII	694322	695061	YLR275W	.	+	694322	695061	0	1	739	694316	cluster_3
IV	924683	926200	YDR229W	.	+	924683	926200	0	1	1517	924674	cluster_3
XII	1022487	1024072	YLR443W	.	+	1022487	1024072	0	1	1585	1022486	cluster_3
XV	296410	298975	YOL015W	.	+	296410	298975	0	1	2565	296408	cluster_3
XII	281312	281789	XUT_12F-113	.	+	281312	281789	0	1	477	281310	cluster_3
II	411039	414073	YBR084W	.	+	411039	414073	0	1	3034	411035	cluster_3
IV	138195	139357	YDL179W	.	+	138195	139357	0	1	1162	138194	cluster_3
VII	63785	64306	SUT110	.	+	63785	64306	0	1	521	63779	cluster_3
XII	136547	138319	YLL006W	.	+	136547	138319	0	1	1772	136546	cluster_3
II	553480	556324	SUT020	.	+	553480	556324	0	1	2844	553475	cluster_3
II	380338	381321	YBR071W	.	+	380338	381321	0	1	983	380335	cluster_3
XVI	888954	891076	YPR175W	.	+	888954	891076	0	1	2122	888946	cluster_3
IV	213174	215786	YDL138W	.	+	213174	215786	0	1	2612	213172	cluster_3
XII	745542	746623	YLR307W	.	+	745542	746623	0	1	1081	745535	cluster_3
VIII	328264	330197	YHR108W	.	+	328264	330197	0	1	1933	328261	cluster_3
XVI	364923	366543	YPL097W	.	+	364923	366543	0	1	1620	364920	cluster_3
XV	868293	869100	YOR294W	.	+	868293	869100	0	1	807	868285	cluster_3
XV	525176	528790	YOR109W	.	+	525176	528790	0	1	3614	525171	cluster_3
XIII	453964	455659	YMR093W	.	+	453964	455659	0	1	1695	453960	cluster_3
XVI	426062	427778	YPL066W	.	+	426062	427778	0	1	1716	426058	cluster_3
VII	798506	800206	YGR155W	.	+	798506	800206	0	1	1700	798499	cluster_3
VIII	201877	204181	XUT_8F-92	.	+	201877	204181	0	1	2304	201875	cluster_3
IX	315072	316306	YIL019W	.	+	315072	316306	0	1	1234	315069	cluster_3
IV	1303163	1305407	YDR419W	.	+	1303163	1305407	0	1	2244	1303162	cluster_3
IV	765681	766545	YDR152W	.	+	765681	766545	0	1	864	765674	cluster_3
VIII	516710	517232	XUT_8F-237	.	+	516710	517232	0	1	522	516705	cluster_3
XVI	271232	272227	YPL149W	.	+	271232	272227	0	1	995	271230	cluster_3
X	700860	701757	YJR144W	.	+	700860	701757	0	1	897	700853	cluster_3
XIV	574365	575481	YNL032W	.	+	574365	575481	0	1	1116	574360	cluster_3
XVI	35204	37862	YPL268W	.	+	35204	37862	0	1	2658	35201	cluster_3
III	155287	156042	YCR020W-B	.	+	155287	156042	0	1	755	155286	cluster_3
II	779654	782436	YBR289W	.	+	779654	782436	0	1	2782	779647	cluster_3
XIV	346286	347610	YNL152W	.	+	346286	347610	0	1	1324	346283	cluster_3
VIII	354799	356217	YHR123W	.	+	354799	356217	0	1	1418	354796	cluster_3
XVI	467156	469895	YPL045W	.	+	467156	469895	0	1	2739	467152	cluster_3
VII	599383	601256	YGR055W	.	+	599383	601256	0	1	1873	599378	cluster_3
XVI	429814	431440	YPL063W	.	+	429814	431440	0	1	1626	429810	cluster_3
II	207159	209350	YBL009W	.	+	207159	209350	0	1	2191	207157	cluster_3
II	623439	624335	YBR201W	.	+	623439	624335	0	1	896	623433	cluster_3
IV	1145068	1146097	YDR336W	.	+	1145068	1146097	0	1	1029	1145067	cluster_3
II	653318	655425	YBR215W	.	+	653318	655425	0	1	2107	653312	cluster_3
XIV	711570	712999	YNR048W	.	+	711570	712999	0	1	1429	711563	cluster_3
XII	125476	127342	YLL012W	.	+	125476	127342	0	1	1866	125475	cluster_3
V	250636	251336	YER048W-A	.	+	250636	251336	0	1	700	250634	cluster_3
VII	213944	215260	YGL155W	.	+	213944	215260	0	1	1316	213942	cluster_3
XIV	375229	378578	YNL132W	.	+	375229	378578	0	1	3349	375226	cluster_3
XI	195215	195854	XUT_11F-87	.	+	195215	195854	0	1	639	195214	cluster_3
XIV	138494	140518	YNL268W	.	+	138494	140518	0	1	2024	138493	cluster_3
IV	525418	527281	YDR037W	.	+	525418	527281	0	1	1863	525413	cluster_3
IX	403631	404892	YIR025W	.	+	403631	404892	0	1	1261	403627	cluster_3
V	414459	415673	YER127W	.	+	414459	415673	0	1	1214	414455	cluster_3
XIII	30590	31744	YML119W	.	+	30590	31744	0	1	1154	30587	cluster_3
IV	1431002	1432311	YDR489W	.	+	1431002	1432311	0	1	1309	1431001	cluster_3
II	744825	746209	YBR271W	.	+	744825	746209	0	1	1384	744818	cluster_3
XII	620417	622889	YLR241W	.	+	620417	622889	0	1	2472	620411	cluster_3
VIII	108663	110023	YHR002W	.	+	108663	110023	0	1	1360	108662	cluster_3
VII	888761	889701	YGR195W	.	+	888761	889701	0	1	940	888753	cluster_3
VII	314610	316611	YGL099W	.	+	314610	316611	0	1	2001	314607	cluster_3
VIII	454107	455639	YHR176W	.	+	454107	455639	0	1	1532	454103	cluster_3
IX	343855	345425	YIL006W	.	+	343855	345425	0	1	1570	343852	cluster_3
XII	537222	538506	YLR191W	.	+	537222	538506	0	1	1284	537217	cluster_3
XVI	176209	179127	YPL195W	.	+	176209	179127	0	1	2918	176208	cluster_3
X	491057	492383	YJR032W	.	+	491057	492383	0	1	1326	491053	cluster_3
XIII	315275	316994	YMR020W	.	+	315275	316994	0	1	1719	315272	cluster_3
X	180507	180829	SUT205	.	+	180507	180829	0	1	322	180506	cluster_3
IV	1521137	1522465	SUT085	.	+	1521137	1522465	0	1	1328	1521136	cluster_3
X	352353	353682	YJL046W	.	+	352353	353682	0	1	1329	352350	cluster_3
VIII	251055	252364	YHR076W	.	+	251055	252364	0	1	1309	251053	cluster_3
X	191634	192466	YJL118W	.	+	191634	192466	0	1	832	191633	cluster_3
XVI	191389	192774	YPL188W	.	+	191389	192774	0	1	1385	191388	cluster_3
II	92381	93483	YBL068W	.	+	92381	93483	0	1	1102	92372	cluster_3
XI	271872	273374	YKL090W	.	+	271872	273374	0	1	1502	271870	cluster_3
XIII	863796	864385	YMR298W	.	+	863796	864385	0	1	589	863788	cluster_3
XV	481972	483197	YOR085W	.	+	481972	483197	0	1	1225	481968	cluster_3
VII	995605	996613	YGR251W	.	+	995605	996613	0	1	1008	995596	cluster_3
XIV	581900	583496	YNL026W	.	+	581900	583496	0	1	1596	581895	cluster_3
IV	671232	673452	YDR108W	.	+	671232	673452	0	1	2220	671226	cluster_3
XIV	647339	649016	YNR012W	.	+	647339	649016	0	1	1677	647333	cluster_3
XI	195245	195719	SUT231	.	+	195245	195719	0	1	474	195244	cluster_3
X	180531	180997	XUT_10F-86	.	+	180531	180997	0	1	466	180530	cluster_3
X	71359	72695	YJL193W	.	+	71359	72695	0	1	1336	71352	cluster_3
XIV	337995	339191	XUT_14F-123	.	+	337995	339191	0	1	1196	337992	cluster_3
XIV	337995	338280	CUT330	.	+	337995	338280	0	1	285	337992	cluster_3
IV	413574	413917	CUT056	.	+	413574	413917	0	1	343	413570	cluster_3
XIII	794892	795594	YMR263W	.	+	794892	795594	0	1	702	794885	cluster_3
XIV	746861	749767	YNR063W	.	+	746861	749767	0	1	2906	746854	cluster_3
XIII	775984	776854	XUT_13F-337	.	+	775984	776854	0	1	870	775977	cluster_3
XVI	103167	104716	YPL235W	.	+	103167	104716	0	1	1549	103166	cluster_3
IX	222870	224479	SUT183	.	+	222870	224479	0	1	1609	222868	cluster_3
I	36506	37332	YAL059W	.	+	36506	37332	0	1	826	36503	cluster_3
XIII	171520	173044	YML051W	.	+	171520	173044	0	1	1524	171519	cluster_3
VIII	220055	220601	YHR059W	.	+	220055	220601	0	1	546	220053	cluster_3
XV	223204	224349	YOL056W	.	+	223204	224349	0	1	1145	223202	cluster_3
XIII	647028	649327	YMR192W	.	+	647028	649327	0	1	2299	647022	cluster_3
XVI	84475	85402	XUT_16F-31	.	+	84475	85402	0	1	927	84467	cluster_3
II	71551	73109	YBL081W	.	+	71551	73109	0	1	1558	71544	cluster_3
XII	395799	396435	SUT263	.	+	395799	396435	0	1	636	395796	cluster_3
XII	395799	396691	XUT_12F-157	.	+	395799	396691	0	1	892	395796	cluster_3
XVI	289394	289652	SUT399	.	+	289394	289652	0	1	258	289392	cluster_3
XII	166396	167264	YLR009W	.	+	166396	167264	0	1	868	166395	cluster_3
VIII	206419	207327	YHR049W	.	+	206419	207327	0	1	908	206417	cluster_3
XII	302186	306866	YLR086W	.	+	302186	306866	0	1	4680	302183	cluster_3
XV	109163	110040	YOL110W	.	+	109163	110040	0	1	877	109162	cluster_3
VIII	201966	203688	SUT157	.	+	201966	203688	0	1	1722	201964	cluster_3
IX	356643	357416	XUT_9F-176	.	+	356643	357416	0	1	773	356640	cluster_3
IX	160862	163060	YIL108W	.	+	160862	163060	0	1	2198	160861	cluster_3
XIII	806724	807886	XUT_13F-349	.	+	806724	807886	0	1	1162	806716	cluster_3
XIV	670372	672207	YNR023W	.	+	670372	672207	0	1	1835	670366	cluster_3
XIV	182870	185280	YNL247W	.	+	182870	185280	0	1	2410	182869	cluster_3
XV	281707	282105	XUT_15F-129	.	+	281707	282105	0	1	398	281705	cluster_3
XV	658644	659726	YOR174W	.	+	658644	659726	0	1	1082	658638	cluster_3
XV	142788	143802	YOL093W	.	+	142788	143802	0	1	1014	142787	cluster_3
XI	34341	36508	YKL212W	.	+	34341	36508	0	1	2167	34338	cluster_3
III	143607	144675	YCR016W	.	+	143607	144675	0	1	1068	143606	cluster_3
XV	989761	992876	YOR349W	.	+	989761	992876	0	1	3115	989752	cluster_3
XV	34623	35499	YOL154W	.	+	34623	35499	0	1	876	34620	cluster_3
VII	10442	12004	YGL258W	.	+	10442	12004	0	1	1562	10441	cluster_3
XVI	360169	361700	YPL101W	.	+	360169	361700	0	1	1531	360166	cluster_3
X	88729	89249	YJL179W	.	+	88729	89249	0	1	520	88721	cluster_3
VIII	393510	394428	YHR148W	.	+	393510	394428	0	1	918	393507	cluster_3
XII	364099	365434	YLR107W	.	+	364099	365434	0	1	1335	364096	cluster_3
XII	951105	953319	YLR413W	.	+	951105	953319	0	1	2214	951096	cluster_3
V	78031	79555	YEL040W	.	+	78031	79555	0	1	1524	78024	cluster_3
XV	1011118	1012883	YOR359W	.	+	1011118	1012883	0	1	1765	1011117	cluster_3
VII	932241	935994	YGR218W	.	+	932241	935994	0	1	3753	932232	cluster_3
XIV	545196	546045	YNL044W	.	+	545196	546045	0	1	849	545191	cluster_3
V	172080	172656	YER009W	.	+	172080	172656	0	1	576	172079	cluster_3
XIV	724488	726018	SUT339	.	+	724488	726018	0	1	1530	724481	cluster_3
VII	959883	961382	YGR234W	.	+	959883	961382	0	1	1499	959874	cluster_3
VII	987576	989921	YGR249W	.	+	987576	989921	0	1	2345	987567	cluster_3
II	549694	551006	YBR155W	.	+	549694	551006	0	1	1312	549689	cluster_3
V	228378	229356	YER038W-A	.	+	228378	229356	0	1	978	228376	cluster_3
XII	928705	929712	YLR404W	.	+	928705	929712	0	1	1007	928696	cluster_3
IV	1059574	1061325	YDR299W	.	+	1059574	1061325	0	1	1751	1059573	cluster_3
XII	408420	410646	YLR133W	.	+	408420	410646	0	1	2226	408416	cluster_3
II	683348	684819	YBR233W	.	+	683348	684819	0	1	1471	683342	cluster_3
X	387612	388386	YJL030W	.	+	387612	388386	0	1	774	387609	cluster_3
XVI	345078	345984	SUT402	.	+	345078	345984	0	1	906	345075	cluster_3
IV	1445757	1446959	XUT_4F-661	.	+	1445757	1446959	0	1	1202	1445756	cluster_3
II	324443	325120	XUT_2F-125	.	+	324443	325120	0	1	677	324440	cluster_3
XI	362503	364446	YKL039W	.	+	362503	364446	0	1	1943	362500	cluster_3
V	121466	122392	YEL018W	.	+	121466	122392	0	1	926	121465	cluster_3
XV	159124	159539	YOL086W-A	.	+	159124	159539	0	1	415	159123	cluster_3
X	358351	361217	YJL043W	.	+	358351	361217	0	1	2866	358348	cluster_3
XIII	809102	809565	XUT_13F-350	.	+	809102	809565	0	1	463	809094	cluster_3
II	324485	325325	CUT014	.	+	324485	325325	0	1	840	324482	cluster_3
XIV	652452	653272	YNR014W	.	+	652452	653272	0	1	820	652446	cluster_3
XV	333547	334497	YOR004W	.	+	333547	334497	0	1	950	333544	cluster_3
XVI	690005	691865	YPR072W	.	+	690005	691865	0	1	1860	689999	cluster_3
VIII	364364	365091	SUT167	.	+	364364	365091	0	1	727	364361	cluster_3
XII	1036014	1038944	YLR451W	.	+	1036014	1038944	0	1	2930	1036013	cluster_3
IV	1398974	1399609	YDR469W	.	+	1398974	1399609	0	1	635	1398973	cluster_3
VII	886012	887084	XUT_7F-402	.	+	886012	887084	0	1	1072	886004	cluster_3
V	160508	162553	YER005W	.	+	160508	162553	0	1	2045	160507	cluster_3
XI	491264	493740	YKR027W	.	+	491264	493740	0	1	2476	491260	cluster_3
VII	802186	805155	YGR157W	.	+	802186	805155	0	1	2969	802178	cluster_3
VIII	314238	314791	SUT165	.	+	314238	314791	0	1	553	314235	cluster_3
VIII	349534	352535	YHR120W	.	+	349534	352535	0	1	3001	349531	cluster_3
XI	234231	235854	YKL108W	.	+	234231	235854	0	1	1623	234229	cluster_3
V	451520	453373	YER140W	.	+	451520	453373	0	1	1853	451516	cluster_3
XIII	151791	153180	YML060W	.	+	151791	153180	0	1	1389	151790	cluster_3
XII	1053392	1054954	YLR455W	.	+	1053392	1054954	0	1	1562	1053391	cluster_3
XIII	111864	112470	YML077W	.	+	111864	112470	0	1	606	111863	cluster_3
XVI	420740	422888	YPL070W	.	+	420740	422888	0	1	2148	420736	cluster_3
XV	844883	845152	CUT390	.	+	844883	845152	0	1	269	844875	cluster_3
XI	304212	304987	XUT_11F-137	.	+	304212	304987	0	1	775	304209	cluster_3
XI	463918	465075	YKR013W	.	+	463918	465075	0	1	1157	463914	cluster_3
IX	345558	347982	YIL005W	.	+	345558	347982	0	1	2424	345555	cluster_3
XVI	33000	35095	YPL269W	.	+	33000	35095	0	1	2095	32997	cluster_3
XIII	629002	632029	YMR185W	.	+	629002	632029	0	1	3027	628996	cluster_3
XII	316074	318121	YLR088W	.	+	316074	318121	0	1	2047	316071	cluster_3
XVI	375501	377063	YPL091W	.	+	375501	377063	0	1	1562	375498	cluster_3
IX	195512	196271	YIL089W	.	+	195512	196271	0	1	759	195511	cluster_3
XV	544969	546468	YOR117W	.	+	544969	546468	0	1	1499	544964	cluster_3
IV	219353	219769	XUT_4F-115	.	+	219353	219769	0	1	416	219351	cluster_3
II	298234	300006	YBR030W	.	+	298234	300006	0	1	1772	298232	cluster_3
XI	50019	53479	YKL205W	.	+	50019	53479	0	1	3460	50014	cluster_3
VII	778167	779111	XUT_7F-347	.	+	778167	779111	0	1	944	778160	cluster_3
XII	673108	673980	YLR264W	.	+	673108	673980	0	1	872	673102	cluster_3
XVI	787864	789508	YPR125W	.	+	787864	789508	0	1	1644	787857	cluster_3
IV	884675	887017	YDR211W	.	+	884675	887017	0	1	2342	884667	cluster_3
X	435125	436040	YJL001W	.	+	435125	436040	0	1	915	435121	cluster_3
XIII	486545	490328	YMR109W	.	+	486545	490328	0	1	3783	486541	cluster_3
VII	634238	635590	YGR072W	.	+	634238	635590	0	1	1352	634232	cluster_3
II	635093	636660	YBR207W	.	+	635093	636660	0	1	1567	635087	cluster_3
III	39033	39384	CUT040	.	+	39033	39384	0	1	351	39030	cluster_3
XII	846028	847561	YLR360W	.	+	846028	847561	0	1	1533	846020	cluster_3
III	107915	108900	YCL005W	.	+	107915	108900	0	1	985	107914	cluster_3
XIV	699689	700525	YNR040W	.	+	699689	700525	0	1	836	699683	cluster_3
XII	177599	178701	YLR017W	.	+	177599	178701	0	1	1102	177598	cluster_3
V	19588	21229	YEL070W	.	+	19588	21229	0	1	1641	19587	cluster_3
XIV	593166	595480	YNL021W	.	+	593166	595480	0	1	2314	593161	cluster_3
XIII	510607	511273	SUT306	.	+	510607	511273	0	1	666	510602	cluster_3
VIII	21730	23608	YHL039W	.	+	21730	23608	0	1	1878	21728	cluster_3
VIII	383404	384565	YHR142W	.	+	383404	384565	0	1	1161	383401	cluster_3
VII	502877	504572	YGR004W	.	+	502877	504572	0	1	1695	502872	cluster_3
XII	543893	545824	YLR196W	.	+	543893	545824	0	1	1931	543888	cluster_3
V	474999	476293	YER154W	.	+	474999	476293	0	1	1294	474995	cluster_3
XIV	280345	281606	YNL191W	.	+	280345	281606	0	1	1261	280343	cluster_3
XV	1074173	1076466	YOR389W	.	+	1074173	1076466	0	1	2293	1074172	cluster_3
V	148156	148737	YEL003W	.	+	148156	148737	0	1	581	148155	cluster_3
IX	156013	157342	YIL110W	.	+	156013	157342	0	1	1329	156012	cluster_3
XIV	234321	235821	YNL220W	.	+	234321	235821	0	1	1500	234319	cluster_3
VII	1046720	1048534	YGR278W	.	+	1046720	1048534	0	1	1814	1046719	cluster_3
XV	844965	845522	XUT_15F-388	.	+	844965	845522	0	1	557	844957	cluster_3
XV	749213	752114	YOR217W	.	+	749213	752114	0	1	2901	749206	cluster_3
VII	911837	912923	YGR208W	.	+	911837	912923	0	1	1086	911828	cluster_3
XVI	548452	550412	YPL005W	.	+	548452	550412	0	1	1960	548447	cluster_3
V	117159	117566	YEL020W-A	.	+	117159	117566	0	1	407	117158	cluster_3
IV	954252	955101	YDR246W	.	+	954252	955101	0	1	849	954243	cluster_3
VII	293207	295704	YGL114W	.	+	293207	295704	0	1	2497	293205	cluster_3
XII	517906	520472	YLR182W	.	+	517906	520472	0	1	2566	517901	cluster_3
XVI	432543	434212	YPL061W	.	+	432543	434212	0	1	1669	432539	cluster_3
II	721353	722394	YBR251W	.	+	721353	722394	0	1	1041	721346	cluster_3
VIII	159401	160597	YHR025W	.	+	159401	160597	0	1	1196	159400	cluster_3
XI	230290	230711	XUT_11F-102	.	+	230290	230711	0	1	421	230288	cluster_3
XV	519034	520081	YOR106W	.	+	519034	520081	0	1	1047	519029	cluster_3
VII	731336	733108	SUT128	.	+	731336	733108	0	1	1772	731329	cluster_3
VII	306537	307144	YGL106W	.	+	306537	307144	0	1	607	306534	cluster_3
VII	115935	117654	YGL202W	.	+	115935	117654	0	1	1719	115934	cluster_3
XVI	22885	24745	YPL274W	.	+	22885	24745	0	1	1860	22883	cluster_3
V	58330	59248	YEL051W	.	+	58330	59248	0	1	918	58325	cluster_3
XI	557594	559024	YKR061W	.	+	557594	559024	0	1	1430	557589	cluster_3
X	620746	622564	YJR103W	.	+	620746	622564	0	1	1818	620740	cluster_3
II	431969	434300	YBR094W	.	+	431969	434300	0	1	2331	431965	cluster_3
IV	301407	302293	YDL086W	.	+	301407	302293	0	1	886	301404	cluster_3
XVI	38153	38865	YPL267W	.	+	38153	38865	0	1	712	38150	cluster_3
XIII	818798	820056	YMR276W	.	+	818798	820056	0	1	1258	818790	cluster_3
VII	295903	298186	YGL113W	.	+	295903	298186	0	1	2283	295901	cluster_3
VIII	12095	12882	YHL045W	.	+	12095	12882	0	1	787	12094	cluster_3
IV	1219352	1221086	YDR371W	.	+	1219352	1221086	0	1	1734	1219351	cluster_3
XI	185890	186405	YKL137W	.	+	185890	186405	0	1	515	185889	cluster_3
VII	606114	607441	YGR058W	.	+	606114	607441	0	1	1327	606108	cluster_3
II	558631	559894	YBR159W	.	+	558631	559894	0	1	1263	558626	cluster_3
VII	514530	516642	YGR013W	.	+	514530	516642	0	1	2112	514525	cluster_3
XIV	674853	676129	YNR027W	.	+	674853	676129	0	1	1276	674847	cluster_3
V	85622	86176	YEL034W	.	+	85622	86176	0	1	554	85614	cluster_3
II	738558	739677	YBR265W	.	+	738558	739677	0	1	1119	738551	cluster_3
X	615458	616409	YJR099W	.	+	615458	616409	0	1	951	615452	cluster_3
XV	995062	996921	XUT_15F-448	.	+	995062	996921	0	1	1859	995053	cluster_3
VII	440017	440606	YGL029W	.	+	440017	440606	0	1	589	440013	cluster_3
V	182545	184307	YER014W	.	+	182545	184307	0	1	1762	182544	cluster_3
VIII	486790	487742	YHR192W	.	+	486790	487742	0	1	952	486786	cluster_3
VII	238291	241208	YGL141W	.	+	238291	241208	0	1	2917	238289	cluster_3
V	56535	58166	YEL052W	.	+	56535	58166	0	1	1631	56530	cluster_3
XI	315731	316236	YKL065W-A	.	+	315731	316236	0	1	505	315728	cluster_3
III	27892	29115	YCL055W	.	+	27892	29115	0	1	1223	27890	cluster_3
XIII	716496	718572	YMR223W	.	+	716496	718572	0	1	2076	716489	cluster_3
VII	698540	699010	YGR105W	.	+	698540	699010	0	1	470	698534	cluster_3
X	460341	461687	YJR013W	.	+	460341	461687	0	1	1346	460337	cluster_3
IV	351398	352461	YDL057W	.	+	351398	352461	0	1	1063	351395	cluster_3
XII	561942	563563	YLR210W	.	+	561942	563563	0	1	1621	561937	cluster_3
XI	374428	375285	YKL033W-A	.	+	374428	375285	0	1	857	374425	cluster_3
XV	775667	778315	YOR233W	.	+	775667	778315	0	1	2648	775660	cluster_3
VIII	184051	184862	YHR038W	.	+	184051	184862	0	1	811	184050	cluster_3
XV	101408	103342	YOL115W	.	+	101408	103342	0	1	1934	101407	cluster_3
X	104957	106187	YJL167W	.	+	104957	106187	0	1	1230	104956	cluster_3
VII	693326	694487	YGR101W	.	+	693326	694487	0	1	1161	693320	cluster_3
IV	1117108	1120330	YDR325W	.	+	1117108	1120330	0	1	3222	1117107	cluster_3
XIV	701874	703232	YNR043W	.	+	701874	703232	0	1	1358	701867	cluster_3
XIII	108681	110185	YML080W	.	+	108681	110185	0	1	1504	108680	cluster_3
II	807362	808374	XUT_2F-340	.	+	807362	808374	0	1	1012	807354	cluster_3
III	70117	71496	YCL028W	.	+	70117	71496	0	1	1379	70110	cluster_3
II	429568	431645	CUT025	.	+	429568	431645	0	1	2077	429564	cluster_3
I	188046	188904	YAR033W	.	+	188046	188904	0	1	858	188045	cluster_3
VIII	423692	424611	YHR163W	.	+	423692	424611	0	1	919	423688	cluster_3
XIV	420094	420940	YNL107W	.	+	420094	420940	0	1	846	420090	cluster_3
IX	260151	260988	YIL049W	.	+	260151	260988	0	1	837	260149	cluster_3
XV	147343	150358	YOL090W	.	+	147343	150358	0	1	3015	147342	cluster_3
IX	188987	191064	YIL092W	.	+	188987	191064	0	1	2077	188986	cluster_3
XIV	206882	209945	YNL236W	.	+	206882	209945	0	1	3063	206880	cluster_3
XV	783669	784660	YOR238W	.	+	783669	784660	0	1	991	783662	cluster_3
XVI	534952	535712	YPL010W	.	+	534952	535712	0	1	760	534947	cluster_3
XV	573094	574880	YOR132W	.	+	573094	574880	0	1	1786	573089	cluster_3
IV	413928	414963	YDL021W	.	+	413928	414963	0	1	1035	413924	cluster_3
VII	166376	166671	XUT_7F-76	.	+	166376	166671	0	1	295	166375	cluster_3
XI	180504	182588	YKL140W	.	+	180504	182588	0	1	2084	180503	cluster_3
XIII	327461	328684	YMR028W	.	+	327461	328684	0	1	1223	327458	cluster_3
XV	661882	662125	CUT387	.	+	661882	662125	0	1	243	661876	cluster_3
XV	441409	442775	YOR061W	.	+	441409	442775	0	1	1366	441405	cluster_3
XIII	217281	220108	YML029W	.	+	217281	220108	0	1	2827	217279	cluster_3
VII	843809	844996	YGR173W	.	+	843809	844996	0	1	1187	843801	cluster_3
XII	320678	322178	YLR090W	.	+	320678	322178	0	1	1500	320675	cluster_3
IV	968043	969767	SUT063	.	+	968043	969767	0	1	1724	968034	cluster_3
XIV	286255	287631	YNL188W	.	+	286255	287631	0	1	1376	286253	cluster_3
XII	642553	644428	YLR253W	.	+	642553	644428	0	1	1875	642547	cluster_3
IV	1108670	1109952	YDR321W	.	+	1108670	1109952	0	1	1282	1108669	cluster_3
XIV	473345	476109	YNL082W	.	+	473345	476109	0	1	2764	473341	cluster_3
XVI	157841	159665	YPL208W	.	+	157841	159665	0	1	1824	157840	cluster_3
II	256302	256904	YBR010W	.	+	256302	256904	0	1	602	256300	cluster_3
XVI	833647	834395	YPR153W	.	+	833647	834395	0	1	748	833639	cluster_3
XV	803634	804276	YOR252W	.	+	803634	804276	0	1	642	803626	cluster_3
XI	592776	596378	YKR082W	.	+	592776	596378	0	1	3602	592771	cluster_3
X	381288	383582	YJL034W	.	+	381288	383582	0	1	2294	381285	cluster_3
VII	666271	667915	YGR091W	.	+	666271	667915	0	1	1644	666265	cluster_3
XII	498231	498875	SUT267	.	+	498231	498875	0	1	644	498227	cluster_3
VIII	330294	332143	YHR109W	.	+	330294	332143	0	1	1849	330291	cluster_3
X	637010	637687	YJR112W	.	+	637010	637687	0	1	677	637004	cluster_3
I	94606	95573	YAL027W	.	+	94606	95573	0	1	967	94597	cluster_3
XV	531437	533856	YOR112W	.	+	531437	533856	0	1	2419	531432	cluster_3
II	760268	760991	YBR278W	.	+	760268	760991	0	1	723	760261	cluster_3
III	265021	266979	YCR088W	.	+	265021	266979	0	1	1958	265019	cluster_3
XVI	691906	692184	CUT429	.	+	691906	692184	0	1	278	691900	cluster_3
XIV	381063	381320	CUT334	.	+	381063	381320	0	1	257	381060	cluster_3
VIII	198650	199142	CUT178	.	+	198650	199142	0	1	492	198649	cluster_3
VII	643996	644743	YGR082W	.	+	643996	644743	0	1	747	643990	cluster_3
XIII	79884	81607	YML096W	.	+	79884	81607	0	1	1723	79877	cluster_3
V	198790	200974	YER022W	.	+	198790	200974	0	1	2184	198789	cluster_3
XIV	613595	614471	YNL010W	.	+	613595	614471	0	1	876	613589	cluster_3
XI	304905	305971	YKL071W	.	+	304905	305971	0	1	1066	304902	cluster_3
XVI	671102	672243	YPR056W	.	+	671102	672243	0	1	1141	671096	cluster_3
XVI	383403	384554	YPL087W	.	+	383403	384554	0	1	1151	383400	cluster_3
VI	42796	43592	YFL046W	.	+	42796	43592	0	1	796	42792	cluster_3
XVI	335885	337452	YPL114W	.	+	335885	337452	0	1	1567	335882	cluster_3
XIII	795758	796550	YMR264W	.	+	795758	796550	0	1	792	795751	cluster_3
III	63363	64581	YCL032W	.	+	63363	64581	0	1	1218	63357	cluster_3
XIV	532652	533934	YNL051W	.	+	532652	533934	0	1	1282	532647	cluster_3
XV	40737	42733	YOL152W	.	+	40737	42733	0	1	1996	40733	cluster_3
XIV	37634	38641	YNL320W	.	+	37634	38641	0	1	1007	37631	cluster_3
XVI	179251	181338	YPL194W	.	+	179251	181338	0	1	2087	179250	cluster_3
XIV	86209	87315	YNL290W	.	+	86209	87315	0	1	1106	86201	cluster_3
IV	99543	100504	YDL201W	.	+	99543	100504	0	1	961	99534	cluster_3
IV	887166	888999	YDR212W	.	+	887166	888999	0	1	1833	887158	cluster_3
XV	1007193	1009230	YOR356W	.	+	1007193	1009230	0	1	2037	1007192	cluster_3
XI	404071	405217	YKL018W	.	+	404071	405217	0	1	1146	404067	cluster_3
XVI	634072	637327	YPR032W	.	+	634072	637327	0	1	3255	634066	cluster_3
XI	534046	535534	SUT240	.	+	534046	535534	0	1	1488	534041	cluster_3
IV	489485	490942	YDR023W	.	+	489485	490942	0	1	1457	489481	cluster_3
XII	854011	854444	YLR364W	.	+	854011	854444	0	1	433	854003	cluster_3
IX	357102	357416	SUT191	.	+	357102	357416	0	1	314	357099	cluster_3
X	461776	462525	YJR014W	.	+	461776	462525	0	1	749	461772	cluster_3
V	461105	461896	XUT_5F-218	.	+	461105	461896	0	1	791	461101	cluster_3
XIII	82257	82944	YML094W	.	+	82257	82944	0	1	687	82249	cluster_3
II	107913	110033	YBL060W	.	+	107913	110033	0	1	2120	107912	cluster_3
III	231449	233128	YCR066W	.	+	231449	233128	0	1	1679	231447	cluster_3
VIII	468160	470623	YHR182W	.	+	468160	470623	0	1	2463	468156	cluster_3
XIII	801697	802841	YMR267W	.	+	801697	802841	0	1	1144	801689	cluster_3
IV	1146269	1147231	YDR337W	.	+	1146269	1147231	0	1	962	1146268	cluster_3
III	29669	30507	XUT_3F-5	.	+	29669	30507	0	1	838	29667	cluster_3
VIII	232076	233437	YHR068W	.	+	232076	233437	0	1	1361	232074	cluster_3
VIII	234862	236728	YHR070W	.	+	234862	236728	0	1	1866	234860	cluster_3
II	296285	296545	CUT010	.	+	296285	296545	0	1	260	296283	cluster_3
XII	1030794	1032101	YLR449W	.	+	1030794	1032101	0	1	1307	1030793	cluster_3
XIII	181385	183431	YML046W	.	+	181385	183431	0	1	2046	181384	cluster_3
X	23125	23812	YJL217W	.	+	23125	23812	0	1	687	23123	cluster_3
XIV	731321	733352	SUT342	.	+	731321	733352	0	1	2031	731314	cluster_3
VIII	291164	292789	SUT163	.	+	291164	292789	0	1	1625	291162	cluster_3
XV	904682	906211	YOR315W	.	+	904682	906211	0	1	1529	904673	cluster_3
XIV	350858	351426	YNL147W	.	+	350858	351426	0	1	568	350855	cluster_3
XIV	202145	205004	YNL238W	.	+	202145	205004	0	1	2859	202143	cluster_3
III	190565	191803	YCR034W	.	+	190565	191803	0	1	1238	190564	cluster_3
XIII	58864	59423	CUT283	.	+	58864	59423	0	1	559	58859	cluster_3
XIV	40607	42119	YNL317W	.	+	40607	42119	0	1	1512	40603	cluster_3
XII	1006298	1007145	YLR435W	.	+	1006298	1007145	0	1	847	1006297	cluster_3
XII	169025	169972	YLR011W	.	+	169025	169972	0	1	947	169024	cluster_3
VII	827494	828615	YGR163W	.	+	827494	828615	0	1	1121	827486	cluster_3
XIII	243221	244123	YML014W	.	+	243221	244123	0	1	902	243219	cluster_3
IV	397475	399220	YDL030W	.	+	397475	399220	0	1	1745	397472	cluster_3
II	711547	712894	YBR246W	.	+	711547	712894	0	1	1347	711540	cluster_3
II	684937	685456	YBR233W-A	.	+	684937	685456	0	1	519	684931	cluster_3
X	393886	395654	YJL025W	.	+	393886	395654	0	1	1768	393883	cluster_3
XIII	904760	905904	YMR316W	.	+	904760	905904	0	1	1144	904751	cluster_3
XI	273368	275168	YKL089W	.	+	273368	275168	0	1	1800	273366	cluster_3
II	48817	49481	YBL090W	.	+	48817	49481	0	1	664	48813	cluster_3
V	202159	205082	YER024W	.	+	202159	205082	0	1	2923	202157	cluster_3
XIII	228914	229708	YML022W	.	+	228914	229708	0	1	794	228912	cluster_3
VIII	385241	386730	YHR143W	.	+	385241	386730	0	1	1489	385238	cluster_3
V	34393	36393	YEL062W	.	+	34393	36393	0	1	2000	34390	cluster_3
XV	5896	8205	YOL164W	.	+	5896	8205	0	1	2309	5891	cluster_3
X	507713	510154	YJR040W	.	+	507713	510154	0	1	2441	507708	cluster_3
XIII	616428	618182	YMR177W	.	+	616428	618182	0	1	1754	616422	cluster_3
VII	92488	93679	YGL211W	.	+	92488	93679	0	1	1191	92479	cluster_3
IX	183767	186439	YIL095W	.	+	183767	186439	0	1	2672	183766	cluster_3
XVI	900131	900531	YPR182W	.	+	900131	900531	0	1	400	900122	cluster_3
IV	1067687	1068463	YDR302W	.	+	1067687	1068463	0	1	776	1067686	cluster_3
IV	676063	677985	YDR110W	.	+	676063	677985	0	1	1922	676057	cluster_3
XVI	283269	285733	XUT_16F-113	.	+	283269	285733	0	1	2464	283267	cluster_3
VI	131719	134370	YFL004W	.	+	131719	134370	0	1	2651	131718	cluster_3
XVI	25013	26167	YPL273W	.	+	25013	26167	0	1	1154	25011	cluster_3
XIII	650009	650935	YMR193W	.	+	650009	650935	0	1	926	650003	cluster_3
IX	113729	117035	YIL128W	.	+	113729	117035	0	1	3306	113728	cluster_3
VI	264178	265704	YFR055W	.	+	264178	265704	0	1	1526	264176	cluster_3
II	774669	776385	YBR286W	.	+	774669	776385	0	1	1716	774662	cluster_3
VII	837085	840833	YGR170W	.	+	837085	840833	0	1	3748	837077	cluster_3
IV	1183250	1184309	YDR353W	.	+	1183250	1184309	0	1	1059	1183249	cluster_3
VII	59075	61919	YGL233W	.	+	59075	61919	0	1	2844	59070	cluster_3
XIII	406289	407678	YMR068W	.	+	406289	407678	0	1	1389	406285	cluster_3
XII	196843	197337	CUT252	.	+	196843	197337	0	1	494	196842	cluster_3
VII	269331	269674	CUT134	.	+	269331	269674	0	1	343	269329	cluster_3
IV	704460	709320	YDR127W	.	+	704460	709320	0	1	4860	704453	cluster_3
XVI	778421	780364	YPR121W	.	+	778421	780364	0	1	1943	778414	cluster_3
XIV	653362	654641	YNR015W	.	+	653362	654641	0	1	1279	653356	cluster_3
XI	291388	292833	YKL077W	.	+	291388	292833	0	1	1445	291386	cluster_3
XIV	155053	156663	YNL261W	.	+	155053	156663	0	1	1610	155052	cluster_3
IV	1263207	1266255	YDR395W	.	+	1263207	1266255	0	1	3048	1263206	cluster_3
IV	139496	141177	YDL178W	.	+	139496	141177	0	1	1681	139495	cluster_3
XI	150723	152898	SUT229	.	+	150723	152898	0	1	2175	150722	cluster_3
III	228295	229272	YCR063W	.	+	228295	229272	0	1	977	228293	cluster_3
XIV	678737	680608	YNR030W	.	+	678737	680608	0	1	1871	678731	cluster_3
XIII	712305	713919	YMR220W	.	+	712305	713919	0	1	1614	712298	cluster_3
XVI	415733	418159	YPL074W	.	+	415733	418159	0	1	2426	415729	cluster_3
VII	182363	184174	YGL171W	.	+	182363	184174	0	1	1811	182362	cluster_3
X	719428	721386	YJR152W	.	+	719428	721386	0	1	1958	719421	cluster_3
XV	123836	125992	YOL103W	.	+	123836	125992	0	1	2156	123835	cluster_3
XIII	158710	159098	YML058W-A	.	+	158710	159098	0	1	388	158709	cluster_3
X	120394	122004	YJL159W	.	+	120394	122004	0	1	1610	120393	cluster_3
XIV	82796	84128	YNL292W	.	+	82796	84128	0	1	1332	82788	cluster_3
XII	728856	730553	YLR300W	.	+	728856	730553	0	1	1697	728849	cluster_3
II	423753	424884	YBR087W	.	+	423753	424884	0	1	1131	423749	cluster_3
IV	1213852	1215004	YDR368W	.	+	1213852	1215004	0	1	1152	1213851	cluster_3
XII	873800	874960	SUT281	.	+	873800	874960	0	1	1160	873792	cluster_3
XVI	586645	588794	SUT417	.	+	586645	588794	0	1	2149	586640	cluster_3
IV	444601	446490	YDL003W	.	+	444601	446490	0	1	1889	444597	cluster_3
XI	246172	246621	CUT229	.	+	246172	246621	0	1	449	246170	cluster_3
XV	842795	843725	YOR278W	.	+	842795	843725	0	1	930	842787	cluster_3
XII	929781	931040	YLR405W	.	+	929781	931040	0	1	1259	929772	cluster_3
XI	107139	108672	YKL181W	.	+	107139	108672	0	1	1533	107138	cluster_3
XVI	434283	435817	YPL060W	.	+	434283	435817	0	1	1534	434279	cluster_3
II	559999	561068	YBR160W	.	+	559999	561068	0	1	1069	559994	cluster_3
IV	486696	488057	YDR021W	.	+	486696	488057	0	1	1361	486692	cluster_3
IV	553216	555310	YDR049W	.	+	553216	555310	0	1	2094	553211	cluster_3
VII	974266	975195	XUT_7F-439	.	+	974266	975195	0	1	929	974257	cluster_3
VII	974266	974849	SUT141	.	+	974266	974849	0	1	583	974257	cluster_3
VIII	362071	362965	YHR128W	.	+	362071	362965	0	1	894	362068	cluster_3
XVI	480506	481180	YPL038W	.	+	480506	481180	0	1	674	480502	cluster_3
IX	31000	32590	SUT175	.	+	31000	32590	0	1	1590	30997	cluster_3
VIII	352675	353417	YHR121W	.	+	352675	353417	0	1	742	352672	cluster_3
V	366783	367808	YER104W	.	+	366783	367808	0	1	1025	366780	cluster_3
III	293822	294338	YCR097W	.	+	293822	294338	0	1	516	293820	cluster_3
VII	917035	919553	YGR212W	.	+	917035	919553	0	1	2518	917026	cluster_3
IX	35165	37293	SUT176	.	+	35165	37293	0	1	2128	35162	cluster_3
XIII	689064	690645	YMR211W	.	+	689064	690645	0	1	1581	689058	cluster_3
XIV	381474	382325	YNL129W	.	+	381474	382325	0	1	851	381471	cluster_3
XIV	108447	109088	YNL281W	.	+	108447	109088	0	1	641	108446	cluster_3
V	432425	434396	YER133W	.	+	432425	434396	0	1	1971	432421	cluster_3
XI	261084	261945	YKL096W	.	+	261084	261945	0	1	861	261082	cluster_3
XV	238576	240205	YOL049W	.	+	238576	240205	0	1	1629	238574	cluster_3
XVI	673737	674757	YPR058W	.	+	673737	674757	0	1	1020	673731	cluster_3
VII	591264	592082	YGR049W	.	+	591264	592082	0	1	818	591259	cluster_3
I	129235	130588	YAL013W	.	+	129235	130588	0	1	1353	129234	cluster_3
VIII	462460	463807	YHR179W	.	+	462460	463807	0	1	1347	462456	cluster_3
IV	1414556	1415246	YDR478W	.	+	1414556	1415246	0	1	690	1414555	cluster_3
VII	299933	301560	YGL111W	.	+	299933	301560	0	1	1627	299931	cluster_3
IX	350272	350600	YIL002W-A	.	+	350272	350600	0	1	328	350269	cluster_3
IV	1510840	1511919	YDR538W	.	+	1510840	1511919	0	1	1079	1510839	cluster_3
VII	226363	227617	YGL148W	.	+	226363	227617	0	1	1254	226361	cluster_3
III	71657	73446	YCL027W	.	+	71657	73446	0	1	1789	71650	cluster_3
V	490084	491393	SUT097	.	+	490084	491393	0	1	1309	490080	cluster_3
IX	398729	399341	YIR022W	.	+	398729	399341	0	1	612	398726	cluster_3
III	206819	207917	SUT036	.	+	206819	207917	0	1	1098	206817	cluster_3
XII	377984	380712	YLR115W	.	+	377984	380712	0	1	2728	377981	cluster_3
XI	237472	239020	YKL106W	.	+	237472	239020	0	1	1548	237470	cluster_3
XIV	557008	557896	YNL038W	.	+	557008	557896	0	1	888	557003	cluster_3
XIII	164753	165381	YML055W	.	+	164753	165381	0	1	628	164752	cluster_3
XV	685670	689310	YOR188W	.	+	685670	689310	0	1	3640	685664	cluster_3
IV	915454	916108	YDR225W	.	+	915454	916108	0	1	654	915445	cluster_3
XI	122491	125646	YKL173W	.	+	122491	125646	0	1	3155	122490	cluster_3
XIII	820136	822583	YMR277W	.	+	820136	822583	0	1	2447	820128	cluster_3
V	274437	276283	YER060W	.	+	274437	276283	0	1	1846	274435	cluster_3
IV	227356	228817	YDL131W	.	+	227356	228817	0	1	1461	227354	cluster_3
VII	947340	949086	YGR227W	.	+	947340	949086	0	1	1746	947331	cluster_3
XIII	121602	123145	SUT289	.	+	121602	123145	0	1	1543	121601	cluster_3
VIII	372657	373440	SUT168	.	+	372657	373440	0	1	783	372654	cluster_3
XVI	900717	901641	YPR183W	.	+	900717	901641	0	1	924	900708	cluster_3
XV	662333	663714	YOR176W	.	+	662333	663714	0	1	1381	662327	cluster_3
XV	267827	268170	CUT366	.	+	267827	268170	0	1	343	267825	cluster_3
XIII	822722	824738	YMR278W	.	+	822722	824738	0	1	2016	822714	cluster_3
XV	847348	848288	YOR283W	.	+	847348	848288	0	1	940	847340	cluster_3
IX	127439	129918	YIL123W	.	+	127439	129918	0	1	2479	127438	cluster_3
X	319975	322282	YJL061W	.	+	319975	322282	0	1	2307	319972	cluster_3
XV	53049	54613	YOL144W	.	+	53049	54613	0	1	1564	53044	cluster_3
II	415907	417072	YBR085W	.	+	415907	417072	0	1	1165	415903	cluster_3
VIII	371747	372673	YHR134W	.	+	371747	372673	0	1	926	371744	cluster_3
IV	563465	564988	YDR055W	.	+	563465	564988	0	1	1523	563460	cluster_3
IX	334842	335708	YIL010W	.	+	334842	335708	0	1	866	334839	cluster_3
II	792832	796520	YBR295W	.	+	792832	796520	0	1	3688	792825	cluster_3
VII	39007	41209	YGL245W	.	+	39007	41209	0	1	2202	39004	cluster_3
II	675312	676355	YBR228W	.	+	675312	676355	0	1	1043	675306	cluster_3
VII	829061	830286	YGR165W	.	+	829061	830286	0	1	1225	829053	cluster_3
XII	84669	86955	YLL028W	.	+	84669	86955	0	1	2286	84661	cluster_3
I	184835	185794	YAR028W	.	+	184835	185794	0	1	959	184834	cluster_3
XIII	556806	557495	SUT309	.	+	556806	557495	0	1	689	556801	cluster_3
XIII	556806	557422	XUT_13F-239	.	+	556806	557422	0	1	616	556801	cluster_3
VII	357272	358628	YGL081W	.	+	357272	358628	0	1	1356	357269	cluster_3
V	16318	17937	YEL071W	.	+	16318	17937	0	1	1619	16317	cluster_3
IX	374446	375310	YIR009W	.	+	374446	375310	0	1	864	374443	cluster_3
V	137106	138552	XUT_5F-62	.	+	137106	138552	0	1	1446	137105	cluster_3
IV	770348	771568	YDR158W	.	+	770348	771568	0	1	1220	770341	cluster_3
IX	37345	39203	YIL162W	.	+	37345	39203	0	1	1858	37342	cluster_3
IX	39422	40173	YIL161W	.	+	39422	40173	0	1	751	39419	cluster_3
VIII	180208	181972	YHR036W	.	+	180208	181972	0	1	1764	180207	cluster_3
XV	106533	108267	YOL112W	.	+	106533	108267	0	1	1734	106532	cluster_3
XV	36016	38668	SUT352	.	+	36016	38668	0	1	2652	36013	cluster_3
XII	624124	625191	YLR243W	.	+	624124	625191	0	1	1067	624118	cluster_3
XVI	878655	880244	YPR169W	.	+	878655	880244	0	1	1589	878647	cluster_3
IV	248283	251389	YDL117W	.	+	248283	251389	0	1	3106	248281	cluster_3
XI	286525	288646	YKL079W	.	+	286525	288646	0	1	2121	286523	cluster_3
V	251645	253754	YER049W	.	+	251645	253754	0	1	2109	251643	cluster_3
I	71758	73452	YAL038W	.	+	71758	73452	0	1	1694	71751	cluster_3
VI	147092	148491	YFL001W	.	+	147092	148491	0	1	1399	147091	cluster_3
IX	333694	334664	YIL011W	.	+	333694	334664	0	1	970	333691	cluster_3
XII	609742	612158	YLR234W	.	+	609742	612158	0	1	2416	609736	cluster_3
VIII	220694	221382	YHR060W	.	+	220694	221382	0	1	688	220692	cluster_3
II	602504	603636	YBR187W	.	+	602504	603636	0	1	1132	602498	cluster_3
XIV	672392	673096	YNR024W	.	+	672392	673096	0	1	704	672386	cluster_3
II	386280	389278	YBR074W	.	+	386280	389278	0	1	2998	386277	cluster_3
XV	624678	626651	YOR154W	.	+	624678	626651	0	1	1973	624672	cluster_3
XV	546652	548673	YOR118W	.	+	546652	548673	0	1	2021	546647	cluster_3
IX	40217	41507	SUT177	.	+	40217	41507	0	1	1290	40213	cluster_3
V	303951	305865	YER073W	.	+	303951	305865	0	1	1914	303948	cluster_3
XIII	233443	234716	YML019W	.	+	233443	234716	0	1	1273	233441	cluster_3
V	232378	234908	YER041W	.	+	232378	234908	0	1	2530	232376	cluster_3
XVI	464364	465768	YPL048W	.	+	464364	465768	0	1	1404	464360	cluster_3
XI	310078	313180	YKL068W	.	+	310078	313180	0	1	3102	310075	cluster_3
XV	672615	673154	SUT375	.	+	672615	673154	0	1	539	672609	cluster_3
X	529791	531437	YJR051W	.	+	529791	531437	0	1	1646	529786	cluster_3
VIII	13495	14346	YHL044W	.	+	13495	14346	0	1	851	13494	cluster_3
XII	255251	257945	YLR057W	.	+	255251	257945	0	1	2694	255249	cluster_3
VIII	276740	277895	YHR085W	.	+	276740	277895	0	1	1155	276738	cluster_3
VII	676573	677636	YGR096W	.	+	676573	677636	0	1	1063	676567	cluster_3
XIV	185452	186627	YNL246W	.	+	185452	186627	0	1	1175	185451	cluster_3
XII	511004	513012	YLR177W	.	+	511004	513012	0	1	2008	510999	cluster_3
XII	612299	614349	YLR237W	.	+	612299	614349	0	1	2050	612293	cluster_3
XII	948367	949264	YLR412W	.	+	948367	949264	0	1	897	948358	cluster_3
II	528258	530843	YBR142W	.	+	528258	530843	0	1	2585	528253	cluster_3
XVI	418318	420057	YPL072W	.	+	418318	420057	0	1	1739	418314	cluster_3
VII	575363	576999	YGR040W	.	+	575363	576999	0	1	1636	575358	cluster_3
XV	1065034	1066198	YOR385W	.	+	1065034	1066198	0	1	1164	1065033	cluster_3
XV	804347	805023	YOR253W	.	+	804347	805023	0	1	676	804339	cluster_3
X	535949	537578	YJR054W	.	+	535949	537578	0	1	1629	535944	cluster_3
XVI	704829	706714	YPR083W	.	+	704829	706714	0	1	1885	704822	cluster_3
XV	386728	388801	YOR030W	.	+	386728	388801	0	1	2073	386725	cluster_3
XI	96596	98440	YKL184W	.	+	96596	98440	0	1	1844	96587	cluster_3
VIII	554289	556157	YHR216W	.	+	554289	556157	0	1	1868	554284	cluster_3
VII	284389	286047	YGL119W	.	+	284389	286047	0	1	1658	284387	cluster_3
VII	14660	16524	YGL256W	.	+	14660	16524	0	1	1864	14659	cluster_3
XIV	168005	169639	XUT_14F-55	.	+	168005	169639	0	1	1634	168004	cluster_3
IV	963409	964526	YDR252W	.	+	963409	964526	0	1	1117	963400	cluster_3
XVI	659157	661118	YPR048W	.	+	659157	661118	0	1	1961	659151	cluster_3
VII	461596	465066	YGL016W	.	+	461596	465066	0	1	3470	461592	cluster_3
XIII	391057	391588	YMR059W	.	+	391057	391588	0	1	531	391054	cluster_3
IV	232582	234079	YDL128W	.	+	232582	234079	0	1	1497	232580	cluster_3
XII	627116	628267	YLR246W	.	+	627116	628267	0	1	1151	627110	cluster_3
IX	406351	407857	SUT195	.	+	406351	407857	0	1	1506	406347	cluster_3
X	583709	585146	YJR084W	.	+	583709	585146	0	1	1437	583704	cluster_3
XIV	330311	330922	YNL162W-A	.	+	330311	330922	0	1	611	330308	cluster_3
XIII	165528	168131	SUT295	.	+	165528	168131	0	1	2603	165527	cluster_3
IX	202233	202924	SUT182	.	+	202233	202924	0	1	691	202231	cluster_3
VI	89591	90716	SUT103	.	+	89591	90716	0	1	1125	89583	cluster_3
XV	268138	269790	YOL030W	.	+	268138	269790	0	1	1652	268136	cluster_3
XIV	538145	539919	YNL048W	.	+	538145	539919	0	1	1774	538140	cluster_3
III	208133	209788	YCR045W-A	.	+	208133	209788	0	1	1655	208131	cluster_3
XV	784798	786951	YOR239W	.	+	784798	786951	0	1	2153	784791	cluster_3
XV	681490	683654	YOR186W	.	+	681490	683654	0	1	2164	681484	cluster_3
XIII	912509	914741	SUT322	.	+	912509	914741	0	1	2232	912500	cluster_3
VII	459837	461516	YGL017W	.	+	459837	461516	0	1	1679	459833	cluster_3
VIII	221444	222896	XUT_8F-102	.	+	221444	222896	0	1	1452	221442	cluster_3
IV	916462	917281	YDR226W	.	+	916462	917281	0	1	819	916453	cluster_3
VIII	442131	443562	YHR169W	.	+	442131	443562	0	1	1431	442127	cluster_3
IV	784828	786287	YDR165W	.	+	784828	786287	0	1	1459	784821	cluster_3
II	449578	450716	YBR104W	.	+	449578	450716	0	1	1138	449574	cluster_3
VII	830434	832273	YGR166W	.	+	830434	832273	0	1	1839	830426	cluster_3
XIV	164570	167157	YNL256W	.	+	164570	167157	0	1	2587	164569	cluster_3
XVI	767722	769058	YPR118W	.	+	767722	769058	0	1	1336	767715	cluster_3
XI	387504	389012	YKL027W	.	+	387504	389012	0	1	1508	387501	cluster_3
IX	406663	408415	XUT_9F-202	.	+	406663	408415	0	1	1752	406659	cluster_3
XIII	54732	55310	YML108W	.	+	54732	55310	0	1	578	54727	cluster_3
VIII	470882	472564	YHR183W	.	+	470882	472564	0	1	1682	470878	cluster_3
XII	410679	412537	YLR134W	.	+	410679	412537	0	1	1858	410675	cluster_3
VII	1012286	1014214	YGR260W	.	+	1012286	1014214	0	1	1928	1012285	cluster_3
XIV	287784	289222	YNL187W	.	+	287784	289222	0	1	1438	287782	cluster_3
IV	1102132	1103509	YDR317W	.	+	1102132	1103509	0	1	1377	1102131	cluster_3
V	126595	128338	YEL015W	.	+	126595	128338	0	1	1743	126594	cluster_3
I	185917	186809	YAR029W	.	+	185917	186809	0	1	892	185916	cluster_3
II	739823	741142	YBR267W	.	+	739823	741142	0	1	1319	739816	cluster_3
XI	98577	99769	YKL183W	.	+	98577	99769	0	1	1192	98568	cluster_3
VII	202713	203921	YGL159W	.	+	202713	203921	0	1	1208	202711	cluster_3
IV	1794	3569	YDL248W	.	+	1794	3569	0	1	1775	1793	cluster_3
III	202753	204401	SUT034	.	+	202753	204401	0	1	1648	202751	cluster_3
IV	32244	33374	YDL236W	.	+	32244	33374	0	1	1130	32241	cluster_3
