# Supplementary material for: RSC primes the quiescent genome for hypertranscription upon cell-cycle re-entry
Source: eLife. 2021 May 27;10:e67033. doi: 10.7554/eLife.67033 (PMC8186906; doi:10.7554/eLife.67033)
Supplement: Figure 6—figure supplement 1—source data 1. [file elife-67033-fig6-figsupp1-data1.txt]

#chrom	start	end	name	score	strand	thickStart	thickEnd	itemRGB	blockCount	blockSizes	blockStart	deepTools_group
IV	1234112	1236253	YDR380W	.	+	1234112	1236253	0	1	2141	1234111	cluster_1
VI	28206	30237	YFL052W	.	+	28206	30237	0	1	2031	28204	cluster_1
X	97697	99612	YJL172W	.	+	97697	99612	0	1	1915	97688	cluster_1
XII	224872	225294	XUT_12F-86	.	+	224872	225294	0	1	422	224870	cluster_1
XII	425143	426662	YLR142W	.	+	425143	426662	0	1	1519	425139	cluster_1
VII	95810	97121	YGL209W	.	+	95810	97121	0	1	1311	95801	cluster_1
XVI	40919	43148	YPL265W	.	+	40919	43148	0	1	2229	40915	cluster_1
IV	1507048	1507991	XUT_4F-703	.	+	1507048	1507991	0	1	943	1507047	cluster_1
XVI	813218	813740	SUT424	.	+	813218	813740	0	1	522	813210	cluster_1
IV	315168	316887	SUT044	.	+	315168	316887	0	1	1719	315165	cluster_1
XIV	450786	452117	YNL092W	.	+	450786	452117	0	1	1331	450782	cluster_1
V	133088	135346	YEL011W	.	+	133088	135346	0	1	2258	133087	cluster_1
XIII	70582	74035	YML100W	.	+	70582	74035	0	1	3453	70575	cluster_1
I	190148	192360	YAR035W	.	+	190148	192360	0	1	2212	190147	cluster_1
XV	936540	938390	SUT383	.	+	936540	938390	0	1	1850	936531	cluster_1
V	539493	541575	YER175W-A	.	+	539493	541575	0	1	2082	539488	cluster_1
XIII	654998	658446	YMR196W	.	+	654998	658446	0	1	3448	654992	cluster_1
II	351227	351890	YBR056W-A	.	+	351227	351890	0	1	663	351224	cluster_1
V	351600	353424	YER096W	.	+	351600	353424	0	1	1824	351597	cluster_1
XVI	339897	341025	YPL111W	.	+	339897	341025	0	1	1128	339894	cluster_1
VIII	375678	377364	YHR137W	.	+	375678	377364	0	1	1686	375675	cluster_1
XVI	860675	861196	SUT426	.	+	860675	861196	0	1	521	860667	cluster_1
IV	1507976	1509860	YDR536W	.	+	1507976	1509860	0	1	1884	1507975	cluster_1
XV	1044705	1046119	YOR376W-A	.	+	1044705	1046119	0	1	1414	1044704	cluster_1
XIII	662445	664402	YMR199W	.	+	662445	664402	0	1	1957	662439	cluster_1
VII	388942	389445	SUT117	.	+	388942	389445	0	1	503	388939	cluster_1
XIV	406294	408111	YNL117W	.	+	406294	408111	0	1	1817	406290	cluster_1
VII	754642	755350	YGR131W	.	+	754642	755350	0	1	708	754635	cluster_1
VII	508769	509008	CUT145	.	+	508769	509008	0	1	239	508764	cluster_1
X	96618	96915	XUT_10F-42	.	+	96618	96915	0	1	297	96609	cluster_1
II	101885	105299	YBL063W	.	+	101885	105299	0	1	3414	101884	cluster_1
II	800483	802171	YBR297W	.	+	800483	802171	0	1	1688	800475	cluster_1
XVI	527512	528948	YPL014W	.	+	527512	528948	0	1	1436	527507	cluster_1
VII	95127	95800	CUT126	.	+	95127	95800	0	1	673	95118	cluster_1
XVI	115068	116565	YPL230W	.	+	115068	116565	0	1	1497	115067	cluster_1
XIII	482975	483513	YMR107W	.	+	482975	483513	0	1	538	482971	cluster_1
XIV	355883	356442	SUT329	.	+	355883	356442	0	1	559	355880	cluster_1
XV	1046174	1048024	YOR377W	.	+	1046174	1048024	0	1	1850	1046173	cluster_1
IV	1127812	1129581	YDR330W	.	+	1127812	1129581	0	1	1769	1127811	cluster_1
XIII	637393	640683	YMR189W	.	+	637393	640683	0	1	3290	637387	cluster_1
VI	54818	55346	XUT_6F-22	.	+	54818	55346	0	1	528	54813	cluster_1
VII	702460	703383	YGR107W	.	+	702460	703383	0	1	923	702453	cluster_1
XIV	449607	450805	YNL093W	.	+	449607	450805	0	1	1198	449603	cluster_1
VII	97319	98714	YGL208W	.	+	97319	98714	0	1	1395	97310	cluster_1
IV	1345632	1346766	YDR442W	.	+	1345632	1346766	0	1	1134	1345631	cluster_1
VII	703427	705219	YGR108W	.	+	703427	705219	0	1	1792	703420	cluster_1
V	192416	194311	YER019W	.	+	192416	194311	0	1	1895	192415	cluster_1
V	131676	132660	YEL012W	.	+	131676	132660	0	1	984	131675	cluster_1
VIII	193863	194193	CUT177	.	+	193863	194193	0	1	330	193862	cluster_1
VII	733769	735453	YGR122W	.	+	733769	735453	0	1	1684	733762	cluster_1
XV	495045	497152	YOR092W	.	+	495045	497152	0	1	2107	495041	cluster_1
XVI	237296	239106	YPL166W	.	+	237296	239106	0	1	1810	237294	cluster_1
XI	514990	516976	YKR039W	.	+	514990	516976	0	1	1986	514985	cluster_1
VII	31905	32843	YGL250W	.	+	31905	32843	0	1	938	31902	cluster_1
II	596017	597134	YBR183W	.	+	596017	597134	0	1	1117	596012	cluster_1
XII	224157	224691	SUT250	.	+	224157	224691	0	1	534	224155	cluster_1
II	799245	800431	SUT024	.	+	799245	800431	0	1	1186	799238	cluster_1
XVI	273173	275980	YPL147W	.	+	273173	275980	0	1	2807	273171	cluster_1
VI	54596	55346	SUT101	.	+	54596	55346	0	1	750	54591	cluster_1
XI	615635	617735	YKR093W	.	+	615635	617735	0	1	2100	615629	cluster_1
XI	567850	570304	YKR067W	.	+	567850	570304	0	1	2454	567845	cluster_1
IV	817847	818691	YDR178W	.	+	817847	818691	0	1	844	817839	cluster_1
II	515658	517360	YBR139W	.	+	515658	517360	0	1	1702	515653	cluster_1
VII	385154	388792	YGL062W	.	+	385154	388792	0	1	3638	385151	cluster_1
IV	316568	316887	XUT_4F-161	.	+	316568	316887	0	1	319	316565	cluster_1
XVI	455656	457022	YPL054W	.	+	455656	457022	0	1	1366	455652	cluster_1
VI	225575	226599	YFR034W-A	.	+	225575	226599	0	1	1024	225573	cluster_1
XIV	122833	126653	YNL273W	.	+	122833	126653	0	1	3820	122832	cluster_1
XVI	928691	930575	XUT_16F-377	.	+	928691	930575	0	1	1884	928682	cluster_1
XVI	928691	930998	SUT430	.	+	928691	930998	0	1	2307	928682	cluster_1
XIV	372465	374151	SUT330	.	+	372465	374151	0	1	1686	372462	cluster_1
IV	36774	38340	YDL233W	.	+	36774	38340	0	1	1566	36771	cluster_1
XIII	779395	779676	SUT318	.	+	779395	779676	0	1	281	779388	cluster_1
V	213423	214018	YER030W	.	+	213423	214018	0	1	595	213421	cluster_1
XV	96645	97060	SUT355	.	+	96645	97060	0	1	415	96636	cluster_1
VII	1076570	1078472	YGR292W	.	+	1076570	1078472	0	1	1902	1076569	cluster_1
XIII	343729	344119	XUT_13F-160	.	+	343729	344119	0	1	390	343726	cluster_1
XVI	166093	167648	YPL203W	.	+	166093	167648	0	1	1555	166092	cluster_1
V	289349	290944	YER066W	.	+	289349	290944	0	1	1595	289347	cluster_1
XVI	568117	569216	XUT_16F-229	.	+	568117	569216	0	1	1099	568112	cluster_1
XIII	343690	344193	SUT299	.	+	343690	344193	0	1	503	343687	cluster_1
IV	806534	807832	YDR171W	.	+	806534	807832	0	1	1298	806526	cluster_1
VII	902548	903600	SUT137	.	+	902548	903600	0	1	1052	902539	cluster_1
X	239325	241995	YJL099W	.	+	239325	241995	0	1	2670	239323	cluster_1
XIII	592945	593260	XUT_13F-256	.	+	592945	593260	0	1	315	592940	cluster_1
XV	219138	220607	YOL058W	.	+	219138	220607	0	1	1469	219136	cluster_1
VI	248360	249012	YFR049W	.	+	248360	249012	0	1	652	248358	cluster_1
XV	755303	756297	YOR220W	.	+	755303	756297	0	1	994	755296	cluster_1
VII	713657	715146	YGR110W	.	+	713657	715146	0	1	1489	713650	cluster_1
XVI	556281	557959	YPR001W	.	+	556281	557959	0	1	1678	556276	cluster_1
XV	592863	594237	YOR142W	.	+	592863	594237	0	1	1374	592858	cluster_1
IV	272344	273756	YDL105W	.	+	272344	273756	0	1	1412	272342	cluster_1
XVI	789893	791200	YPR127W	.	+	789893	791200	0	1	1307	789886	cluster_1
V	402299	402835	YER121W	.	+	402299	402835	0	1	536	402295	cluster_1
XIV	481203	483068	YNL077W	.	+	481203	483068	0	1	1865	481199	cluster_1
IX	122403	125996	YIL125W	.	+	122403	125996	0	1	3593	122402	cluster_1
IX	74075	74750	XUT_9F-29	.	+	74075	74750	0	1	675	74068	cluster_1
XI	369819	371558	YKL035W	.	+	369819	371558	0	1	1739	369816	cluster_1
XII	490884	491791	SUT265	.	+	490884	491791	0	1	907	490880	cluster_1
XII	490884	492689	XUT_12F-191	.	+	490884	492689	0	1	1805	490880	cluster_1
IV	955643	957770	YDR247W	.	+	955643	957770	0	1	2127	955634	cluster_1
V	291989	292641	YER067W	.	+	291989	292641	0	1	652	291987	cluster_1
VII	191107	191958	YGL166W	.	+	191107	191958	0	1	851	191106	cluster_1
VII	159501	163108	YGL180W	.	+	159501	163108	0	1	3607	159500	cluster_1
IV	463309	465083	YDR009W	.	+	463309	465083	0	1	1774	463305	cluster_1
VII	142199	144087	YGL192W	.	+	142199	144087	0	1	1888	142198	cluster_1
VIII	165112	167138	XUT_8F-72	.	+	165112	167138	0	1	2026	165111	cluster_1
VI	95927	97505	YFL021W	.	+	95927	97505	0	1	1578	95918	cluster_1
XVI	919320	920715	YPR191W	.	+	919320	920715	0	1	1395	919311	cluster_1
XI	21907	24218	YKL217W	.	+	21907	24218	0	1	2311	21905	cluster_1
XIV	728416	730324	SUT341	.	+	728416	730324	0	1	1908	728409	cluster_1
XV	586648	589722	YOR140W	.	+	586648	589722	0	1	3074	586643	cluster_1
II	194036	195984	YBL015W	.	+	194036	195984	0	1	1948	194035	cluster_1
V	333089	336115	YER088W-B	.	+	333089	336115	0	1	3026	333086	cluster_1
V	349912	351417	YER095W	.	+	349912	351417	0	1	1505	349909	cluster_1
IX	229796	230246	XUT_9F-117	.	+	229796	230246	0	1	450	229794	cluster_1
II	805176	807224	YBR299W	.	+	805176	807224	0	1	2048	805168	cluster_1
II	196332	196698	SUT007	.	+	196332	196698	0	1	366	196331	cluster_1
XIV	357117	359041	YNL142W	.	+	357117	359041	0	1	1924	357114	cluster_1
II	618809	620431	YBR199W	.	+	618809	620431	0	1	1622	618803	cluster_1
XII	893627	896380	YLR386W	.	+	893627	896380	0	1	2753	893619	cluster_1
V	401100	401971	YER120W	.	+	401100	401971	0	1	871	401096	cluster_1
V	195104	196688	YER020W	.	+	195104	196688	0	1	1584	195103	cluster_1
XI	507921	508681	YKR035W-A	.	+	507921	508681	0	1	760	507916	cluster_1
VIII	377967	380506	SUT169	.	+	377967	380506	0	1	2539	377964	cluster_1
X	647515	649370	YJR121W	.	+	647515	649370	0	1	1855	647509	cluster_1
XIII	684448	685907	YMR208W	.	+	684448	685907	0	1	1459	684442	cluster_1
IV	652714	654655	YDR099W	.	+	652714	654655	0	1	1941	652708	cluster_1
IX	382597	383501	YIR016W	.	+	382597	383501	0	1	904	382594	cluster_1
VIII	417473	420126	YHR159W	.	+	417473	420126	0	1	2653	417469	cluster_1
X	109799	110269	XUT_10F-48	.	+	109799	110269	0	1	470	109798	cluster_1
II	141211	142018	YBL041W	.	+	141211	142018	0	1	807	141210	cluster_1
XI	205498	207822	YKL126W	.	+	205498	207822	0	1	2324	205496	cluster_1
IV	1274551	1276417	YDR403W	.	+	1274551	1276417	0	1	1866	1274550	cluster_1
XVI	264965	266198	YPL152W	.	+	264965	266198	0	1	1233	264963	cluster_1
X	611072	612131	YJR096W	.	+	611072	612131	0	1	1059	611066	cluster_1
XIII	221334	222733	YML027W	.	+	221334	222733	0	1	1399	221332	cluster_1
IX	381061	381826	YIR014W	.	+	381061	381826	0	1	765	381058	cluster_1
VII	899808	900109	XUT_7F-413	.	+	899808	900109	0	1	301	899800	cluster_1
IX	55176	56424	YIL153W	.	+	55176	56424	0	1	1248	55171	cluster_1
XI	69798	70424	SUT222	.	+	69798	70424	0	1	626	69792	cluster_1
IV	1319414	1319736	XUT_4F-605	.	+	1319414	1319736	0	1	322	1319413	cluster_1
XIII	784516	785020	SUT319	.	+	784516	785020	0	1	504	784509	cluster_1
V	43235	44999	YEL058W	.	+	43235	44999	0	1	1764	43231	cluster_1
IV	998633	1000069	YDR265W	.	+	998633	1000069	0	1	1436	998624	cluster_1
VII	398565	400384	YGL055W	.	+	398565	400384	0	1	1819	398562	cluster_1
II	36732	38922	YBL099W	.	+	36732	38922	0	1	2190	36729	cluster_1
IV	1196527	1197825	SUT072	.	+	1196527	1197825	0	1	1298	1196526	cluster_1
XIII	653941	654542	YMR195W	.	+	653941	654542	0	1	601	653935	cluster_1
VII	858985	859721	XUT_7F-391	.	+	858985	859721	0	1	736	858977	cluster_1
XIII	279941	280523	YMR007W	.	+	279941	280523	0	1	582	279939	cluster_1
XV	97513	99593	YOL117W	.	+	97513	99593	0	1	2080	97504	cluster_1
IV	1202105	1202577	YDR363W-A	.	+	1202105	1202577	0	1	472	1202104	cluster_1
XI	356278	356658	YKL044W	.	+	356278	356658	0	1	380	356275	cluster_1
X	609675	610934	YJR095W	.	+	609675	610934	0	1	1259	609669	cluster_1
XVI	589011	589814	SUT418	.	+	589011	589814	0	1	803	589006	cluster_1
VIII	164974	166854	SUT155	.	+	164974	166854	0	1	1880	164973	cluster_1
IV	1319470	1319736	CUT092	.	+	1319470	1319736	0	1	266	1319469	cluster_1
IV	1362727	1365067	YDR452W	.	+	1362727	1365067	0	1	2340	1362726	cluster_1
III	248960	249282	YCR075W-A	.	+	248960	249282	0	1	322	248958	cluster_1
X	231258	233875	YJL102W	.	+	231258	233875	0	1	2617	231256	cluster_1
XV	99677	101254	YOL116W	.	+	99677	101254	0	1	1577	99668	cluster_1
IV	690969	691459	YDR119W-A	.	+	690969	691459	0	1	490	690963	cluster_1
XIII	388766	390871	YMR058W	.	+	388766	390871	0	1	2105	388763	cluster_1
XIII	861849	863628	YMR297W	.	+	861849	863628	0	1	1779	861841	cluster_1
IX	268574	270686	YIL046W	.	+	268574	270686	0	1	2112	268572	cluster_1
X	236919	239167	YJL100W	.	+	236919	239167	0	1	2248	236917	cluster_1
XIV	441301	441607	YNL097W-A	.	+	441301	441607	0	1	306	441297	cluster_1
XVI	79558	82626	XUT_16F-30	.	+	79558	82626	0	1	3068	79551	cluster_1
IV	1226758	1228375	YDR376W	.	+	1226758	1228375	0	1	1617	1226757	cluster_1
XVI	79574	80748	SUT393	.	+	79574	80748	0	1	1174	79567	cluster_1
II	680313	680694	YBR230W-A	.	+	680313	680694	0	1	381	680307	cluster_1
XV	853340	854167	YOR289W	.	+	853340	854167	0	1	827	853332	cluster_1
IV	1459754	1460585	SUT079	.	+	1459754	1460585	0	1	831	1459753	cluster_1
XV	632136	633160	YOR158W	.	+	632136	633160	0	1	1024	632130	cluster_1
IV	1224735	1225202	YDR374W-A	.	+	1224735	1225202	0	1	467	1224734	cluster_1
II	143085	143707	YBL039W-B	.	+	143085	143707	0	1	622	143084	cluster_1
II	454769	457846	YBR108W	.	+	454769	457846	0	1	3077	454765	cluster_1
XI	514118	514659	SUT239	.	+	514118	514659	0	1	541	514113	cluster_1
V	359284	360406	YER100W	.	+	359284	360406	0	1	1122	359281	cluster_1
XII	764753	765409	YLR315W	.	+	764753	765409	0	1	656	764746	cluster_1
VII	810183	810783	YGR161W-C	.	+	810183	810783	0	1	600	810175	cluster_1
X	649708	651335	YJR122W	.	+	649708	651335	0	1	1627	649702	cluster_1
XI	323221	325544	YKL062W	.	+	323221	325544	0	1	2323	323218	cluster_1
V	439540	441295	YER136W	.	+	439540	441295	0	1	1755	439536	cluster_1
XII	831000	833636	YLR352W	.	+	831000	833636	0	1	2636	830992	cluster_1
XVI	822577	824478	YPR145W	.	+	822577	824478	0	1	1901	822569	cluster_1
IV	42673	43743	YDL230W	.	+	42673	43743	0	1	1070	42669	cluster_1
III	246944	248034	YCR073W-A	.	+	246944	248034	0	1	1090	246942	cluster_1
XI	353410	355182	YKL045W	.	+	353410	355182	0	1	1772	353407	cluster_1
XII	576671	577974	YLR220W	.	+	576671	577974	0	1	1303	576666	cluster_1
II	647479	650110	YBR212W	.	+	647479	650110	0	1	2631	647473	cluster_1
XV	892088	892713	SUT380	.	+	892088	892713	0	1	625	892080	cluster_1
XII	681093	682451	YLR270W	.	+	681093	682451	0	1	1358	681087	cluster_1
IV	481986	482323	XUT_4F-238	.	+	481986	482323	0	1	337	481982	cluster_1
X	135159	136905	YJL152W	.	+	135159	136905	0	1	1746	135158	cluster_1
X	150866	151676	YJL140W	.	+	150866	151676	0	1	810	150865	cluster_1
XIII	209456	212323	YML034W	.	+	209456	212323	0	1	2867	209454	cluster_1
XVI	927796	928465	SUT429	.	+	927796	928465	0	1	669	927787	cluster_1
XV	378199	379712	YOR025W	.	+	378199	379712	0	1	1513	378196	cluster_1
IV	551735	553024	YDR047W	.	+	551735	553024	0	1	1289	551730	cluster_1
XIII	132051	133064	SUT290	.	+	132051	133064	0	1	1013	132050	cluster_1
XII	223960	224691	XUT_12F-85	.	+	223960	224691	0	1	731	223958	cluster_1
IX	384587	385401	YIR018W	.	+	384587	385401	0	1	814	384584	cluster_1
XV	1058029	1059390	YOR381W-A	.	+	1058029	1059390	0	1	1361	1058028	cluster_1
XVI	627857	631322	YPR030W	.	+	627857	631322	0	1	3465	627851	cluster_1
XVI	368826	369661	SUT405	.	+	368826	369661	0	1	835	368823	cluster_1
X	355994	358139	YJL045W	.	+	355994	358139	0	1	2145	355991	cluster_1
XVI	379029	381285	SUT406	.	+	379029	381285	0	1	2256	379026	cluster_1
III	211874	213976	YCR048W	.	+	211874	213976	0	1	2102	211872	cluster_1
XV	1026786	1028158	YOR368W	.	+	1026786	1028158	0	1	1372	1026785	cluster_1
XII	390716	391301	XUT_12F-154	.	+	390716	391301	0	1	585	390713	cluster_1
XIII	547661	550023	YMR140W	.	+	547661	550023	0	1	2362	547656	cluster_1
VII	1081221	1081485	XUT_7F-478	.	+	1081221	1081485	0	1	264	1081220	cluster_1
IV	1451235	1453089	YDR501W	.	+	1451235	1453089	0	1	1854	1451234	cluster_1
XII	705184	706181	YLR283W	.	+	705184	706181	0	1	997	705177	cluster_1
XI	127327	130410	YKL171W	.	+	127327	130410	0	1	3083	127326	cluster_1
XIV	58128	58922	YNL306W	.	+	58128	58922	0	1	794	58123	cluster_1
XV	1057997	1058476	XUT_15F-473	.	+	1057997	1058476	0	1	479	1057996	cluster_1
XV	580141	581513	YOR136W	.	+	580141	581513	0	1	1372	580136	cluster_1
V	63372	64244	YEL049W	.	+	63372	64244	0	1	872	63366	cluster_1
XV	657215	658468	YOR173W	.	+	657215	658468	0	1	1253	657209	cluster_1
XI	213926	216824	YKL121W	.	+	213926	216824	0	1	2898	213924	cluster_1
IX	289238	290193	SUT187	.	+	289238	290193	0	1	955	289236	cluster_1
VII	772319	773786	YGR142W	.	+	772319	773786	0	1	1467	772312	cluster_1
IX	268115	268541	YIL046W-A	.	+	268115	268541	0	1	426	268113	cluster_1
IV	1085039	1087095	YDR311W	.	+	1085039	1087095	0	1	2056	1085038	cluster_1
II	585979	586573	YBR178W	.	+	585979	586573	0	1	594	585974	cluster_1
XI	21227	22040	SUT220	.	+	21227	22040	0	1	813	21225	cluster_1
XVI	150577	151479	YPL213W	.	+	150577	151479	0	1	902	150576	cluster_1
XVI	552007	553429	YPL003W	.	+	552007	553429	0	1	1422	552002	cluster_1
IV	1190006	1191893	YDR358W	.	+	1190006	1191893	0	1	1887	1190005	cluster_1
XV	371658	372128	YOR020W-A	.	+	371658	372128	0	1	470	371655	cluster_1
IX	243657	244087	XUT_9F-120	.	+	243657	244087	0	1	430	243655	cluster_1
XII	16187	16415	XUT_12F-1	.	+	16187	16415	0	1	228	16186	cluster_1
XIII	302823	303887	XUT_13F-137	.	+	302823	303887	0	1	1064	302820	cluster_1
XVI	453402	454121	SUT409	.	+	453402	454121	0	1	719	453398	cluster_1
IX	387022	388458	SUT193	.	+	387022	388458	0	1	1436	387019	cluster_1
VII	433682	435202	SUT119	.	+	433682	435202	0	1	1520	433678	cluster_1
V	334631	335959	XUT_5F-166	.	+	334631	335959	0	1	1328	334628	cluster_1
II	242779	244357	YBR003W	.	+	242779	244357	0	1	1578	242777	cluster_1
VII	811171	811482	XUT_7F-368	.	+	811171	811482	0	1	311	811163	cluster_1
III	52624	54924	YCL039W	.	+	52624	54924	0	1	2300	52619	cluster_1
IX	271051	272816	YIL045W	.	+	271051	272816	0	1	1765	271049	cluster_1
XII	1042408	1043065	CUT279	.	+	1042408	1043065	0	1	657	1042407	cluster_1
IV	264397	264908	XUT_4F-137	.	+	264397	264908	0	1	511	264395	cluster_1
XIII	541100	542953	YMR136W	.	+	541100	542953	0	1	1853	541095	cluster_1
X	522034	523904	YJR046W	.	+	522034	523904	0	1	1870	522029	cluster_1
XIV	434811	437330	YNL101W	.	+	434811	437330	0	1	2519	434807	cluster_1
XIII	16983	18986	YML127W	.	+	16983	18986	0	1	2003	16982	cluster_1
II	217407	220685	YBL005W	.	+	217407	220685	0	1	3278	217405	cluster_1
XIII	119486	120078	SUT288	.	+	119486	120078	0	1	592	119485	cluster_1
VIII	499063	499955	YHR200W	.	+	499063	499955	0	1	892	499059	cluster_1
XII	49899	52113	YLL043W	.	+	49899	52113	0	1	2214	49895	cluster_1
IV	238926	239524	XUT_4F-127	.	+	238926	239524	0	1	598	238924	cluster_1
VII	98862	102205	YGL207W	.	+	98862	102205	0	1	3343	98853	cluster_1
X	436729	438695	YJR001W	.	+	436729	438695	0	1	1966	436725	cluster_1
IV	1014334	1016871	SUT065	.	+	1014334	1016871	0	1	2537	1014333	cluster_1
XV	889973	891672	SUT379	.	+	889973	891672	0	1	1699	889965	cluster_1
XVI	195185	195664	YPL185W	.	+	195185	195664	0	1	479	195184	cluster_1
XII	88566	91386	YLL026W	.	+	88566	91386	0	1	2820	88558	cluster_1
II	28371	28686	YBL100W-C	.	+	28371	28686	0	1	315	28369	cluster_1
II	628955	632154	YBR203W	.	+	628955	632154	0	1	3199	628949	cluster_1
XIII	773938	774724	SUT315	.	+	773938	774724	0	1	786	773931	cluster_1
XIII	178380	179830	YML048W	.	+	178380	179830	0	1	1450	178379	cluster_1
VII	865927	866316	SUT136	.	+	865927	866316	0	1	389	865919	cluster_1
VII	81431	82918	YGL220W	.	+	81431	82918	0	1	1487	81423	cluster_1
IV	378067	378875	YDL041W	.	+	378067	378875	0	1	808	378064	cluster_1
I	35106	36387	YAL060W	.	+	35106	36387	0	1	1281	35103	cluster_1
IX	423066	423766	YIR037W	.	+	423066	423766	0	1	700	423062	cluster_1
XI	203515	205397	YKL127W	.	+	203515	205397	0	1	1882	203513	cluster_1
XIII	439136	442228	YMR086W	.	+	439136	442228	0	1	3092	439132	cluster_1
XIV	452266	456202	YNL091W	.	+	452266	456202	0	1	3936	452262	cluster_1
XIII	104633	108606	YML081W	.	+	104633	108606	0	1	3973	104632	cluster_1
XIII	284048	284721	YMR009W	.	+	284048	284721	0	1	673	284046	cluster_1
IV	172434	174150	YDL159W	.	+	172434	174150	0	1	1716	172433	cluster_1
II	532504	533330	SUT019	.	+	532504	533330	0	1	826	532499	cluster_1
VII	411464	412181	YGL047W	.	+	411464	412181	0	1	717	411460	cluster_1
XIII	545154	545806	YMR138W	.	+	545154	545806	0	1	652	545149	cluster_1
V	456248	457789	YER143W	.	+	456248	457789	0	1	1541	456244	cluster_1
VI	213192	216470	YFR030W	.	+	213192	216470	0	1	3278	213190	cluster_1
XIII	119214	120132	XUT_13F-51	.	+	119214	120132	0	1	918	119213	cluster_1
XIV	340332	340939	YNL157W	.	+	340332	340939	0	1	607	340329	cluster_1
XVI	130049	132318	YPL222W	.	+	130049	132318	0	1	2269	130048	cluster_1
II	381955	382838	YBR072W	.	+	381955	382838	0	1	883	381952	cluster_1
XVI	610305	613212	YPR024W	.	+	610305	613212	0	1	2907	610299	cluster_1
VII	69633	72736	YGL227W	.	+	69633	72736	0	1	3103	69627	cluster_1
II	63673	66934	YBL085W	.	+	63673	66934	0	1	3261	63667	cluster_1
IV	240213	241269	YDL124W	.	+	240213	241269	0	1	1056	240211	cluster_1
XVI	195634	195991	SUT396	.	+	195634	195991	0	1	357	195633	cluster_1
XII	658621	659887	YLR257W	.	+	658621	659887	0	1	1266	658615	cluster_1
XIII	720913	722632	XUT_13F-315	.	+	720913	722632	0	1	1719	720906	cluster_1
X	545716	548441	YJR059W	.	+	545716	548441	0	1	2725	545711	cluster_1
IV	216055	217204	YDL137W	.	+	216055	217204	0	1	1149	216053	cluster_1
IV	636855	639960	YDR096W	.	+	636855	639960	0	1	3105	636849	cluster_1
IV	693464	694283	YDR121W	.	+	693464	694283	0	1	819	693458	cluster_1
XII	253782	255085	YLR056W	.	+	253782	255085	0	1	1303	253780	cluster_1
XV	1076717	1078215	YOR390W	.	+	1076717	1078215	0	1	1498	1076716	cluster_1
XIV	336489	337837	YNL160W	.	+	336489	337837	0	1	1348	336486	cluster_1
X	639884	640684	YJR115W	.	+	639884	640684	0	1	800	639878	cluster_1
II	544881	546108	YBR151W	.	+	544881	546108	0	1	1227	544876	cluster_1
XIV	117238	118929	YNL277W	.	+	117238	118929	0	1	1691	117237	cluster_1
XI	166260	167572	YKL150W	.	+	166260	167572	0	1	1312	166259	cluster_1
I	33358	34868	YAL061W	.	+	33358	34868	0	1	1510	33355	cluster_1
XII	603881	604204	SUT275	.	+	603881	604204	0	1	323	603875	cluster_1
VIII	97645	98189	YHL006W-A	.	+	97645	98189	0	1	544	97636	cluster_1
VII	389934	392079	YGL060W	.	+	389934	392079	0	1	2145	389931	cluster_1
VII	123583	124339	YGL198W	.	+	123583	124339	0	1	756	123582	cluster_1
XIII	432159	433062	SUT303	.	+	432159	433062	0	1	903	432155	cluster_1
XII	963764	964955	YLR420W	.	+	963764	964955	0	1	1191	963755	cluster_1
VII	532971	533974	YGR026W	.	+	532971	533974	0	1	1003	532966	cluster_1
III	68901	69342	CUT041	.	+	68901	69342	0	1	441	68895	cluster_1
XV	400330	401283	YOR036W	.	+	400330	401283	0	1	953	400326	cluster_1
IX	285515	287598	YIL036W	.	+	285515	287598	0	1	2083	285513	cluster_1
VII	371553	374248	YGL071W	.	+	371553	374248	0	1	2695	371550	cluster_1
IX	289367	290270	XUT_9F-138	.	+	289367	290270	0	1	903	289365	cluster_1
XII	245560	246289	SUT253	.	+	245560	246289	0	1	729	245558	cluster_1
VI	58562	62937	YFL036W	.	+	58562	62937	0	1	4375	58557	cluster_1
XII	658294	658666	SUT278	.	+	658294	658666	0	1	372	658288	cluster_1
XII	921940	922558	YLR400W	.	+	921940	922558	0	1	618	921931	cluster_1
VI	229361	232029	YFR038W	.	+	229361	232029	0	1	2668	229359	cluster_1
IX	93590	94899	YIL136W	.	+	93590	94899	0	1	1309	93581	cluster_1
X	378705	380250	YJL036W	.	+	378705	380250	0	1	1545	378702	cluster_1
IV	1456121	1456724	SUT078	.	+	1456121	1456724	0	1	603	1456120	cluster_1
XIII	320480	321050	XUT_13F-151	.	+	320480	321050	0	1	570	320477	cluster_1
X	106367	106887	YJL166W	.	+	106367	106887	0	1	520	106366	cluster_1
V	552489	553357	YER182W	.	+	552489	553357	0	1	868	552484	cluster_1
IV	159547	160967	YDL168W	.	+	159547	160967	0	1	1420	159546	cluster_1
VII	770548	772068	YGR141W	.	+	770548	772068	0	1	1520	770541	cluster_1
II	24009	24938	YBL102W	.	+	24009	24938	0	1	929	24007	cluster_1
II	270216	270840	YBR016W	.	+	270216	270840	0	1	624	270214	cluster_1
II	311860	314975	YBR038W	.	+	311860	314975	0	1	3115	311857	cluster_1
XII	346544	347041	YLR104W	.	+	346544	347041	0	1	497	346541	cluster_1
VII	74453	76538	SUT111	.	+	74453	76538	0	1	2085	74446	cluster_1
VII	73334	73792	YGL226W	.	+	73334	73792	0	1	458	73327	cluster_1
IX	173866	174849	SUT181	.	+	173866	174849	0	1	983	173865	cluster_1
XV	292493	294793	YOL017W	.	+	292493	294793	0	1	2300	292491	cluster_1
VIII	286332	287029	SUT162	.	+	286332	287029	0	1	697	286330	cluster_1
IV	694392	698058	YDR122W	.	+	694392	698058	0	1	3666	694386	cluster_1
XII	504303	505912	YLR174W	.	+	504303	505912	0	1	1609	504298	cluster_1
IV	593671	596838	YDR074W	.	+	593671	596838	0	1	3167	593666	cluster_1
II	704529	705455	YBR242W	.	+	704529	705455	0	1	926	704522	cluster_1
XII	73402	74633	YLL033W	.	+	73402	74633	0	1	1231	73395	cluster_1
IV	556732	557061	SUT056	.	+	556732	557061	0	1	329	556727	cluster_1
IV	1320017	1322052	YDR425W	.	+	1320017	1322052	0	1	2035	1320016	cluster_1
XVI	49206	51137	YPL260W	.	+	49206	51137	0	1	1931	49202	cluster_1
VIII	51012	53195	YHL027W	.	+	51012	53195	0	1	2183	51007	cluster_1
XVI	503463	504311	YPL024W	.	+	503463	504311	0	1	848	503458	cluster_1
XIV	572986	573964	YNL033W	.	+	572986	573964	0	1	978	572981	cluster_1
III	24759	27012	YCL057W	.	+	24759	27012	0	1	2253	24757	cluster_1
XV	642703	643380	YOR163W	.	+	642703	643380	0	1	677	642697	cluster_1
VIII	316387	319929	YHR102W	.	+	316387	319929	0	1	3542	316384	cluster_1
IV	993122	994148	YDR262W	.	+	993122	994148	0	1	1026	993113	cluster_1
VIII	390265	391743	YHR146W	.	+	390265	391743	0	1	1478	390262	cluster_1
XII	828682	829513	YLR350W	.	+	828682	829513	0	1	831	828674	cluster_1
IX	117909	122205	YIL126W	.	+	117909	122205	0	1	4296	117908	cluster_1
VII	452338	454642	YGL022W	.	+	452338	454642	0	1	2304	452334	cluster_1
XIII	383088	386093	YMR054W	.	+	383088	386093	0	1	3005	383085	cluster_1
XV	474572	476958	YOR080W	.	+	474572	476958	0	1	2386	474568	cluster_1
X	587581	590662	YJR089W	.	+	587581	590662	0	1	3081	587576	cluster_1
IV	114564	115956	YDL193W	.	+	114564	115956	0	1	1392	114563	cluster_1
XVI	713235	716081	YPR089W	.	+	713235	716081	0	1	2846	713228	cluster_1
XIV	605330	605699	YNL015W	.	+	605330	605699	0	1	369	605324	cluster_1
XIII	611637	616033	YMR176W	.	+	611637	616033	0	1	4396	611631	cluster_1
X	333339	334155	YJL055W	.	+	333339	334155	0	1	816	333336	cluster_1
XIII	874790	878958	YMR304W	.	+	874790	878958	0	1	4168	874782	cluster_1
XIII	659468	661632	YMR198W	.	+	659468	661632	0	1	2164	659462	cluster_1
XI	264722	265964	YKL093W	.	+	264722	265964	0	1	1242	264720	cluster_1
VIII	380563	381379	YHR140W	.	+	380563	381379	0	1	816	380560	cluster_1
XV	28346	28657	XUT_15F-14	.	+	28346	28657	0	1	311	28344	cluster_1
XIII	262832	263359	XUT_13F-116	.	+	262832	263359	0	1	527	262830	cluster_1
VIII	209655	210426	YHR051W	.	+	209655	210426	0	1	771	209653	cluster_1
XI	360048	360894	YKL041W	.	+	360048	360894	0	1	846	360045	cluster_1
I	124781	126854	YAL016W	.	+	124781	126854	0	1	2073	124780	cluster_1
I	135853	136756	YAL009W	.	+	135853	136756	0	1	903	135852	cluster_1
VIII	26210	27948	YHL036W	.	+	26210	27948	0	1	1738	26208	cluster_1
V	75836	77685	YEL041W	.	+	75836	77685	0	1	1849	75829	cluster_1
X	123799	126018	SUT204	.	+	123799	126018	0	1	2219	123798	cluster_1
VII	1004567	1006214	YGR256W	.	+	1004567	1006214	0	1	1647	1004566	cluster_1
XV	850275	850813	YOR286W	.	+	850275	850813	0	1	538	850267	cluster_1
V	307641	308196	YER074W-A	.	+	307641	308196	0	1	555	307638	cluster_1
X	227304	227944	YJL104W	.	+	227304	227944	0	1	640	227302	cluster_1
V	468334	468981	YER150W	.	+	468334	468981	0	1	647	468330	cluster_1
VI	256498	257008	XUT_6F-106	.	+	256498	257008	0	1	510	256496	cluster_1
XV	70290	71048	YOL133W	.	+	70290	71048	0	1	758	70283	cluster_1
VIII	217225	218227	YHR056W-A	.	+	217225	218227	0	1	1002	217223	cluster_1
XV	241566	242859	XUT_15F-112	.	+	241566	242859	0	1	1293	241564	cluster_1
XII	954914	956841	YLR417W	.	+	954914	956841	0	1	1927	954905	cluster_1
XI	429260	430246	YKL007W	.	+	429260	430246	0	1	986	429256	cluster_1
XIV	48247	49294	YNL312W	.	+	48247	49294	0	1	1047	48243	cluster_1
VII	249844	252884	YGL137W	.	+	249844	252884	0	1	3040	249842	cluster_1
IX	290270	292273	SUT188	.	+	290270	292273	0	1	2003	290268	cluster_1
IX	22581	22912	XUT_9F-2	.	+	22581	22912	0	1	331	22579	cluster_1
VII	610480	611510	YGR060W	.	+	610480	611510	0	1	1030	610474	cluster_1
IV	485626	486400	XUT_4F-242	.	+	485626	486400	0	1	774	485622	cluster_1
II	288266	288828	XUT_2F-101	.	+	288266	288828	0	1	562	288264	cluster_1
XV	507029	507974	SUT368	.	+	507029	507974	0	1	945	507024	cluster_1
VII	1070222	1072203	YGR288W	.	+	1070222	1072203	0	1	1981	1070221	cluster_1
XI	631004	632832	YKR097W	.	+	631004	632832	0	1	1828	630998	cluster_1
XV	1039791	1041541	YOR374W	.	+	1039791	1041541	0	1	1750	1039790	cluster_1
VII	845858	846853	YGR174W-A	.	+	845858	846853	0	1	995	845850	cluster_1
VII	107931	110578	YGL205W	.	+	107931	110578	0	1	2647	107930	cluster_1
VII	525190	526736	YGR019W	.	+	525190	526736	0	1	1546	525185	cluster_1
XIII	501143	501428	CUT300	.	+	501143	501428	0	1	285	501138	cluster_1
XIV	272018	273669	SUT326	.	+	272018	273669	0	1	1651	272016	cluster_1
XV	432118	433454	YOR057W	.	+	432118	433454	0	1	1336	432114	cluster_1
VII	413734	416098	YGL045W	.	+	413734	416098	0	1	2364	413730	cluster_1
VI	56270	57934	YFL037W	.	+	56270	57934	0	1	1664	56265	cluster_1
X	291995	294320	YJL077W-B	.	+	291995	294320	0	1	2325	291993	cluster_1
VIII	342316	344342	YHR117W	.	+	342316	344342	0	1	2026	342313	cluster_1
XII	540779	541782	SUT270	.	+	540779	541782	0	1	1003	540774	cluster_1
X	432596	433192	YJL003W	.	+	432596	433192	0	1	596	432592	cluster_1
XVI	355658	357812	YPL104W	.	+	355658	357812	0	1	2154	355655	cluster_1
XI	445291	446816	YKR003W	.	+	445291	446816	0	1	1525	445287	cluster_1
IV	610348	612063	YDR082W	.	+	610348	612063	0	1	1715	610342	cluster_1
XV	507010	507651	XUT_15F-249	.	+	507010	507651	0	1	641	507005	cluster_1
XII	660451	660663	CUT266	.	+	660451	660663	0	1	212	660445	cluster_1
XIII	759579	762071	YMR246W	.	+	759579	762071	0	1	2492	759572	cluster_1
II	408893	410704	YBR083W	.	+	408893	410704	0	1	1811	408889	cluster_1
IV	287028	289589	YDL095W	.	+	287028	289589	0	1	2561	287026	cluster_1
XI	408445	411610	YKL015W	.	+	408445	411610	0	1	3165	408441	cluster_1
XIV	76808	78657	YNL295W	.	+	76808	78657	0	1	1849	76801	cluster_1
XIV	247400	249956	YNL212W	.	+	247400	249956	0	1	2556	247398	cluster_1
IV	59123	60570	SUT041	.	+	59123	60570	0	1	1447	59118	cluster_1
XIV	631205	631806	YNR001W-A	.	+	631205	631806	0	1	601	631199	cluster_1
IV	1498181	1499413	YDR531W	.	+	1498181	1499413	0	1	1232	1498180	cluster_1
XV	817228	818436	YOR262W	.	+	817228	818436	0	1	1208	817220	cluster_1
XI	571449	573428	YKR069W	.	+	571449	573428	0	1	1979	571444	cluster_1
VII	343286	345259	YGL090W	.	+	343286	345259	0	1	1973	343283	cluster_1
XII	840264	841025	YLR356W	.	+	840264	841025	0	1	761	840256	cluster_1
III	298689	299581	SUT040	.	+	298689	299581	0	1	892	298687	cluster_1
XI	518191	519364	YKR041W	.	+	518191	519364	0	1	1173	518186	cluster_1
XV	710389	711690	YOR193W	.	+	710389	711690	0	1	1301	710382	cluster_1
IV	1230090	1233274	YDR379W	.	+	1230090	1233274	0	1	3184	1230089	cluster_1
XV	511763	513101	YOR099W	.	+	511763	513101	0	1	1338	511758	cluster_1
XIII	545894	547472	YMR139W	.	+	545894	547472	0	1	1578	545889	cluster_1
II	46773	47096	SUT005	.	+	46773	47096	0	1	323	46769	cluster_1
IX	165202	166029	XUT_9F-71	.	+	165202	166029	0	1	827	165201	cluster_1
XV	135836	136500	YOL097W-A	.	+	135836	136500	0	1	664	135835	cluster_1
IV	135092	135545	YDL181W	.	+	135092	135545	0	1	453	135091	cluster_1
XV	1049388	1051127	YOR378W	.	+	1049388	1051127	0	1	1739	1049387	cluster_1
III	238907	240132	YCR069W	.	+	238907	240132	0	1	1225	238905	cluster_1
IV	539794	540575	YDR041W	.	+	539794	540575	0	1	781	539789	cluster_1
XI	590336	591507	YKR080W	.	+	590336	591507	0	1	1171	590331	cluster_1
IV	1469991	1470501	YDR511W	.	+	1469991	1470501	0	1	510	1469990	cluster_1
I	76400	79561	YAL035W	.	+	76400	79561	0	1	3161	76393	cluster_1
IV	1272873	1274574	XUT_4F-582	.	+	1272873	1274574	0	1	1701	1272872	cluster_1
IV	135763	137583	YDL180W	.	+	135763	137583	0	1	1820	135762	cluster_1
XII	678143	680021	YLR267W	.	+	678143	680021	0	1	1878	678137	cluster_1
IV	1228543	1229205	YDR377W	.	+	1228543	1229205	0	1	662	1228542	cluster_1
X	323368	324817	YJL060W	.	+	323368	324817	0	1	1449	323365	cluster_1
XV	220739	223049	YOL057W	.	+	220739	223049	0	1	2310	220737	cluster_1
XVI	818284	819249	YPR143W	.	+	818284	819249	0	1	965	818276	cluster_1
XIII	288040	289819	YMR011W	.	+	288040	289819	0	1	1779	288038	cluster_1
XIV	609674	611824	YNL012W	.	+	609674	611824	0	1	2150	609668	cluster_1
VII	858237	858785	YGR181W	.	+	858237	858785	0	1	548	858229	cluster_1
XV	780891	781607	YOR236W	.	+	780891	781607	0	1	716	780884	cluster_1
IV	1470994	1471530	YDR513W	.	+	1470994	1471530	0	1	536	1470993	cluster_1
XVI	642090	643471	YPR035W	.	+	642090	643471	0	1	1381	642084	cluster_1
XVI	30458	32902	YPL270W	.	+	30458	32902	0	1	2444	30455	cluster_1
XV	912797	913595	YOR319W	.	+	912797	913595	0	1	798	912788	cluster_1
XV	408367	409710	YOR042W	.	+	408367	409710	0	1	1343	408363	cluster_1
IV	858136	859305	YDR204W	.	+	858136	859305	0	1	1169	858128	cluster_1
XIII	763374	763984	SUT314	.	+	763374	763984	0	1	610	763367	cluster_1
II	113715	115564	YBL056W	.	+	113715	115564	0	1	1849	113714	cluster_1
V	270692	271615	SUT092	.	+	270692	271615	0	1	923	270690	cluster_1
XV	77539	78257	YOL129W	.	+	77539	78257	0	1	718	77532	cluster_1
V	222563	223215	YER035W	.	+	222563	223215	0	1	652	222561	cluster_1
X	117225	117941	YJL161W	.	+	117225	117941	0	1	716	117224	cluster_1
XI	24327	24956	XUT_11F-16	.	+	24327	24956	0	1	629	24325	cluster_1
XV	1059513	1060086	YOR382W	.	+	1059513	1060086	0	1	573	1059512	cluster_1
XV	359956	360400	YOR015W	.	+	359956	360400	0	1	444	359953	cluster_1
VIII	181920	183873	YHR037W	.	+	181920	183873	0	1	1953	181919	cluster_1
V	322657	324278	YER081W	.	+	322657	324278	0	1	1621	322654	cluster_1
X	402793	405274	YJL019W	.	+	402793	405274	0	1	2481	402789	cluster_1
IX	339335	341663	YIL009W	.	+	339335	341663	0	1	2328	339332	cluster_1
VII	280773	281311	XUT_7F-133	.	+	280773	281311	0	1	538	280771	cluster_1
X	147054	147877	YJL143W	.	+	147054	147877	0	1	823	147053	cluster_1
XIII	675741	676845	YMR206W	.	+	675741	676845	0	1	1104	675735	cluster_1
V	387130	387888	YER112W	.	+	387130	387888	0	1	758	387127	cluster_1
XV	405605	406797	YOR039W	.	+	405605	406797	0	1	1192	405601	cluster_1
XII	398485	399649	YLR128W	.	+	398485	399649	0	1	1164	398482	cluster_1
IV	245842	246601	YDL120W	.	+	245842	246601	0	1	759	245840	cluster_1
VIII	368108	368571	XUT_8F-159	.	+	368108	368571	0	1	463	368105	cluster_1
XII	820439	822146	YLR345W	.	+	820439	822146	0	1	1707	820431	cluster_1
VII	483222	483969	YGL007W	.	+	483222	483969	0	1	747	483218	cluster_1
VII	909086	910210	YGR205W	.	+	909086	910210	0	1	1124	909077	cluster_1
IV	296520	298356	YDL089W	.	+	296520	298356	0	1	1836	296518	cluster_1
V	330537	332465	YER087W	.	+	330537	332465	0	1	1928	330534	cluster_1
II	245816	246698	YBR005W	.	+	245816	246698	0	1	882	245814	cluster_1
XIII	774710	775213	YMR251W-A	.	+	774710	775213	0	1	503	774703	cluster_1
XI	75786	77161	YKL195W	.	+	75786	77161	0	1	1375	75779	cluster_1
XV	364310	367033	YOR018W	.	+	364310	367033	0	1	2723	364307	cluster_1
V	107158	108307	YEL024W	.	+	107158	108307	0	1	1149	107157	cluster_1
V	27625	29618	YEL065W	.	+	27625	29618	0	1	1993	27623	cluster_1
XII	1012465	1013884	YLR438W	.	+	1012465	1013884	0	1	1419	1012464	cluster_1
X	327320	328119	XUT_10F-149	.	+	327320	328119	0	1	799	327317	cluster_1
X	257208	261050	YJL092W	.	+	257208	261050	0	1	3842	257206	cluster_1
XIV	685904	687243	YNR032W	.	+	685904	687243	0	1	1339	685898	cluster_1
XVI	620186	621942	XUT_16F-247	.	+	620186	621942	0	1	1756	620180	cluster_1
XVI	620186	621319	SUT421	.	+	620186	621319	0	1	1133	620180	cluster_1
XIII	483892	486308	YMR108W	.	+	483892	486308	0	1	2416	483888	cluster_1
XV	762592	766726	YOR227W	.	+	762592	766726	0	1	4134	762585	cluster_1
VIII	448252	451233	YHR172W	.	+	448252	451233	0	1	2981	448248	cluster_1
I	136865	137637	YAL008W	.	+	136865	137637	0	1	772	136864	cluster_1
XVI	645874	646419	YPR036W-A	.	+	645874	646419	0	1	545	645868	cluster_1
VI	153343	154412	YFR004W	.	+	153343	154412	0	1	1069	153342	cluster_1
XVI	499593	500523	YPL027W	.	+	499593	500523	0	1	930	499589	cluster_1
II	504759	505412	YBR135W	.	+	504759	505412	0	1	653	504754	cluster_1
VII	121203	122150	XUT_7F-59	.	+	121203	122150	0	1	947	121202	cluster_1
X	466575	467274	YJR018W	.	+	466575	467274	0	1	699	466571	cluster_1
XV	1025981	1026707	YOR367W	.	+	1025981	1026707	0	1	726	1025980	cluster_1
XIII	687481	688924	YMR210W	.	+	687481	688924	0	1	1443	687475	cluster_1
II	246883	248649	YBR006W	.	+	246883	248649	0	1	1766	246881	cluster_1
XIV	259557	260593	YNL202W	.	+	259557	260593	0	1	1036	259555	cluster_1
XIII	273076	273789	YMR003W	.	+	273076	273789	0	1	713	273074	cluster_1
XIII	355334	356995	YMR044W	.	+	355334	356995	0	1	1661	355331	cluster_1
XIII	397013	397875	YMR063W	.	+	397013	397875	0	1	862	397010	cluster_1
IV	305068	306664	YDL084W	.	+	305068	306664	0	1	1596	305065	cluster_1
XII	416998	418164	YLR137W	.	+	416998	418164	0	1	1166	416994	cluster_1
VI	103683	103998	YFL017W-A	.	+	103683	103998	0	1	315	103682	cluster_1
XI	393707	394707	YKL023W	.	+	393707	394707	0	1	1000	393704	cluster_1
XI	358336	359773	YKL042W	.	+	358336	359773	0	1	1437	358333	cluster_1
XI	418246	420199	YKL012W	.	+	418246	420199	0	1	1953	418242	cluster_1
IV	184879	188015	YDL149W	.	+	184879	188015	0	1	3136	184878	cluster_1
VII	157858	159204	YGL181W	.	+	157858	159204	0	1	1346	157857	cluster_1
VII	36930	37623	YGL247W	.	+	36930	37623	0	1	693	36927	cluster_1
VII	67551	69483	YGL228W	.	+	67551	69483	0	1	1932	67545	cluster_1
XI	371783	374218	YKL034W	.	+	371783	374218	0	1	2435	371780	cluster_1
XIII	553245	554559	YMR144W	.	+	553245	554559	0	1	1314	553240	cluster_1
IX	46189	46900	YIL158W	.	+	46189	46900	0	1	711	46185	cluster_1
XIV	116676	117166	YNL277W-A	.	+	116676	117166	0	1	490	116675	cluster_1
IV	1447825	1450193	YDR499W	.	+	1447825	1450193	0	1	2368	1447824	cluster_1
XII	660648	663192	YLR258W	.	+	660648	663192	0	1	2544	660642	cluster_1
XV	806990	808283	YOR255W	.	+	806990	808283	0	1	1293	806982	cluster_1
IV	1344353	1345236	XUT_4F-617	.	+	1344353	1345236	0	1	883	1344352	cluster_1
V	261961	262656	CUT110	.	+	261961	262656	0	1	695	261959	cluster_1
XI	339152	341226	YKL053W	.	+	339152	341226	0	1	2074	339149	cluster_1
V	409684	413011	YER125W	.	+	409684	413011	0	1	3327	409680	cluster_1
V	175193	176090	YER011W	.	+	175193	176090	0	1	897	175192	cluster_1
XIII	568528	570353	YMR155W	.	+	568528	570353	0	1	1825	568523	cluster_1
VII	753034	754617	XUT_7F-333	.	+	753034	754617	0	1	1583	753027	cluster_1
IX	421044	421917	SUT197	.	+	421044	421917	0	1	873	421040	cluster_1
IV	1140810	1144954	YDR335W	.	+	1140810	1144954	0	1	4144	1140809	cluster_1
XIV	437570	438433	YNL100W	.	+	437570	438433	0	1	863	437566	cluster_1
I	62775	65463	YAL041W	.	+	62775	65463	0	1	2688	62769	cluster_1
V	177773	178560	YER012W	.	+	177773	178560	0	1	787	177772	cluster_1
XVI	193597	194372	YPL187W	.	+	193597	194372	0	1	775	193596	cluster_1
XV	491108	493095	XUT_15F-238	.	+	491108	493095	0	1	1987	491104	cluster_1
VII	577171	579250	YGR041W	.	+	577171	579250	0	1	2079	577166	cluster_1
XIII	902757	903972	YMR315W	.	+	902757	903972	0	1	1215	902748	cluster_1
XII	204947	208552	YLR032W	.	+	204947	208552	0	1	3605	204945	cluster_1
XV	533995	537042	YOR113W	.	+	533995	537042	0	1	3047	533990	cluster_1
XV	717069	718462	YOR197W	.	+	717069	718462	0	1	1393	717062	cluster_1
VII	144704	145441	YGL191W	.	+	144704	145441	0	1	737	144703	cluster_1
XIV	408279	410068	YNL116W	.	+	408279	410068	0	1	1789	408275	cluster_1
XI	552588	554712	YKR058W	.	+	552588	554712	0	1	2124	552583	cluster_1
IV	501785	502360	CUT064	.	+	501785	502360	0	1	575	501780	cluster_1
XI	548164	549393	YKR055W	.	+	548164	549393	0	1	1229	548159	cluster_1
III	237059	238795	YCR068W	.	+	237059	238795	0	1	1736	237057	cluster_1
V	123646	124761	YEL017W	.	+	123646	124761	0	1	1115	123645	cluster_1
X	467469	468644	YJR020W	.	+	467469	468644	0	1	1175	467465	cluster_1
XIII	497655	499334	YMR115W	.	+	497655	499334	0	1	1679	497651	cluster_1
II	164454	164918	SUT006	.	+	164454	164918	0	1	464	164453	cluster_1
XI	578474	578903	XUT_11F-252	.	+	578474	578903	0	1	429	578469	cluster_1
XI	330135	330753	YKL058W	.	+	330135	330753	0	1	618	330132	cluster_1
XV	110240	110792	YOL109W	.	+	110240	110792	0	1	552	110239	cluster_1
VII	968841	970622	XUT_7F-437	.	+	968841	970622	0	1	1781	968832	cluster_1
XII	278841	280996	YLR072W	.	+	278841	280996	0	1	2155	278839	cluster_1
X	348257	348772	XUT_10F-158	.	+	348257	348772	0	1	515	348254	cluster_1
XI	493881	497533	YKR028W	.	+	493881	497533	0	1	3652	493877	cluster_1
II	160091	161509	YBL032W	.	+	160091	161509	0	1	1418	160090	cluster_1
XV	1061525	1064681	YOR384W	.	+	1061525	1064681	0	1	3156	1061524	cluster_1
II	407362	408070	XUT_2F-169	.	+	407362	408070	0	1	708	407358	cluster_1
VIII	522171	522650	SUT174	.	+	522171	522650	0	1	479	522166	cluster_1
VIII	522171	522675	XUT_8F-239	.	+	522171	522675	0	1	504	522166	cluster_1
VII	200447	202407	YGL160W	.	+	200447	202407	0	1	1960	200445	cluster_1
VI	119387	123209	YFL008W	.	+	119387	123209	0	1	3822	119386	cluster_1
VII	968846	969188	SUT139	.	+	968846	969188	0	1	342	968837	cluster_1
IV	680206	680567	XUT_4F-328	.	+	680206	680567	0	1	361	680200	cluster_1
II	479289	480443	YBR119W	.	+	479289	480443	0	1	1154	479285	cluster_1
XII	591321	591746	SUT273	.	+	591321	591746	0	1	425	591316	cluster_1
VII	617468	618119	YGR064W	.	+	617468	618119	0	1	651	617462	cluster_1
II	697905	698335	XUT_2F-282	.	+	697905	698335	0	1	430	697899	cluster_1
XV	447221	448896	YOR065W	.	+	447221	448896	0	1	1675	447217	cluster_1
VI	210872	213045	YFR029W	.	+	210872	213045	0	1	2173	210870	cluster_1
XII	885205	888704	YLR383W	.	+	885205	888704	0	1	3499	885197	cluster_1
IV	617739	618407	XUT_4F-306	.	+	617739	618407	0	1	668	617733	cluster_1
X	667627	669348	YJR131W	.	+	667627	669348	0	1	1721	667621	cluster_1
XVI	75237	75602	SUT392	.	+	75237	75602	0	1	365	75230	cluster_1
V	259834	260639	XUT_5F-125	.	+	259834	260639	0	1	805	259832	cluster_1
II	315487	316688	YBR039W	.	+	315487	316688	0	1	1201	315484	cluster_1
IV	156317	158057	YDL170W	.	+	156317	158057	0	1	1740	156316	cluster_1
VII	867763	870033	YGR186W	.	+	867763	870033	0	1	2270	867755	cluster_1
VII	245401	248436	YGL139W	.	+	245401	248436	0	1	3035	245399	cluster_1
IV	372223	372656	YDL045W-A	.	+	372223	372656	0	1	433	372220	cluster_1
II	132423	133927	YBL046W	.	+	132423	133927	0	1	1504	132422	cluster_1
XIII	619701	622246	YMR179W	.	+	619701	622246	0	1	2545	619695	cluster_1
IV	1166699	1167028	SUT070	.	+	1166699	1167028	0	1	329	1166698	cluster_1
V	567895	568981	YER188W	.	+	567895	568981	0	1	1086	567890	cluster_1
XIII	570501	571250	SUT310	.	+	570501	571250	0	1	749	570496	cluster_1
VII	977191	977890	YGR243W	.	+	977191	977890	0	1	699	977182	cluster_1
XIV	632804	634000	SUT338	.	+	632804	634000	0	1	1196	632798	cluster_1
IV	569121	570655	XUT_4F-278	.	+	569121	570655	0	1	1534	569116	cluster_1
XII	552239	552751	YLR204W	.	+	552239	552751	0	1	512	552234	cluster_1
XVI	885763	886541	YPR172W	.	+	885763	886541	0	1	778	885755	cluster_1
X	361140	365600	YJL042W	.	+	361140	365600	0	1	4460	361137	cluster_1
VIII	334254	336119	SUT166	.	+	334254	336119	0	1	1865	334251	cluster_1
IV	407614	408171	SUT049	.	+	407614	408171	0	1	557	407610	cluster_1
IV	814416	816612	YDR176W	.	+	814416	816612	0	1	2196	814408	cluster_1
X	640716	641828	YJR116W	.	+	640716	641828	0	1	1112	640710	cluster_1
X	50042	50625	SUT199	.	+	50042	50625	0	1	583	50037	cluster_1
XVI	792664	793815	YPR129W	.	+	792664	793815	0	1	1151	792657	cluster_1
IV	1483731	1485390	XUT_4F-689	.	+	1483731	1485390	0	1	1659	1483730	cluster_1
IV	1483725	1484439	SUT081	.	+	1483725	1484439	0	1	714	1483724	cluster_1
XII	819294	820242	YLR344W	.	+	819294	820242	0	1	948	819286	cluster_1
III	35584	37733	YCL051W	.	+	35584	37733	0	1	2149	35581	cluster_1
III	83529	84097	YCL021W-A	.	+	83529	84097	0	1	568	83521	cluster_1
IV	283364	284525	YDL099W	.	+	283364	284525	0	1	1161	283362	cluster_1
X	80125	82033	YJL186W	.	+	80125	82033	0	1	1908	80117	cluster_1
I	48533	51787	YAL051W	.	+	48533	51787	0	1	3254	48529	cluster_1
XVI	911240	911881	YPR187W	.	+	911240	911881	0	1	641	911231	cluster_1
XIII	841924	842326	YMR286W	.	+	841924	842326	0	1	402	841916	cluster_1
XII	17939	19760	YLL061W	.	+	17939	19760	0	1	1821	17938	cluster_1
XII	617484	620329	YLR240W	.	+	617484	620329	0	1	2845	617478	cluster_1
X	91837	94976	YJL175W	.	+	91837	94976	0	1	3139	91828	cluster_1
II	697841	698335	SUT021	.	+	697841	698335	0	1	494	697835	cluster_1
XII	833870	836315	YLR353W	.	+	833870	836315	0	1	2445	833862	cluster_1
VIII	62945	64322	XUT_8F-22	.	+	62945	64322	0	1	1377	62939	cluster_1
XIV	323754	325203	YNL165W	.	+	323754	325203	0	1	1449	323751	cluster_1
XII	871664	872820	YLR375W	.	+	871664	872820	0	1	1156	871656	cluster_1
XVI	565348	566607	XUT_16F-226	.	+	565348	566607	0	1	1259	565343	cluster_1
XIII	442468	443415	YMR087W	.	+	442468	443415	0	1	947	442464	cluster_1
XII	388579	388789	YLR120W-A	.	+	388579	388789	0	1	210	388576	cluster_1
VI	104114	104558	XUT_6F-46	.	+	104114	104558	0	1	444	104113	cluster_1
XII	765360	766125	YLR317W	.	+	765360	766125	0	1	765	765353	cluster_1
XV	1001082	1001567	CUT396	.	+	1001082	1001567	0	1	485	1001081	cluster_1
XIII	92213	94404	YML088W	.	+	92213	94404	0	1	2191	92204	cluster_1
IX	325928	328098	YIL014W	.	+	325928	328098	0	1	2170	325925	cluster_1
XIV	91804	95033	YNL287W	.	+	91804	95033	0	1	3229	91795	cluster_1
VIII	6393	7626	YHL048W	.	+	6393	7626	0	1	1233	6387	cluster_1
IV	1334205	1334566	CUT094	.	+	1334205	1334566	0	1	361	1334204	cluster_1
X	415139	415428	SUT211	.	+	415139	415428	0	1	289	415135	cluster_1
XIII	133430	135299	YML070W	.	+	133430	135299	0	1	1869	133429	cluster_1
XI	118746	120469	YKL175W	.	+	118746	120469	0	1	1723	118745	cluster_1
II	533720	534918	YBR145W	.	+	533720	534918	0	1	1198	533715	cluster_1
XIV	52596	54051	YNL309W	.	+	52596	54051	0	1	1455	52591	cluster_1
IV	192558	194247	YDL146W	.	+	192558	194247	0	1	1689	192557	cluster_1
IV	1386018	1386639	YDR462W	.	+	1386018	1386639	0	1	621	1386017	cluster_1
XVI	203295	205049	YPL181W	.	+	203295	205049	0	1	1754	203293	cluster_1
IV	432296	433312	YDL010W	.	+	432296	433312	0	1	1016	432292	cluster_1
XIV	764279	764798	SUT346	.	+	764279	764798	0	1	519	764272	cluster_1
X	196210	197228	YJL115W	.	+	196210	197228	0	1	1018	196209	cluster_1
XV	701817	703586	SUT377	.	+	701817	703586	0	1	1769	701810	cluster_1
XV	701817	703885	XUT_15F-331	.	+	701817	703885	0	1	2068	701810	cluster_1
XV	185403	185774	YOL077W-A	.	+	185403	185774	0	1	371	185402	cluster_1
VIII	190502	192694	YHR042W	.	+	190502	192694	0	1	2192	190501	cluster_1
XII	194377	195304	YLR025W	.	+	194377	195304	0	1	927	194376	cluster_1
XII	566824	568660	SUT272	.	+	566824	568660	0	1	1836	566819	cluster_1
XI	466395	468781	SUT238	.	+	466395	468781	0	1	2386	466391	cluster_1
XV	274900	276979	YOL025W	.	+	274900	276979	0	1	2079	274898	cluster_1
XI	466401	468370	XUT_11F-209	.	+	466401	468370	0	1	1969	466397	cluster_1
XV	1018999	1020008	XUT_15F-453	.	+	1018999	1020008	0	1	1009	1018998	cluster_1
XII	680151	680965	YLR268W	.	+	680151	680965	0	1	814	680145	cluster_1
XVI	215314	216053	XUT_16F-88	.	+	215314	216053	0	1	739	215312	cluster_1
XV	684012	685465	YOR187W	.	+	684012	685465	0	1	1453	684006	cluster_1
XVI	798041	798990	YPR134W	.	+	798041	798990	0	1	949	798034	cluster_1
X	193856	195134	SUT206	.	+	193856	195134	0	1	1278	193855	cluster_1
I	87263	87862	YAL030W	.	+	87263	87862	0	1	599	87255	cluster_1
XVI	198004	198903	XUT_16F-81	.	+	198004	198903	0	1	899	198003	cluster_1
XII	849800	852132	YLR362W	.	+	849800	852132	0	1	2332	849792	cluster_1
XIV	493312	493685	YNL070W	.	+	493312	493685	0	1	373	493308	cluster_1
VII	180667	182211	YGL172W	.	+	180667	182211	0	1	1544	180666	cluster_1
XVI	243220	244173	SUT397	.	+	243220	244173	0	1	953	243218	cluster_1
XV	888958	889828	YOR305W	.	+	888958	889828	0	1	870	888950	cluster_1
XV	1055233	1057794	YOR381W	.	+	1055233	1057794	0	1	2561	1055232	cluster_1
XVI	921844	922835	YPR192W	.	+	921844	922835	0	1	991	921835	cluster_1
V	336638	337629	XUT_5F-171	.	+	336638	337629	0	1	991	336635	cluster_1
XIV	559762	560534	YNL036W	.	+	559762	560534	0	1	772	559757	cluster_1
XII	97727	98904	CUT246	.	+	97727	98904	0	1	1177	97718	cluster_1
XIII	838160	840132	YMR284W	.	+	838160	840132	0	1	1972	838152	cluster_1
XV	1010115	1011179	YOR358W	.	+	1010115	1011179	0	1	1064	1010114	cluster_1
II	301920	304786	YBR033W	.	+	301920	304786	0	1	2866	301917	cluster_1
X	452318	453514	YJR008W	.	+	452318	453514	0	1	1196	452314	cluster_1
II	493061	493806	XUT_2F-197	.	+	493061	493806	0	1	745	493057	cluster_1
XIV	34687	37552	YNL321W	.	+	34687	37552	0	1	2865	34684	cluster_1
XIII	140415	141632	SUT292	.	+	140415	141632	0	1	1217	140414	cluster_1
XVI	740048	741489	YPR106W	.	+	740048	741489	0	1	1441	740041	cluster_1
VI	194717	196421	YFR021W	.	+	194717	196421	0	1	1704	194716	cluster_1
II	651335	653191	YBR214W	.	+	651335	653191	0	1	1856	651329	cluster_1
XIII	751815	752957	YMR241W	.	+	751815	752957	0	1	1142	751808	cluster_1
VI	90978	93465	YFL023W	.	+	90978	93465	0	1	2487	90969	cluster_1
IV	1334567	1337115	YDR436W	.	+	1334567	1337115	0	1	2548	1334566	cluster_1
XIV	365949	366487	YNL138W-A	.	+	365949	366487	0	1	538	365946	cluster_1
XI	236106	237211	YKL107W	.	+	236106	237211	0	1	1105	236104	cluster_1
XIV	579470	581721	YNL027W	.	+	579470	581721	0	1	2251	579465	cluster_1
V	69750	70371	YEL044W	.	+	69750	70371	0	1	621	69744	cluster_1
XI	130560	131186	YKL170W	.	+	130560	131186	0	1	626	130559	cluster_1
II	782560	783659	YBR290W	.	+	782560	783659	0	1	1099	782553	cluster_1
X	101104	101872	XUT_10F-44	.	+	101104	101872	0	1	768	101103	cluster_1
XV	104146	106386	YOL113W	.	+	104146	106386	0	1	2240	104145	cluster_1
I	61299	62654	YAL042W	.	+	61299	62654	0	1	1355	61293	cluster_1
II	276761	278926	SUT013	.	+	276761	278926	0	1	2165	276759	cluster_1
I	192574	196333	YAR042W	.	+	192574	196333	0	1	3759	192573	cluster_1
VIII	246126	248489	YHR074W	.	+	246126	248489	0	1	2363	246124	cluster_1
XIII	832264	833348	YMR281W	.	+	832264	833348	0	1	1084	832256	cluster_1
XVI	52973	53503	SUT390	.	+	52973	53503	0	1	530	52968	cluster_1
IV	856316	856931	YDR201W	.	+	856316	856931	0	1	615	856308	cluster_1
XVI	656788	657399	YPR046W	.	+	656788	657399	0	1	611	656782	cluster_1
XIII	777947	778849	YMR255W	.	+	777947	778849	0	1	902	777940	cluster_1
XVI	565309	565614	CUT423	.	+	565309	565614	0	1	305	565304	cluster_1
XI	317606	320709	YKL064W	.	+	317606	320709	0	1	3103	317603	cluster_1
XIII	664630	665869	YMR200W	.	+	664630	665869	0	1	1239	664624	cluster_1
V	541647	545169	YER176W	.	+	541647	545169	0	1	3522	541642	cluster_1
XV	437335	438393	XUT_15F-206	.	+	437335	438393	0	1	1058	437331	cluster_1
XII	691534	694014	YLR274W	.	+	691534	694014	0	1	2480	691528	cluster_1
XIII	570774	571250	XUT_13F-247	.	+	570774	571250	0	1	476	570769	cluster_1
XII	568517	570758	YLR214W	.	+	568517	570758	0	1	2241	568512	cluster_1
XVI	363682	364345	XUT_16F-148	.	+	363682	364345	0	1	663	363679	cluster_1
II	238522	238953	XUT_2F-78	.	+	238522	238953	0	1	431	238520	cluster_1
VII	197990	199173	YGL162W	.	+	197990	199173	0	1	1183	197989	cluster_1
X	205279	207600	YJL112W	.	+	205279	207600	0	1	2321	205277	cluster_1
IV	682134	682606	YDR115W	.	+	682134	682606	0	1	472	682128	cluster_1
XIV	245595	246470	YNL214W	.	+	245595	246470	0	1	875	245593	cluster_1
XII	65632	67427	YLL037W	.	+	65632	67427	0	1	1795	65626	cluster_1
XIII	901665	902571	YMR314W	.	+	901665	902571	0	1	906	901656	cluster_1
IV	795203	796090	CUT072	.	+	795203	796090	0	1	887	795196	cluster_1
VIII	333067	334444	YHR111W	.	+	333067	334444	0	1	1377	333064	cluster_1
XII	164377	165465	YLR007W	.	+	164377	165465	0	1	1088	164376	cluster_1
VII	147839	148221	CUT128	.	+	147839	148221	0	1	382	147838	cluster_1
XV	521061	522592	YOR107W	.	+	521061	522592	0	1	1531	521056	cluster_1
IV	1500699	1501049	SUT083	.	+	1500699	1501049	0	1	350	1500698	cluster_1
IV	1500699	1502359	XUT_4F-700	.	+	1500699	1502359	0	1	1660	1500698	cluster_1
VI	110165	110570	SUT105	.	+	110165	110570	0	1	405	110164	cluster_1
XIII	379565	380338	YMR052W	.	+	379565	380338	0	1	773	379562	cluster_1
II	786652	788482	YBR293W	.	+	786652	788482	0	1	1830	786645	cluster_1
XII	665715	668075	YLR260W	.	+	665715	668075	0	1	2360	665709	cluster_1
XIII	325798	327346	YMR027W	.	+	325798	327346	0	1	1548	325795	cluster_1
I	82700	83299	YAL033W	.	+	82700	83299	0	1	599	82692	cluster_1
VII	513129	514390	YGR012W	.	+	513129	514390	0	1	1261	513124	cluster_1
II	453592	454765	SUT017	.	+	453592	454765	0	1	1173	453588	cluster_1
XIV	227365	228922	YNL223W	.	+	227365	228922	0	1	1557	227363	cluster_1
IV	1063292	1067552	YDR301W	.	+	1063292	1067552	0	1	4260	1063291	cluster_1
IV	576113	578446	YDR062W	.	+	576113	578446	0	1	2333	576108	cluster_1
X	117879	118956	CUT199	.	+	117879	118956	0	1	1077	117878	cluster_1
VII	726950	727898	YGR118W	.	+	726950	727898	0	1	948	726943	cluster_1
II	238494	238964	SUT008	.	+	238494	238964	0	1	470	238492	cluster_1
VII	308844	310212	SUT113	.	+	308844	310212	0	1	1368	308841	cluster_1
XVI	875170	876131	YPR165W	.	+	875170	876131	0	1	961	875162	cluster_1
V	517925	520781	YER167W	.	+	517925	520781	0	1	2856	517920	cluster_1
XVI	198988	199505	YPL183W-A	.	+	198988	199505	0	1	517	198987	cluster_1
IV	310437	311019	CUT054	.	+	310437	311019	0	1	582	310434	cluster_1
XV	165619	167039	YOL083W	.	+	165619	167039	0	1	1420	165618	cluster_1
XIV	387171	389843	YNL126W	.	+	387171	389843	0	1	2672	387168	cluster_1
X	83406	83895	YJL184W	.	+	83406	83895	0	1	489	83398	cluster_1
XI	611492	612393	YKR091W	.	+	611492	612393	0	1	901	611486	cluster_1
VII	994304	994998	SUT142	.	+	994304	994998	0	1	694	994295	cluster_1
XI	608772	611207	YKR090W	.	+	608772	611207	0	1	2435	608766	cluster_1
XI	178456	179314	YKL142W	.	+	178456	179314	0	1	858	178455	cluster_1
XV	112049	113208	YOL107W	.	+	112049	113208	0	1	1159	112048	cluster_1
XV	418213	418605	SUT365	.	+	418213	418605	0	1	392	418209	cluster_1
XII	193344	194289	XUT_12F-70	.	+	193344	194289	0	1	945	193343	cluster_1
VI	192613	193542	YFR020W	.	+	192613	193542	0	1	929	192612	cluster_1
XII	1025127	1026536	YLR446W	.	+	1025127	1026536	0	1	1409	1025126	cluster_1
VI	241981	243136	YFR045W	.	+	241981	243136	0	1	1155	241979	cluster_1
XVI	188063	188731	XUT_16F-73	.	+	188063	188731	0	1	668	188062	cluster_1
XVI	136707	138324	YPL219W	.	+	136707	138324	0	1	1617	136706	cluster_1
X	496579	497083	YJR034W	.	+	496579	497083	0	1	504	496575	cluster_1
VIII	512245	514652	YHR206W	.	+	512245	514652	0	1	2407	512240	cluster_1
XVI	228256	228928	YPL170W	.	+	228256	228928	0	1	672	228254	cluster_1
XV	606569	608641	YOR147W	.	+	606569	608641	0	1	2072	606563	cluster_1
IV	1385147	1385434	YDR461W	.	+	1385147	1385434	0	1	287	1385146	cluster_1
IV	859332	861617	YDR205W	.	+	859332	861617	0	1	2285	859324	cluster_1
XII	906700	907111	CUT275	.	+	906700	907111	0	1	411	906691	cluster_1
XIII	289927	290729	SUT297	.	+	289927	290729	0	1	802	289925	cluster_1
VIII	256331	258123	YHR078W	.	+	256331	258123	0	1	1792	256329	cluster_1
V	399437	400987	XUT_5F-195	.	+	399437	400987	0	1	1550	399434	cluster_1
XVI	95596	96452	SUT395	.	+	95596	96452	0	1	856	95587	cluster_1
XV	712795	715554	YOR195W	.	+	712795	715554	0	1	2759	712788	cluster_1
VII	620205	622355	XUT_7F-283	.	+	620205	622355	0	1	2150	620199	cluster_1
XI	562502	565199	YKR064W	.	+	562502	565199	0	1	2697	562497	cluster_1
VII	883965	884485	XUT_7F-400	.	+	883965	884485	0	1	520	883957	cluster_1
XVI	492014	492756	SUT412	.	+	492014	492756	0	1	742	492010	cluster_1
XII	987036	988191	YLR426W	.	+	987036	988191	0	1	1155	987027	cluster_1
XVI	74097	74391	CUT401	.	+	74097	74391	0	1	294	74090	cluster_1
IV	1434769	1435943	YDR492W	.	+	1434769	1435943	0	1	1174	1434768	cluster_1
VIII	412884	413621	YHR157W	.	+	412884	413621	0	1	737	412880	cluster_1
X	676950	677332	YJR135W-A	.	+	676950	677332	0	1	382	676944	cluster_1
IV	842292	843558	YDR191W	.	+	842292	843558	0	1	1266	842284	cluster_1
IV	1169113	1170260	YDR347W	.	+	1169113	1170260	0	1	1147	1169112	cluster_1
V	45181	45929	CUT105	.	+	45181	45929	0	1	748	45177	cluster_1
XIV	479758	481142	YNL078W	.	+	479758	481142	0	1	1384	479754	cluster_1
XVI	118238	120238	YPL228W	.	+	118238	120238	0	1	2000	118237	cluster_1
XV	487634	489851	YOR087W	.	+	487634	489851	0	1	2217	487630	cluster_1
XV	550486	552197	YOR120W	.	+	550486	552197	0	1	1711	550481	cluster_1
VII	788919	790484	YGR149W	.	+	788919	790484	0	1	1565	788912	cluster_1
XV	458184	458583	CUT378	.	+	458184	458583	0	1	399	458180	cluster_1
IV	1288241	1289134	XUT_4F-592	.	+	1288241	1289134	0	1	893	1288240	cluster_1
XV	898626	898938	SUT381	.	+	898626	898938	0	1	312	898618	cluster_1
VII	291911	293090	YGL115W	.	+	291911	293090	0	1	1179	291909	cluster_1
XI	526865	530557	YKR050W	.	+	526865	530557	0	1	3692	526860	cluster_1
XVI	797527	797868	YPR133W-A	.	+	797527	797868	0	1	341	797520	cluster_1
X	140379	141342	YJL148W	.	+	140379	141342	0	1	963	140378	cluster_1
XII	841274	844191	YLR357W	.	+	841274	844191	0	1	2917	841266	cluster_1
X	633488	635952	YJR110W	.	+	633488	635952	0	1	2464	633482	cluster_1
II	565607	567533	YBR163W	.	+	565607	567533	0	1	1926	565602	cluster_1
X	324928	326274	YJL059W	.	+	324928	326274	0	1	1346	324925	cluster_1
XIII	458314	459496	YMR096W	.	+	458314	459496	0	1	1182	458310	cluster_1
V	215006	217890	YER032W	.	+	215006	217890	0	1	2884	215004	cluster_1
XV	849628	850122	YOR285W	.	+	849628	850122	0	1	494	849620	cluster_1
X	449193	450736	YJR006W	.	+	449193	450736	0	1	1543	449189	cluster_1
XIV	229061	229890	YNL222W	.	+	229061	229890	0	1	829	229059	cluster_1
IV	1199006	1201372	YDR363W	.	+	1199006	1201372	0	1	2366	1199005	cluster_1
XV	690331	692293	YOR190W	.	+	690331	692293	0	1	1962	690325	cluster_1
II	556285	558353	YBR158W	.	+	556285	558353	0	1	2068	556280	cluster_1
II	43260	44207	YBL095W	.	+	43260	44207	0	1	947	43256	cluster_1
VII	715787	717155	YGR111W	.	+	715787	717155	0	1	1368	715780	cluster_1
VIII	146632	147854	XUT_8F-65	.	+	146632	147854	0	1	1222	146631	cluster_1
XIV	426069	427108	YNL103W-A	.	+	426069	427108	0	1	1039	426065	cluster_1
XVI	326541	327748	YPL118W	.	+	326541	327748	0	1	1207	326538	cluster_1
IV	848359	850284	YDR195W	.	+	848359	850284	0	1	1925	848351	cluster_1
XIV	488368	490209	YNL073W	.	+	488368	490209	0	1	1841	488364	cluster_1
VIII	324679	325426	YHR105W	.	+	324679	325426	0	1	747	324676	cluster_1
VIII	127771	129182	YHR011W	.	+	127771	129182	0	1	1411	127770	cluster_1
XII	160011	161651	YLR005W	.	+	160011	161651	0	1	1640	160010	cluster_1
VII	277518	278470	YGL123W	.	+	277518	278470	0	1	952	277516	cluster_1
XVI	558263	560132	YPR002W	.	+	558263	560132	0	1	1869	558258	cluster_1
XII	699845	701207	SUT280	.	+	699845	701207	0	1	1362	699839	cluster_1
VII	320016	320444	SUT114	.	+	320016	320444	0	1	428	320013	cluster_1
XV	770748	772301	YOR230W	.	+	770748	772301	0	1	1553	770741	cluster_1
XII	534893	537095	YLR190W	.	+	534893	537095	0	1	2202	534888	cluster_1
IV	812086	813022	YDR174W	.	+	812086	813022	0	1	936	812078	cluster_1
X	31814	33342	YJL213W	.	+	31814	33342	0	1	1528	31811	cluster_1
XIV	708457	711463	YNR047W	.	+	708457	711463	0	1	3006	708450	cluster_1
X	722477	723984	YJR153W	.	+	722477	723984	0	1	1507	722470	cluster_1
IV	363936	364876	YDL051W	.	+	363936	364876	0	1	940	363933	cluster_1
XI	446714	447697	SUT235	.	+	446714	447697	0	1	983	446710	cluster_1
XVI	754677	758367	YPR115W	.	+	754677	758367	0	1	3690	754670	cluster_1
XIII	575018	577559	YMR160W	.	+	575018	577559	0	1	2541	575013	cluster_1
II	278962	280763	YBR020W	.	+	278962	280763	0	1	1801	278960	cluster_1
XIII	898382	899341	YMR312W	.	+	898382	899341	0	1	959	898374	cluster_1
VII	289662	291739	YGL116W	.	+	289662	291739	0	1	2077	289660	cluster_1
XV	227690	228023	XUT_15F-104	.	+	227690	228023	0	1	333	227688	cluster_1
XI	437700	438620	YKL002W	.	+	437700	438620	0	1	920	437696	cluster_1
X	335849	337166	YJL053W	.	+	335849	337166	0	1	1317	335846	cluster_1
XI	171761	173947	YKL146W	.	+	171761	173947	0	1	2186	171760	cluster_1
I	57516	57961	YAL044W-A	.	+	57516	57961	0	1	445	57511	cluster_1
VII	529111	531218	YGR023W	.	+	529111	531218	0	1	2107	529106	cluster_1
X	94982	96085	YJL174W	.	+	94982	96085	0	1	1103	94973	cluster_1
IV	1011578	1013244	YDR275W	.	+	1011578	1013244	0	1	1666	1011577	cluster_1
VIII	98417	98931	SUT151	.	+	98417	98931	0	1	514	98408	cluster_1
V	13589	14724	YEL072W	.	+	13589	14724	0	1	1135	13588	cluster_1
V	281648	282512	YER063W	.	+	281648	282512	0	1	864	281646	cluster_1
XII	502354	504341	YLR173W	.	+	502354	504341	0	1	1987	502349	cluster_1
XIV	24016	27291	YNL327W	.	+	24016	27291	0	1	3275	24014	cluster_1
XI	154966	158376	YKL157W	.	+	154966	158376	0	1	3410	154965	cluster_1
VIII	117767	119575	YHR006W	.	+	117767	119575	0	1	1808	117766	cluster_1
IV	1342405	1344344	YDR440W	.	+	1342405	1344344	0	1	1939	1342404	cluster_1
XIII	258333	258675	XUT_13F-112	.	+	258333	258675	0	1	342	258331	cluster_1
VII	313196	314371	YGL100W	.	+	313196	314371	0	1	1175	313193	cluster_1
VII	939922	940896	YGR222W	.	+	939922	940896	0	1	974	939913	cluster_1
IV	574108	575893	YDR061W	.	+	574108	575893	0	1	1785	574103	cluster_1
XI	469670	471598	YKR016W	.	+	469670	471598	0	1	1928	469666	cluster_1
XII	759467	760363	YLR312W-A	.	+	759467	760363	0	1	896	759460	cluster_1
VII	596521	598824	YGR054W	.	+	596521	598824	0	1	2303	596516	cluster_1
XVI	205201	207849	YPL180W	.	+	205201	207849	0	1	2648	205199	cluster_1
X	548709	550400	YJR060W	.	+	548709	550400	0	1	1691	548704	cluster_1
VII	359410	360198	YGL079W	.	+	359410	360198	0	1	788	359407	cluster_1
VII	945037	947138	YGR225W	.	+	945037	947138	0	1	2101	945028	cluster_1
XVI	654134	654920	YPR043W	.	+	654134	654920	0	1	786	654128	cluster_1
XIV	276345	279982	YNL192W	.	+	276345	279982	0	1	3637	276343	cluster_1
IV	234862	236020	YDL127W	.	+	234862	236020	0	1	1158	234860	cluster_1
XIV	491491	493126	YNL071W	.	+	491491	493126	0	1	1635	491487	cluster_1
XVI	594385	596431	YPR018W	.	+	594385	596431	0	1	2046	594380	cluster_1
IV	1055158	1055979	YDR296W	.	+	1055158	1055979	0	1	821	1055157	cluster_1
I	158863	159890	YAR008W	.	+	158863	159890	0	1	1027	158862	cluster_1
VIII	345807	349426	YHR119W	.	+	345807	349426	0	1	3619	345804	cluster_1
IX	166376	167547	YIL106W	.	+	166376	167547	0	1	1171	166375	cluster_1
XVI	363882	364345	SUT404	.	+	363882	364345	0	1	463	363879	cluster_1
X	497319	500761	YJR035W	.	+	497319	500761	0	1	3442	497315	cluster_1
II	441495	443699	YBR098W	.	+	441495	443699	0	1	2204	441491	cluster_1
X	526288	526838	YJR048W	.	+	526288	526838	0	1	550	526283	cluster_1
VIII	323309	324579	YHR104W	.	+	323309	324579	0	1	1270	323306	cluster_1
XIII	273956	275700	YMR004W	.	+	273956	275700	0	1	1744	273954	cluster_1
XV	522996	525028	YOR108W	.	+	522996	525028	0	1	2032	522991	cluster_1
XI	402548	403594	YKL019W	.	+	402548	403594	0	1	1046	402544	cluster_1
IV	1003952	1005256	YDR268W	.	+	1003952	1005256	0	1	1304	1003951	cluster_1
XIII	534967	535832	CUT301	.	+	534967	535832	0	1	865	534962	cluster_1
I	11312	12980	YAL064W-B	.	+	11312	12980	0	1	1668	11311	cluster_1
XII	433842	434144	YLR146W-A	.	+	433842	434144	0	1	302	433838	cluster_1
XIV	548010	549393	YNL042W	.	+	548010	549393	0	1	1383	548005	cluster_1
XI	259204	259705	YKL096W-A	.	+	259204	259705	0	1	501	259202	cluster_1
XIV	640364	642626	YNR008W	.	+	640364	642626	0	1	2262	640358	cluster_1
IV	727851	728133	CUT069	.	+	727851	728133	0	1	282	727844	cluster_1
IV	1035962	1036959	YDR287W	.	+	1035962	1036959	0	1	997	1035961	cluster_1
V	292982	294911	YER068W	.	+	292982	294911	0	1	1929	292980	cluster_1
XIII	275973	277296	YMR005W	.	+	275973	277296	0	1	1323	275971	cluster_1
III	214046	214871	YCR051W	.	+	214046	214871	0	1	825	214044	cluster_1
XII	634202	636216	YLR248W	.	+	634202	636216	0	1	2014	634196	cluster_1
V	196916	198645	YER021W	.	+	196916	198645	0	1	1729	196915	cluster_1
VIII	320238	323142	YHR103W	.	+	320238	323142	0	1	2904	320235	cluster_1
VII	834158	834592	XUT_7F-375	.	+	834158	834592	0	1	434	834150	cluster_1
IV	654972	655570	YDR100W	.	+	654972	655570	0	1	598	654966	cluster_1
XII	573955	576496	YLR219W	.	+	573955	576496	0	1	2541	573950	cluster_1
XII	267133	267816	YLR066W	.	+	267133	267816	0	1	683	267131	cluster_1
XV	187001	189522	YOL076W	.	+	187001	189522	0	1	2521	187000	cluster_1
XI	94150	96378	YKL185W	.	+	94150	96378	0	1	2228	94141	cluster_1
VII	84617	87349	YGL216W	.	+	84617	87349	0	1	2732	84609	cluster_1
IV	931101	933312	YDR234W	.	+	931101	933312	0	1	2211	931092	cluster_1
XIII	230954	233317	YML020W	.	+	230954	233317	0	1	2363	230952	cluster_1
IX	193456	195397	YIL090W	.	+	193456	195397	0	1	1941	193455	cluster_1
XV	589231	589746	XUT_15F-281	.	+	589231	589746	0	1	515	589226	cluster_1
III	214960	216655	YCR052W	.	+	214960	216655	0	1	1695	214958	cluster_1
IV	116277	116925	YDL192W	.	+	116277	116925	0	1	648	116276	cluster_1
XIII	260213	261667	YML005W	.	+	260213	261667	0	1	1454	260211	cluster_1
IV	30633	31908	YDL237W	.	+	30633	31908	0	1	1275	30630	cluster_1
IV	229888	230620	YDL130W	.	+	229888	230620	0	1	732	229886	cluster_1
VIII	54792	55952	YHL025W	.	+	54792	55952	0	1	1160	54787	cluster_1
II	161668	162874	YBL031W	.	+	161668	162874	0	1	1206	161667	cluster_1
XIII	350319	350941	YMR040W	.	+	350319	350941	0	1	622	350316	cluster_1
XV	194579	196400	YOL072W	.	+	194579	196400	0	1	1821	194578	cluster_1
XI	18609	19756	SUT218	.	+	18609	19756	0	1	1147	18608	cluster_1
X	618137	619174	YJR101W	.	+	618137	619174	0	1	1037	618131	cluster_1
XI	278262	278720	YKL086W	.	+	278262	278720	0	1	458	278260	cluster_1
XVI	912626	917089	YPR189W	.	+	912626	917089	0	1	4463	912617	cluster_1
XIII	246074	246883	YML012W	.	+	246074	246883	0	1	809	246072	cluster_1
I	137750	138720	XUT_1F-60	.	+	137750	138720	0	1	970	137749	cluster_1
XVI	132811	135601	YPL221W	.	+	132811	135601	0	1	2790	132810	cluster_1
XIV	254398	255128	YNL208W	.	+	254398	255128	0	1	730	254396	cluster_1
XVI	643779	645362	YPR036W	.	+	643779	645362	0	1	1583	643773	cluster_1
XV	727482	729731	YOR206W	.	+	727482	729731	0	1	2249	727475	cluster_1
XVI	117036	117949	YPL229W	.	+	117036	117949	0	1	913	117035	cluster_1
IX	283077	284681	SUT186	.	+	283077	284681	0	1	1604	283075	cluster_1
VII	417460	418634	YGL043W	.	+	417460	418634	0	1	1174	417456	cluster_1
XV	379755	380994	YOR026W	.	+	379755	380994	0	1	1239	379752	cluster_1
IV	217566	218442	YDL136W	.	+	217566	218442	0	1	876	217564	cluster_1
VIII	466104	466844	XUT_8F-212	.	+	466104	466844	0	1	740	466100	cluster_1
XII	418337	421458	YLR138W	.	+	418337	421458	0	1	3121	418333	cluster_1
II	527149	527742	YBR141W-A	.	+	527149	527742	0	1	593	527144	cluster_1
IV	427220	428512	YDL014W	.	+	427220	428512	0	1	1292	427216	cluster_1
IV	1410290	1411977	SUT076	.	+	1410290	1411977	0	1	1687	1410289	cluster_1
II	458836	460321	YBR110W	.	+	458836	460321	0	1	1485	458832	cluster_1
XVI	799200	802074	YPR135W	.	+	799200	802074	0	1	2874	799193	cluster_1
IX	126172	127197	YIL124W	.	+	126172	127197	0	1	1025	126171	cluster_1
XV	288755	290774	YOL019W	.	+	288755	290774	0	1	2019	288753	cluster_1
IV	1250134	1251755	YDR388W	.	+	1250134	1251755	0	1	1621	1250133	cluster_1
XII	151101	153419	SUT246	.	+	151101	153419	0	1	2318	151100	cluster_1
II	597362	599092	YBR184W	.	+	597362	599092	0	1	1730	597357	cluster_1
XIII	225862	226752	YML024W	.	+	225862	226752	0	1	890	225860	cluster_1
IV	868084	870697	YDR208W	.	+	868084	870697	0	1	2613	868076	cluster_1
X	294667	295047	YJL077W-A	.	+	294667	295047	0	1	380	294665	cluster_1
XIV	692488	692960	YNR034W-A	.	+	692488	692960	0	1	472	692482	cluster_1
VII	915185	916900	YGR211W	.	+	915185	916900	0	1	1715	915176	cluster_1
VII	494506	495338	YGL002W	.	+	494506	495338	0	1	832	494502	cluster_1
XV	74113	77351	YOL130W	.	+	74113	77351	0	1	3238	74106	cluster_1
XII	898120	898914	YLR388W	.	+	898120	898914	0	1	794	898112	cluster_1
II	117473	119311	YBL054W	.	+	117473	119311	0	1	1838	117472	cluster_1
XIII	214146	216232	YML031W	.	+	214146	216232	0	1	2086	214144	cluster_1
XIV	220036	221606	YNL228W	.	+	220036	221606	0	1	1570	220034	cluster_1
V	271735	272239	YER058W	.	+	271735	272239	0	1	504	271733	cluster_1
XVI	631488	633836	YPR031W	.	+	631488	633836	0	1	2348	631482	cluster_1
VII	579456	580375	YGR042W	.	+	579456	580375	0	1	919	579451	cluster_1
IV	302916	304935	YDL085W	.	+	302916	304935	0	1	2019	302913	cluster_2
V	500610	501328	CUT119	.	+	500610	501328	0	1	718	500605	cluster_2
XVI	665583	667495	YPR054W	.	+	665583	667495	0	1	1912	665577	cluster_2
XII	87196	88261	YLL027W	.	+	87196	88261	0	1	1065	87188	cluster_2
VII	210333	213815	YGL156W	.	+	210333	213815	0	1	3482	210331	cluster_2
XII	290159	292024	YLR081W	.	+	290159	292024	0	1	1865	290157	cluster_2
VII	368668	371311	YGL073W	.	+	368668	371311	0	1	2643	368665	cluster_2
XVI	69236	71018	YPL254W	.	+	69236	71018	0	1	1782	69230	cluster_2
XIII	337744	339496	YMR033W	.	+	337744	339496	0	1	1752	337741	cluster_2
XII	1041743	1042365	CUT278	.	+	1041743	1042365	0	1	622	1041742	cluster_2
IV	501490	501720	SUT052	.	+	501490	501720	0	1	230	501485	cluster_2
VII	641994	643089	YGR080W	.	+	641994	643089	0	1	1095	641988	cluster_2
VII	506947	508079	YGR007W	.	+	506947	508079	0	1	1132	506942	cluster_2
IV	1261558	1263054	YDR394W	.	+	1261558	1263054	0	1	1496	1261557	cluster_2
XIII	653244	653899	XUT_13F-286	.	+	653244	653899	0	1	655	653238	cluster_2
XVI	171386	172077	YPL200W	.	+	171386	172077	0	1	691	171385	cluster_2
XI	279041	280162	YKL085W	.	+	279041	280162	0	1	1121	279039	cluster_2
XV	161138	162306	YOL085W-A	.	+	161138	162306	0	1	1168	161137	cluster_2
XV	605792	606441	YOR146W	.	+	605792	606441	0	1	649	605786	cluster_2
XIII	347209	348387	SUT300	.	+	347209	348387	0	1	1178	347206	cluster_2
XIII	854764	855394	YMR292W	.	+	854764	855394	0	1	630	854756	cluster_2
VII	922123	922599	YGR215W	.	+	922123	922599	0	1	476	922114	cluster_2
IX	370696	373106	YIR007W	.	+	370696	373106	0	1	2410	370693	cluster_2
VIII	445703	447721	YHR171W	.	+	445703	447721	0	1	2018	445699	cluster_2
II	40772	43265	YBL097W	.	+	40772	43265	0	1	2493	40768	cluster_2
XV	413794	414193	YOR045W	.	+	413794	414193	0	1	399	413790	cluster_2
IV	38467	38885	YDL232W	.	+	38467	38885	0	1	418	38464	cluster_2
XVI	409096	409430	CUT417	.	+	409096	409430	0	1	334	409092	cluster_2
XVI	366910	368129	YPL096W	.	+	366910	368129	0	1	1219	366907	cluster_2
VIII	488614	490485	YHR194W	.	+	488614	490485	0	1	1871	488610	cluster_2
XII	158056	159659	SUT247	.	+	158056	159659	0	1	1603	158055	cluster_2
IX	322143	324181	YIL015W	.	+	322143	324181	0	1	2038	322140	cluster_2
IV	442985	443709	YDL004W	.	+	442985	443709	0	1	724	442981	cluster_2
X	281066	283598	YJL082W	.	+	281066	283598	0	1	2532	281064	cluster_2
IV	1277592	1278545	YDR405W	.	+	1277592	1278545	0	1	953	1277591	cluster_2
XIV	624886	625353	XUT_14F-255	.	+	624886	625353	0	1	467	624880	cluster_2
VII	832405	833295	YGR167W	.	+	832405	833295	0	1	890	832397	cluster_2
XII	640272	641135	YLR250W	.	+	640272	641135	0	1	863	640266	cluster_2
XVI	153465	154214	YPL211W	.	+	153465	154214	0	1	749	153464	cluster_2
XIII	366955	368043	YMR048W	.	+	366955	368043	0	1	1088	366952	cluster_2
XV	331395	333073	YOR003W	.	+	331395	333073	0	1	1678	331392	cluster_2
IV	461831	462555	YDR007W	.	+	461831	462555	0	1	724	461827	cluster_2
XVI	657468	659042	YPR047W	.	+	657468	659042	0	1	1574	657462	cluster_2
XV	418034	418587	XUT_15F-197	.	+	418034	418587	0	1	553	418030	cluster_2
XI	153260	153778	YKL160W	.	+	153260	153778	0	1	518	153259	cluster_2
X	189698	190398	YJL122W	.	+	189698	190398	0	1	700	189697	cluster_2
XI	618919	619542	SUT242	.	+	618919	619542	0	1	623	618913	cluster_2
VII	905894	908860	YGR204W	.	+	905894	908860	0	1	2966	905885	cluster_2
XIV	763435	763904	XUT_14F-319	.	+	763435	763904	0	1	469	763428	cluster_2
VIII	267517	268215	YHR081W	.	+	267517	268215	0	1	698	267515	cluster_2
XIV	444756	446498	SUT334	.	+	444756	446498	0	1	1742	444752	cluster_2
IV	1469314	1469847	YDR510W	.	+	1469314	1469847	0	1	533	1469313	cluster_2
VII	185999	187384	YGL169W	.	+	185999	187384	0	1	1385	185998	cluster_2
IX	132239	134042	YIL121W	.	+	132239	134042	0	1	1803	132238	cluster_2
XIV	690208	691534	YNR034W	.	+	690208	691534	0	1	1326	690202	cluster_2
V	525918	527007	YER170W	.	+	525918	527007	0	1	1089	525913	cluster_2
X	69299	71012	YJL194W	.	+	69299	71012	0	1	1713	69293	cluster_2
VII	937129	938284	SUT138	.	+	937129	938284	0	1	1155	937120	cluster_2
III	157472	158371	XUT_3F-71	.	+	157472	158371	0	1	899	157471	cluster_2
XIII	413814	416150	YMR075W	.	+	413814	416150	0	1	2336	413810	cluster_2
IX	416086	419529	YIR033W	.	+	416086	419529	0	1	3443	416082	cluster_2
II	168391	169460	YBL027W	.	+	168391	169460	0	1	1069	168390	cluster_2
XIV	687628	690063	YNR033W	.	+	687628	690063	0	1	2435	687622	cluster_2
IV	1056519	1057770	YDR297W	.	+	1056519	1057770	0	1	1251	1056518	cluster_2
VII	23887	25581	YGL253W	.	+	23887	25581	0	1	1694	23885	cluster_2
XII	147826	150330	YLL001W	.	+	147826	150330	0	1	2504	147825	cluster_2
XIV	140778	144209	YNL267W	.	+	140778	144209	0	1	3431	140777	cluster_2
XIV	763150	763938	CUT353	.	+	763150	763938	0	1	788	763143	cluster_2
XVI	174965	175919	YPL196W	.	+	174965	175919	0	1	954	174964	cluster_2
II	370547	370868	SUT015	.	+	370547	370868	0	1	321	370544	cluster_2
IV	1252014	1254685	YDR389W	.	+	1252014	1254685	0	1	2671	1252013	cluster_2
VII	1000889	1002388	YGR254W	.	+	1000889	1002388	0	1	1499	1000888	cluster_2
X	407532	409283	YJL014W	.	+	407532	409283	0	1	1751	407528	cluster_2
II	565213	565513	YBR162W-A	.	+	565213	565513	0	1	300	565208	cluster_2
XIII	253685	256019	YML007W	.	+	253685	256019	0	1	2334	253683	cluster_2
XIII	101806	103953	YML082W	.	+	101806	103953	0	1	2147	101805	cluster_2
VII	276484	277289	XUT_7F-130	.	+	276484	277289	0	1	805	276482	cluster_2
IV	222291	223839	YDL133W	.	+	222291	223839	0	1	1548	222289	cluster_2
XI	643000	644399	XUT_11F-281	.	+	643000	644399	0	1	1399	642994	cluster_2
XII	722684	723687	YLR296W	.	+	722684	723687	0	1	1003	722677	cluster_2
VII	516667	520990	YGR014W	.	+	516667	520990	0	1	4323	516662	cluster_2
II	342780	344496	YBR054W	.	+	342780	344496	0	1	1716	342777	cluster_2
VIII	175532	177091	YHR033W	.	+	175532	177091	0	1	1559	175531	cluster_2
XII	1032443	1035853	YLR450W	.	+	1032443	1035853	0	1	3410	1032442	cluster_2
IV	1087548	1089041	YDR312W	.	+	1087548	1089041	0	1	1493	1087547	cluster_2
XI	231955	234032	YKL109W	.	+	231955	234032	0	1	2077	231953	cluster_2
XVI	207994	210062	YPL179W	.	+	207994	210062	0	1	2068	207992	cluster_2
IV	399319	400765	YDL029W	.	+	399319	400765	0	1	1446	399316	cluster_2
XV	880946	882582	YOR301W	.	+	880946	882582	0	1	1636	880938	cluster_2
III	310943	313816	YCR106W	.	+	310943	313816	0	1	2873	310940	cluster_2
XV	639510	640552	SUT373	.	+	639510	640552	0	1	1042	639504	cluster_2
X	608284	608988	YJR094W-A	.	+	608284	608988	0	1	704	608278	cluster_2
VIII	508955	512048	YHR205W	.	+	508955	512048	0	1	3093	508950	cluster_2
XII	29804	31740	YLL055W	.	+	29804	31740	0	1	1936	29802	cluster_2
XIV	270172	271024	XUT_14F-101	.	+	270172	271024	0	1	852	270170	cluster_2
XVI	695317	695705	CUT430	.	+	695317	695705	0	1	388	695311	cluster_2
VII	800411	801876	YGR156W	.	+	800411	801876	0	1	1465	800403	cluster_2
XV	884342	887959	YOR304W	.	+	884342	887959	0	1	3617	884334	cluster_2
III	274344	276678	YCR091W	.	+	274344	276678	0	1	2334	274342	cluster_2
VII	601612	604526	YGR056W	.	+	601612	604526	0	1	2914	601606	cluster_2
XI	385713	387520	YKL028W	.	+	385713	387520	0	1	1807	385710	cluster_2
XVI	697551	698352	XUT_16F-280	.	+	697551	698352	0	1	801	697545	cluster_2
XII	784701	786289	YLR328W	.	+	784701	786289	0	1	1588	784694	cluster_2
VIII	340906	342287	YHR116W	.	+	340906	342287	0	1	1381	340903	cluster_2
XI	583627	584828	YKR077W	.	+	583627	584828	0	1	1201	583622	cluster_2
IV	602281	602794	XUT_4F-293	.	+	602281	602794	0	1	513	602275	cluster_2
IV	199960	201680	YDL143W	.	+	199960	201680	0	1	1720	199959	cluster_2
XII	193698	194333	CUT251	.	+	193698	194333	0	1	635	193697	cluster_2
IX	68692	69593	YIL148W	.	+	68692	69593	0	1	901	68686	cluster_2
VIII	325596	326747	YHR106W	.	+	325596	326747	0	1	1151	325593	cluster_2
II	251552	252116	SUT010	.	+	251552	252116	0	1	564	251550	cluster_2
IX	321428	321988	YIL016W	.	+	321428	321988	0	1	560	321425	cluster_2
XIV	187997	191043	YNL243W	.	+	187997	191043	0	1	3046	187996	cluster_2
VII	796070	796937	YGR153W	.	+	796070	796937	0	1	867	796063	cluster_2
II	536461	537481	YBR147W	.	+	536461	537481	0	1	1020	536456	cluster_2
V	279881	280873	XUT_5F-136	.	+	279881	280873	0	1	992	279879	cluster_2
XIII	236505	239127	YML017W	.	+	236505	239127	0	1	2622	236503	cluster_2
IV	241387	242328	YDL123W	.	+	241387	242328	0	1	941	241385	cluster_2
VII	729950	730600	SUT127	.	+	729950	730600	0	1	650	729943	cluster_2
XVI	771309	773249	YPR119W	.	+	771309	773249	0	1	1940	771302	cluster_2
III	40885	41390	XUT_3F-12	.	+	40885	41390	0	1	505	40881	cluster_2
VII	527583	528597	YGR021W	.	+	527583	528597	0	1	1014	527578	cluster_2
VII	720357	724955	YGR116W	.	+	720357	724955	0	1	4598	720350	cluster_2
II	497147	499352	YBR131W	.	+	497147	499352	0	1	2205	497143	cluster_2
XVI	931346	933220	YPR196W	.	+	931346	933220	0	1	1874	931337	cluster_2
VII	35588	36827	YGL248W	.	+	35588	36827	0	1	1239	35585	cluster_2
XI	559604	560773	YKR062W	.	+	559604	560773	0	1	1169	559599	cluster_2
II	318221	320417	YBR041W	.	+	318221	320417	0	1	2196	318218	cluster_2
XIII	527760	531923	YMR129W	.	+	527760	531923	0	1	4163	527755	cluster_2
III	128026	130550	YCR008W	.	+	128026	130550	0	1	2524	128025	cluster_2
VII	729965	730770	XUT_7F-323	.	+	729965	730770	0	1	805	729958	cluster_2
IV	816779	817636	YDR177W	.	+	816779	817636	0	1	857	816771	cluster_2
XIV	553350	554903	YNL040W	.	+	553350	554903	0	1	1553	553345	cluster_2
XII	787651	789824	YLR330W	.	+	787651	789824	0	1	2173	787644	cluster_2
II	645511	645991	YBR210W	.	+	645511	645991	0	1	480	645505	cluster_2
IV	428931	431040	YDL013W	.	+	428931	431040	0	1	2109	428927	cluster_2
XVI	412175	415580	YPL075W	.	+	412175	415580	0	1	3405	412171	cluster_2
VI	76810	78087	YFL030W	.	+	76810	78087	0	1	1277	76803	cluster_2
XV	256351	259170	YOL036W	.	+	256351	259170	0	1	2819	256349	cluster_2
XIV	200465	202069	YNL239W	.	+	200465	202069	0	1	1604	200463	cluster_2
XI	530828	532278	YKR051W	.	+	530828	532278	0	1	1450	530823	cluster_2
X	146325	146905	YJL144W	.	+	146325	146905	0	1	580	146324	cluster_2
VII	616301	617451	XUT_7F-281	.	+	616301	617451	0	1	1150	616295	cluster_2
II	251148	252098	XUT_2F-87	.	+	251148	252098	0	1	950	251146	cluster_2
XII	910276	911333	SUT282	.	+	910276	911333	0	1	1057	910267	cluster_2
XIII	291005	295103	YMR012W	.	+	291005	295103	0	1	4098	291003	cluster_2
VII	746714	747945	YGR127W	.	+	746714	747945	0	1	1231	746707	cluster_2
XI	626545	630490	YKR096W	.	+	626545	630490	0	1	3945	626539	cluster_2
XVI	682191	682873	YPR067W	.	+	682191	682873	0	1	682	682185	cluster_2
IV	592354	593202	YDR073W	.	+	592354	593202	0	1	848	592349	cluster_2
II	539948	541116	YBR149W	.	+	539948	541116	0	1	1168	539943	cluster_2
XIV	668349	669775	YNR021W	.	+	668349	669775	0	1	1426	668343	cluster_2
XVI	147386	148597	YPL215W	.	+	147386	148597	0	1	1211	147385	cluster_2
XIII	13510	14376	XUT_13F-3	.	+	13510	14376	0	1	866	13509	cluster_2
XIII	13510	14039	SUT285	.	+	13510	14039	0	1	529	13509	cluster_2
VIII	104255	105219	YHL001W	.	+	104255	105219	0	1	964	104254	cluster_2
V	140399	141261	YEL008W	.	+	140399	141261	0	1	862	140398	cluster_2
IV	387055	387629	XUT_4F-193	.	+	387055	387629	0	1	574	387052	cluster_2
XV	249765	251184	YOL042W	.	+	249765	251184	0	1	1419	249763	cluster_2
IV	1436896	1438087	YDR494W	.	+	1436896	1438087	0	1	1191	1436895	cluster_2
XVI	544002	544526	XUT_16F-213	.	+	544002	544526	0	1	524	543997	cluster_2
IV	1008952	1009877	YDR272W	.	+	1008952	1009877	0	1	925	1008951	cluster_2
X	161891	164304	YJL132W	.	+	161891	164304	0	1	2413	161890	cluster_2
II	306244	307022	XUT_2F-116	.	+	306244	307022	0	1	778	306241	cluster_2
IV	622068	624813	YDR089W	.	+	622068	624813	0	1	2745	622062	cluster_2
XIII	793670	794887	YMR262W	.	+	793670	794887	0	1	1217	793663	cluster_2
IX	410677	411887	YIR029W	.	+	410677	411887	0	1	1210	410673	cluster_2
VIII	336327	337961	YHR113W	.	+	336327	337961	0	1	1634	336324	cluster_2
XIV	241575	244308	YNL216W	.	+	241575	244308	0	1	2733	241573	cluster_2
IV	439587	440870	YDL006W	.	+	439587	440870	0	1	1283	439583	cluster_2
XII	341782	342933	YLR100W	.	+	341782	342933	0	1	1151	341779	cluster_2
XIII	38114	39977	YML116W	.	+	38114	39977	0	1	1863	38111	cluster_2
III	125229	125966	SUT031	.	+	125229	125966	0	1	737	125228	cluster_2
XVI	30048	30384	YPL271W	.	+	30048	30384	0	1	336	30045	cluster_2
VII	174527	175515	YGL174W	.	+	174527	175515	0	1	988	174526	cluster_2
XIV	703581	705945	YNR044W	.	+	703581	705945	0	1	2364	703574	cluster_2
XV	446040	447135	CUT377	.	+	446040	447135	0	1	1095	446036	cluster_2
IV	910017	911452	YDR222W	.	+	910017	911452	0	1	1435	910008	cluster_2
V	254639	256229	YER051W	.	+	254639	256229	0	1	1590	254637	cluster_2
V	298910	301822	YER070W	.	+	298910	301822	0	1	2912	298908	cluster_2
VII	288432	289395	YGL117W	.	+	288432	289395	0	1	963	288430	cluster_2
IV	1386775	1388578	YDR463W	.	+	1386775	1388578	0	1	1803	1386774	cluster_2
IX	258798	259895	YIL050W	.	+	258798	259895	0	1	1097	258796	cluster_2
V	210473	210739	XUT_5F-98	.	+	210473	210739	0	1	266	210471	cluster_2
IV	473994	476209	YDR014W	.	+	473994	476209	0	1	2215	473990	cluster_2
IV	94106	95965	YDL204W	.	+	94106	95965	0	1	1859	94097	cluster_2
V	159571	160536	YER004W	.	+	159571	160536	0	1	965	159570	cluster_2
IV	911982	913853	YDR223W	.	+	911982	913853	0	1	1871	911973	cluster_2
XII	329686	331322	SUT260	.	+	329686	331322	0	1	1636	329683	cluster_2
II	462097	462746	YBR111W-A	.	+	462097	462746	0	1	649	462093	cluster_2
XIV	282154	283628	YNL190W	.	+	282154	283628	0	1	1474	282152	cluster_2
X	84002	85425	YJL183W	.	+	84002	85425	0	1	1423	83994	cluster_2
XIV	113154	116642	YNL278W	.	+	113154	116642	0	1	3488	113153	cluster_2
XIII	272158	272907	YMR002W	.	+	272158	272907	0	1	749	272156	cluster_2
VII	56463	58994	YGL234W	.	+	56463	58994	0	1	2531	56458	cluster_2
XVI	410296	412068	YPL076W	.	+	410296	412068	0	1	1772	410292	cluster_2
IV	1494267	1495996	YDR528W	.	+	1494267	1495996	0	1	1729	1494266	cluster_2
VIII	332252	333033	YHR110W	.	+	332252	333033	0	1	781	332249	cluster_2
XIII	135442	137225	YML069W	.	+	135442	137225	0	1	1783	135441	cluster_2
VI	47889	48986	YFL041W-A	.	+	47889	48986	0	1	1097	47885	cluster_2
V	396748	397716	YER117W	.	+	396748	397716	0	1	968	396745	cluster_2
VIII	126488	127613	YHR010W	.	+	126488	127613	0	1	1125	126487	cluster_2
II	435959	436781	YBR096W	.	+	435959	436781	0	1	822	435955	cluster_2
IV	190892	192407	YDL147W	.	+	190892	192407	0	1	1515	190891	cluster_2
XVI	544038	544328	SUT414	.	+	544038	544328	0	1	290	544033	cluster_2
II	111408	112834	YBL058W	.	+	111408	112834	0	1	1426	111407	cluster_2
XV	407063	408265	YOR040W	.	+	407063	408265	0	1	1202	407059	cluster_2
XV	759739	760861	YOR223W	.	+	759739	760861	0	1	1122	759732	cluster_2
IV	424191	425846	YDL017W	.	+	424191	425846	0	1	1655	424187	cluster_2
XIV	418868	419885	YNL109W	.	+	418868	419885	0	1	1017	418864	cluster_2
XII	805826	806910	YLR340W	.	+	805826	806910	0	1	1084	805818	cluster_2
XI	220292	221193	YKL117W	.	+	220292	221193	0	1	901	220290	cluster_2
II	785428	786389	SUT023	.	+	785428	786389	0	1	961	785421	cluster_2
XV	168456	170071	YOL082W	.	+	168456	170071	0	1	1615	168455	cluster_2
IV	1361034	1362370	XUT_4F-622	.	+	1361034	1362370	0	1	1336	1361033	cluster_2
XI	84604	86030	YKL189W	.	+	84604	86030	0	1	1426	84596	cluster_2
XIII	31873	33888	YML118W	.	+	31873	33888	0	1	2015	31870	cluster_2
III	74639	75355	XUT_3F-31	.	+	74639	75355	0	1	716	74632	cluster_2
IV	167697	169186	YDL161W	.	+	167697	169186	0	1	1489	167696	cluster_2
XVI	732280	733270	YPR103W	.	+	732280	733270	0	1	990	732273	cluster_2
I	143611	147587	YAL002W	.	+	143611	147587	0	1	3976	143610	cluster_2
XV	943624	944427	YOR332W	.	+	943624	944427	0	1	803	943615	cluster_2
VIII	402918	406260	YHR154W	.	+	402918	406260	0	1	3342	402914	cluster_2
IV	1010132	1011306	YDR273W	.	+	1010132	1011306	0	1	1174	1010131	cluster_2
IV	334817	336262	YDL066W	.	+	334817	336262	0	1	1445	334814	cluster_2
XIII	551906	552986	YMR143W	.	+	551906	552986	0	1	1080	551901	cluster_2
XI	582205	583450	YKR076W	.	+	582205	583450	0	1	1245	582200	cluster_2
IV	965033	967009	YDR254W	.	+	965033	967009	0	1	1976	965024	cluster_2
XVI	841214	842785	YPR157W	.	+	841214	842785	0	1	1571	841206	cluster_2
XVI	937318	938140	XUT_16F-383	.	+	937318	938140	0	1	822	937309	cluster_2
XVI	937318	938007	SUT431	.	+	937318	938007	0	1	689	937309	cluster_2
XIII	869625	870078	XUT_13F-373	.	+	869625	870078	0	1	453	869617	cluster_2
VI	164984	166663	YFR010W	.	+	164984	166663	0	1	1679	164983	cluster_2
VII	910407	910824	YGR206W	.	+	910407	910824	0	1	417	910398	cluster_2
VI	65306	68810	YFL034W	.	+	65306	68810	0	1	3504	65300	cluster_2
XIV	366714	368466	YNL138W	.	+	366714	368466	0	1	1752	366711	cluster_2
XIV	427578	429836	YNL103W	.	+	427578	429836	0	1	2258	427574	cluster_2
XVI	493486	495334	YPL030W	.	+	493486	495334	0	1	1848	493482	cluster_2
VII	317291	319048	YGL098W	.	+	317291	319048	0	1	1757	317288	cluster_2
VI	110585	111237	YFL012W	.	+	110585	111237	0	1	652	110584	cluster_2
X	585653	585912	CUT217	.	+	585653	585912	0	1	259	585648	cluster_2
XVI	857394	860046	YPR159W	.	+	857394	860046	0	1	2652	857386	cluster_2
XIII	563084	564266	YMR152W	.	+	563084	564266	0	1	1182	563079	cluster_2
XIII	422360	423428	XUT_13F-191	.	+	422360	423428	0	1	1068	422356	cluster_2
XI	341176	342546	YKL051W	.	+	341176	342546	0	1	1370	341173	cluster_2
XIII	696717	698498	YMR215W	.	+	696717	698498	0	1	1781	696711	cluster_2
XVI	138631	139472	YPL218W	.	+	138631	139472	0	1	841	138630	cluster_2
XVI	313228	316550	YPL125W	.	+	313228	316550	0	1	3322	313225	cluster_2
VI	78742	79373	XUT_6F-34	.	+	78742	79373	0	1	631	78735	cluster_2
XIV	44390	45317	YNL314W	.	+	44390	45317	0	1	927	44386	cluster_2
X	544054	544781	YJR057W	.	+	544054	544781	0	1	727	544049	cluster_2
IV	666981	667905	YDR106W	.	+	666981	667905	0	1	924	666975	cluster_2
XI	349441	351129	YKL047W	.	+	349441	351129	0	1	1688	349438	cluster_2
III	111889	112563	YCL001W	.	+	111889	112563	0	1	674	111888	cluster_2
XIV	739920	742170	YNR060W	.	+	739920	742170	0	1	2250	739913	cluster_2
XVI	135777	136531	YPL220W	.	+	135777	136531	0	1	754	135776	cluster_2
XIV	244397	245495	YNL215W	.	+	244397	245495	0	1	1098	244395	cluster_2
XVI	316697	317579	YPL124W	.	+	316697	317579	0	1	882	316694	cluster_2
XV	304592	307687	YOL011W	.	+	304592	307687	0	1	3095	304589	cluster_2
I	138577	138799	CUT002	.	+	138577	138799	0	1	222	138576	cluster_2
X	220844	223466	YJL106W	.	+	220844	223466	0	1	2622	220842	cluster_2
IV	230918	232158	YDL129W	.	+	230918	232158	0	1	1240	230916	cluster_2
VII	405752	406794	YGL050W	.	+	405752	406794	0	1	1042	405748	cluster_2
XI	48162	49007	YKL207W	.	+	48162	49007	0	1	845	48158	cluster_2
VII	216222	217332	YGL153W	.	+	216222	217332	0	1	1110	216220	cluster_2
IV	1412078	1414411	YDR477W	.	+	1412078	1414411	0	1	2333	1412077	cluster_2
I	183670	184662	YAR027W	.	+	183670	184662	0	1	992	183669	cluster_2
I	196650	197097	XUT_1F-89	.	+	196650	197097	0	1	447	196649	cluster_2
XV	689602	690197	YOR189W	.	+	689602	690197	0	1	595	689596	cluster_2
X	36866	37797	YJL210W	.	+	36866	37797	0	1	931	36863	cluster_2
XIII	205606	206345	YML036W	.	+	205606	206345	0	1	739	205604	cluster_2
XI	226402	228906	YKL112W	.	+	226402	228906	0	1	2504	226400	cluster_2
I	54261	55063	YAL047W-A	.	+	54261	55063	0	1	802	54256	cluster_2
IX	83274	84921	YIL142W	.	+	83274	84921	0	1	1647	83266	cluster_2
V	546788	548213	YER178W	.	+	546788	548213	0	1	1425	546783	cluster_2
XV	381039	382939	YOR027W	.	+	381039	382939	0	1	1900	381036	cluster_2
X	651864	652698	YJR123W	.	+	651864	652698	0	1	834	651858	cluster_2
VII	668129	670072	YGR092W	.	+	668129	670072	0	1	1943	668123	cluster_2
XV	505765	506857	YOR096W	.	+	505765	506857	0	1	1092	505760	cluster_2
XIII	170371	171415	YML052W	.	+	170371	171415	0	1	1044	170370	cluster_2
X	398009	398892	YJL022W	.	+	398009	398892	0	1	883	398006	cluster_2
VII	423845	425129	YGL039W	.	+	423845	425129	0	1	1284	423841	cluster_2
I	92835	94564	YAL028W	.	+	92835	94564	0	1	1729	92826	cluster_2
IV	433496	434108	YDL008W	.	+	433496	434108	0	1	612	433492	cluster_2
XIV	485547	486552	YNL075W	.	+	485547	486552	0	1	1005	485543	cluster_2
XII	493528	494490	YLR164W	.	+	493528	494490	0	1	962	493524	cluster_2
IV	960307	963241	YDR251W	.	+	960307	963241	0	1	2934	960298	cluster_2
IV	133398	134811	YDL182W	.	+	133398	134811	0	1	1413	133397	cluster_2
VII	392199	393847	YGL059W	.	+	392199	393847	0	1	1648	392196	cluster_2
XI	439791	440114	CUT238	.	+	439791	440114	0	1	323	439787	cluster_2
III	61601	62794	YCL034W	.	+	61601	62794	0	1	1193	61595	cluster_2
IV	1174529	1174863	SUT071	.	+	1174529	1174863	0	1	334	1174528	cluster_2
XVI	498031	499388	YPL028W	.	+	498031	499388	0	1	1357	498027	cluster_2
XV	412755	413700	YOR044W	.	+	412755	413700	0	1	945	412751	cluster_2
XI	19502	21216	SUT219	.	+	19502	21216	0	1	1714	19501	cluster_2
XVI	639446	641207	YPR034W	.	+	639446	641207	0	1	1761	639440	cluster_2
I	31520	33015	YAL062W	.	+	31520	33015	0	1	1495	31517	cluster_2
XV	263416	265172	YOL033W	.	+	263416	265172	0	1	1756	263414	cluster_2
VIII	401402	402071	YHR152W	.	+	401402	402071	0	1	669	401398	cluster_2
VI	130196	131198	YFL005W	.	+	130196	131198	0	1	1002	130195	cluster_2
II	331812	332461	YBR047W	.	+	331812	332461	0	1	649	331809	cluster_2
VII	465719	468896	YGL014W	.	+	465719	468896	0	1	3177	465715	cluster_2
IV	1242712	1243195	CUT089	.	+	1242712	1243195	0	1	483	1242711	cluster_2
II	283675	284433	YBR022W	.	+	283675	284433	0	1	758	283673	cluster_2
VII	1082922	1083682	XUT_7F-480	.	+	1082922	1083682	0	1	760	1082921	cluster_2
II	289331	290352	YBR024W	.	+	289331	290352	0	1	1021	289329	cluster_2
IV	371199	372038	YDL046W	.	+	371199	372038	0	1	839	371196	cluster_2
VII	272380	274601	YGL125W	.	+	272380	274601	0	1	2221	272378	cluster_2
II	512981	513718	YBR137W	.	+	512981	513718	0	1	737	512976	cluster_2
XII	146266	147675	YLL002W	.	+	146266	147675	0	1	1409	146265	cluster_2
VIII	397208	399194	YHR150W	.	+	397208	399194	0	1	1986	397205	cluster_2
XIV	490295	491323	YNL072W	.	+	490295	491323	0	1	1028	490291	cluster_2
XVI	159831	162420	YPL207W	.	+	159831	162420	0	1	2589	159830	cluster_2
IV	892758	894024	YDR214W	.	+	892758	894024	0	1	1266	892750	cluster_2
X	438834	441006	YJR002W	.	+	438834	441006	0	1	2172	438830	cluster_2
X	334256	335780	YJL054W	.	+	334256	335780	0	1	1524	334253	cluster_2
XII	208707	210467	YLR033W	.	+	208707	210467	0	1	1760	208705	cluster_2
IV	1491062	1492491	YDR527W	.	+	1491062	1492491	0	1	1429	1491061	cluster_2
X	306086	307962	YJL071W	.	+	306086	307962	0	1	1876	306083	cluster_2
XII	506104	507708	YLR175W	.	+	506104	507708	0	1	1604	506099	cluster_2
IV	292757	293367	YDL092W	.	+	292757	293367	0	1	610	292755	cluster_2
XVI	181387	183182	YPL193W	.	+	181387	183182	0	1	1795	181386	cluster_2
IV	1301581	1302194	YDR418W	.	+	1301581	1302194	0	1	613	1301580	cluster_2
III	286698	288211	YCR094W	.	+	286698	288211	0	1	1513	286696	cluster_2
IV	1516585	1517745	XUT_4F-707	.	+	1516585	1517745	0	1	1160	1516584	cluster_2
I	138796	142152	YAL004W	.	+	138796	142152	0	1	3356	138795	cluster_2
XIV	507633	508745	YNL063W	.	+	507633	508745	0	1	1112	507628	cluster_2
VII	905191	905868	YGR203W	.	+	905191	905868	0	1	677	905182	cluster_2
XIV	742317	742600	SUT343	.	+	742317	742600	0	1	283	742310	cluster_2
II	146123	146943	YBL038W	.	+	146123	146943	0	1	820	146122	cluster_2
XV	196502	197119	YOL071W	.	+	196502	197119	0	1	617	196501	cluster_2
XVI	698771	700097	YPR079W	.	+	698771	700097	0	1	1326	698765	cluster_2
XIV	772119	774441	YNR072W	.	+	772119	774441	0	1	2322	772112	cluster_2
XIII	401512	404303	YMR066W	.	+	401512	404303	0	1	2791	401508	cluster_2
XV	679263	680660	YOR184W	.	+	679263	680660	0	1	1397	679257	cluster_2
XIV	707775	708337	YNR046W	.	+	707775	708337	0	1	562	707768	cluster_2
VIII	484795	486283	YHR190W	.	+	484795	486283	0	1	1488	484791	cluster_2
XIII	523649	527576	YMR128W	.	+	523649	527576	0	1	3927	523644	cluster_2
X	217531	219045	SUT207	.	+	217531	219045	0	1	1514	217529	cluster_2
XII	744068	744917	YLR306W	.	+	744068	744917	0	1	849	744061	cluster_2
XVI	742373	743936	YPR108W	.	+	742373	743936	0	1	1563	742366	cluster_2
XIII	532042	533102	YMR130W	.	+	532042	533102	0	1	1060	532037	cluster_2
XVI	730466	731233	YPR101W	.	+	730466	731233	0	1	767	730459	cluster_2
XII	265399	266361	YLR064W	.	+	265399	266361	0	1	962	265397	cluster_2
VI	196542	199196	YFR022W	.	+	196542	199196	0	1	2654	196541	cluster_2
II	306621	307031	CUT012	.	+	306621	307031	0	1	410	306618	cluster_2
XVI	352597	352889	XUT_16F-145	.	+	352597	352889	0	1	292	352594	cluster_2
XVI	352597	352853	SUT403	.	+	352597	352853	0	1	256	352594	cluster_2
IV	326432	329623	YDL073W	.	+	326432	329623	0	1	3191	326429	cluster_2
VII	897460	899782	YGR199W	.	+	897460	899782	0	1	2322	897452	cluster_2
V	523144	525965	YER169W	.	+	523144	525965	0	1	2821	523139	cluster_2
X	73762	74716	YJL191W	.	+	73762	74716	0	1	954	73755	cluster_2
VII	718830	720150	YGR113W	.	+	718830	720150	0	1	1320	718823	cluster_2
I	30124	30823	XUT_1F-15	.	+	30124	30823	0	1	699	30121	cluster_2
XI	452168	454203	YKR008W	.	+	452168	454203	0	1	2035	452164	cluster_2
XII	988333	990612	YLR427W	.	+	988333	990612	0	1	2279	988324	cluster_2
XV	841307	841910	YOR276W	.	+	841307	841910	0	1	603	841299	cluster_2
XVI	404917	406216	YPL081W	.	+	404917	406216	0	1	1299	404913	cluster_2
XIII	244123	246106	YML013W	.	+	244123	246106	0	1	1983	244121	cluster_2
XVI	125983	126580	YPL225W	.	+	125983	126580	0	1	597	125982	cluster_2
XIV	401031	402653	YNL119W	.	+	401031	402653	0	1	1622	401027	cluster_2
II	376501	378640	XUT_2F-154	.	+	376501	378640	0	1	2139	376498	cluster_2
IV	580649	582368	YDR065W	.	+	580649	582368	0	1	1719	580644	cluster_2
V	364584	366645	YER103W	.	+	364584	366645	0	1	2061	364581	cluster_2
X	155043	155726	CUT204	.	+	155043	155726	0	1	683	155042	cluster_2
XI	451429	452072	YKR007W	.	+	451429	452072	0	1	643	451425	cluster_2
II	477648	479137	YBR118W	.	+	477648	479137	0	1	1489	477644	cluster_2
XIV	742349	742641	XUT_14F-302	.	+	742349	742641	0	1	292	742342	cluster_2
X	143165	144938	YJL146W	.	+	143165	144938	0	1	1773	143164	cluster_2
XVI	607533	608474	SUT420	.	+	607533	608474	0	1	941	607527	cluster_2
XI	635593	638394	YKR099W	.	+	635593	638394	0	1	2801	635587	cluster_2
XIII	424953	426389	YMR079W	.	+	424953	426389	0	1	1436	424949	cluster_2
IV	1331110	1332956	YDR434W	.	+	1331110	1332956	0	1	1846	1331109	cluster_2
XIII	146455	147287	YML063W	.	+	146455	147287	0	1	832	146454	cluster_2
XVI	729762	730312	YPR100W	.	+	729762	730312	0	1	550	729755	cluster_2
VII	325308	326269	YGL096W	.	+	325308	326269	0	1	961	325305	cluster_2
IV	229105	229593	YDL130W-A	.	+	229105	229593	0	1	488	229103	cluster_2
IV	746650	748556	YDR145W	.	+	746650	748556	0	1	1906	746643	cluster_2
XV	307882	309143	YOL010W	.	+	307882	309143	0	1	1261	307879	cluster_2
IV	1186079	1189215	YDR356W	.	+	1186079	1189215	0	1	3136	1186078	cluster_2
I	30213	30911	CUT001	.	+	30213	30911	0	1	698	30210	cluster_2
X	405319	407389	YJL016W	.	+	405319	407389	0	1	2070	405315	cluster_2
IV	1490567	1491062	YDR525W-A	.	+	1490567	1491062	0	1	495	1490566	cluster_2
XII	242189	243568	YLR048W	.	+	242189	243568	0	1	1379	242187	cluster_2
XV	385348	386367	SUT362	.	+	385348	386367	0	1	1019	385345	cluster_2
X	705686	706937	YJR148W	.	+	705686	706937	0	1	1251	705679	cluster_2
XI	420308	421435	CUT237	.	+	420308	421435	0	1	1127	420304	cluster_2
XI	420308	420910	XUT_11F-183	.	+	420308	420910	0	1	602	420304	cluster_2
XVI	189045	191105	YPL189W	.	+	189045	191105	0	1	2060	189044	cluster_2
XIII	353853	355061	YMR043W	.	+	353853	355061	0	1	1208	353850	cluster_2
XVI	623471	624351	YPR028W	.	+	623471	624351	0	1	880	623465	cluster_2
XI	299343	302014	YKL072W	.	+	299343	302014	0	1	2671	299341	cluster_2
VII	589770	590991	YGR048W	.	+	589770	590991	0	1	1221	589765	cluster_2
V	47129	48483	YEL056W	.	+	47129	48483	0	1	1354	47125	cluster_2
XIII	517463	520582	YMR125W	.	+	517463	520582	0	1	3119	517458	cluster_2
II	332810	334027	YBR048W	.	+	332810	334027	0	1	1217	332807	cluster_2
XV	768315	770017	YOR229W	.	+	768315	770017	0	1	1702	768308	cluster_2
X	450923	452094	YJR007W	.	+	450923	452094	0	1	1171	450919	cluster_2
XIV	359570	360754	YNL141W	.	+	359570	360754	0	1	1184	359567	cluster_2
X	85637	87579	YJL181W	.	+	85637	87579	0	1	1942	85629	cluster_2
VIII	143922	146146	YHR020W	.	+	143922	146146	0	1	2224	143921	cluster_2
III	91295	92494	YCL018W	.	+	91295	92494	0	1	1199	91286	cluster_2
X	207825	209700	YJL111W	.	+	207825	209700	0	1	1875	207823	cluster_2
X	342473	345802	YJL050W	.	+	342473	345802	0	1	3329	342470	cluster_2
VII	1060321	1060838	SUT146	.	+	1060321	1060838	0	1	517	1060320	cluster_2
XV	825275	826113	CUT389	.	+	825275	826113	0	1	838	825267	cluster_2
XII	94711	95357	YLL025W	.	+	94711	95357	0	1	646	94702	cluster_2
IV	629851	630699	YDR092W	.	+	629851	630699	0	1	848	629845	cluster_2
VII	22281	23612	YGL254W	.	+	22281	23612	0	1	1331	22279	cluster_2
XI	426199	427045	YKL009W	.	+	426199	427045	0	1	846	426195	cluster_2
XIV	237994	240065	YNL218W	.	+	237994	240065	0	1	2071	237992	cluster_2
XV	247085	248365	YOL044W	.	+	247085	248365	0	1	1280	247083	cluster_2
V	377968	378696	SUT096	.	+	377968	378696	0	1	728	377965	cluster_2
XII	187653	188743	CUT250	.	+	187653	188743	0	1	1090	187652	cluster_2
XIII	298841	300550	YMR014W	.	+	298841	300550	0	1	1709	298839	cluster_2
XVI	305240	306243	YPL129W	.	+	305240	306243	0	1	1003	305237	cluster_2
VII	757619	761305	YGR134W	.	+	757619	761305	0	1	3686	757612	cluster_2
VII	953937	954701	YGR232W	.	+	953937	954701	0	1	764	953928	cluster_2
VII	695388	697439	YGR103W	.	+	695388	697439	0	1	2051	695382	cluster_2
IV	861715	864812	YDR206W	.	+	861715	864812	0	1	3097	861707	cluster_2
VIII	229311	230827	YHR066W	.	+	229311	230827	0	1	1516	229309	cluster_2
XIV	440784	441367	SUT333	.	+	440784	441367	0	1	583	440780	cluster_2
IV	438013	439433	YDL007W	.	+	438013	439433	0	1	1420	438009	cluster_2
VII	20932	22204	YGL255W	.	+	20932	22204	0	1	1272	20930	cluster_2
IV	927200	929273	YDR232W	.	+	927200	929273	0	1	2073	927191	cluster_2
XIV	447335	449425	YNL094W	.	+	447335	449425	0	1	2090	447331	cluster_2
V	423535	424431	YER131W	.	+	423535	424431	0	1	896	423531	cluster_2
XI	487738	488720	YKR025W	.	+	487738	488720	0	1	982	487734	cluster_2
XI	182780	184575	YKL139W	.	+	182780	184575	0	1	1795	182779	cluster_2
X	295179	298985	YJL076W	.	+	295179	298985	0	1	3806	295177	cluster_2
XIII	318650	319277	YMR022W	.	+	318650	319277	0	1	627	318647	cluster_2
IX	56531	57277	YIL152W	.	+	56531	57277	0	1	746	56526	cluster_2
XIII	746218	747819	YMR238W	.	+	746218	747819	0	1	1601	746211	cluster_2
IV	657738	661149	YDR103W	.	+	657738	661149	0	1	3411	657732	cluster_2
XV	639163	640638	XUT_15F-296	.	+	639163	640638	0	1	1475	639157	cluster_2
X	672900	673726	YJR133W	.	+	672900	673726	0	1	826	672894	cluster_2
XII	586316	587658	YLR224W	.	+	586316	587658	0	1	1342	586311	cluster_2
XII	669159	669479	SUT279	.	+	669159	669479	0	1	320	669153	cluster_2
I	132194	134173	YAL011W	.	+	132194	134173	0	1	1979	132193	cluster_2
IV	808279	810557	YDR172W	.	+	808279	810557	0	1	2278	808271	cluster_2
V	90226	94007	YEL031W	.	+	90226	94007	0	1	3781	90217	cluster_2
XIII	733492	736822	YMR231W	.	+	733492	736822	0	1	3330	733485	cluster_2
XVI	802279	804240	YPR137W	.	+	802279	804240	0	1	1961	802271	cluster_2
IV	1436115	1436690	YDR493W	.	+	1436115	1436690	0	1	575	1436114	cluster_2
XI	158594	159439	YKL156W	.	+	158594	159439	0	1	845	158593	cluster_2
V	422180	422613	CUT116	.	+	422180	422613	0	1	433	422176	cluster_2
XVI	892301	893820	YPR178W	.	+	892301	893820	0	1	1519	892293	cluster_2
XV	733739	736293	YOR208W	.	+	733739	736293	0	1	2554	733732	cluster_2
V	510230	512232	YER165W	.	+	510230	512232	0	1	2002	510225	cluster_2
IV	657760	658235	XUT_4F-321	.	+	657760	658235	0	1	475	657754	cluster_2
VII	942768	944879	YGR224W	.	+	942768	944879	0	1	2111	942759	cluster_2
XI	551626	552420	YKR057W	.	+	551626	552420	0	1	794	551621	cluster_2
XIV	87825	88872	YNL289W	.	+	87825	88872	0	1	1047	87817	cluster_2
VII	969352	970636	SUT140	.	+	969352	970636	0	1	1284	969343	cluster_2
XVI	933978	935755	YPR198W	.	+	933978	935755	0	1	1777	933969	cluster_2
II	620816	622749	YBR200W	.	+	620816	622749	0	1	1933	620810	cluster_2
VII	427311	427673	XUT_7F-211	.	+	427311	427673	0	1	362	427307	cluster_2
VI	49116	51181	YFL041W	.	+	49116	51181	0	1	2065	49112	cluster_2
XIII	429947	431096	SUT302	.	+	429947	431096	0	1	1149	429943	cluster_2
XII	522641	523385	YLR185W	.	+	522641	523385	0	1	744	522636	cluster_2
IV	473140	473872	YDR013W	.	+	473140	473872	0	1	732	473136	cluster_2
II	583622	584687	YBR176W	.	+	583622	584687	0	1	1065	583617	cluster_2
XV	675868	677923	YOR181W	.	+	675868	677923	0	1	2055	675862	cluster_2
XV	611971	612589	YOR150W	.	+	611971	612589	0	1	618	611965	cluster_2
IV	117641	118616	YDL191W	.	+	117641	118616	0	1	975	117640	cluster_2
XVI	744516	745684	YPR109W	.	+	744516	745684	0	1	1168	744509	cluster_2
V	80442	81196	YEL038W	.	+	80442	81196	0	1	754	80434	cluster_2
XIV	332456	334956	YNL161W	.	+	332456	334956	0	1	2500	332453	cluster_2
II	203436	206022	YBL011W	.	+	203436	206022	0	1	2586	203434	cluster_2
XVI	544582	548211	YPL006W	.	+	544582	548211	0	1	3629	544577	cluster_2
XVI	212109	212901	YPL178W	.	+	212109	212901	0	1	792	212107	cluster_2
XVI	794940	795860	YPR132W	.	+	794940	795860	0	1	920	794933	cluster_2
II	341472	342167	XUT_2F-136	.	+	341472	342167	0	1	695	341469	cluster_2
XII	932722	933859	YLR407W	.	+	932722	933859	0	1	1137	932713	cluster_2
XIV	642647	643521	YNR009W	.	+	642647	643521	0	1	874	642641	cluster_2
X	317258	319869	YJL062W	.	+	317258	319869	0	1	2611	317255	cluster_2
XIII	429983	431431	XUT_13F-195	.	+	429983	431431	0	1	1448	429979	cluster_2
XIV	736695	738636	YNR059W	.	+	736695	738636	0	1	1941	736688	cluster_2
XII	857485	859379	YLR368W	.	+	857485	859379	0	1	1894	857477	cluster_2
XIII	411546	412258	YMR072W	.	+	411546	412258	0	1	712	411542	cluster_2
XVI	381925	383077	YPL088W	.	+	381925	383077	0	1	1152	381922	cluster_2
XII	399600	402630	YLR129W	.	+	399600	402630	0	1	3030	399597	cluster_2
XV	468194	469305	YOR075W	.	+	468194	469305	0	1	1111	468190	cluster_2
XI	454897	457238	SUT236	.	+	454897	457238	0	1	2341	454893	cluster_2
IV	308394	309530	YDL082W	.	+	308394	309530	0	1	1136	308391	cluster_2
XIII	915460	917542	YMR320W	.	+	915460	917542	0	1	2082	915451	cluster_2
XV	537341	538654	YOR114W	.	+	537341	538654	0	1	1313	537336	cluster_2
II	625706	628486	YBR202W	.	+	625706	628486	0	1	2780	625700	cluster_2
VII	393925	394722	YGL058W	.	+	393925	394722	0	1	797	393922	cluster_2
XII	732500	733984	YLR303W	.	+	732500	733984	0	1	1484	732493	cluster_2
X	456154	457903	YJR010W	.	+	456154	457903	0	1	1749	456150	cluster_2
II	258249	258831	XUT_2F-93	.	+	258249	258831	0	1	582	258247	cluster_2
XVI	786035	787661	YPR124W	.	+	786035	787661	0	1	1626	786028	cluster_2
IV	1020638	1021768	YDR280W	.	+	1020638	1021768	0	1	1130	1020637	cluster_2
XIV	68725	71549	YNL298W	.	+	68725	71549	0	1	2824	68719	cluster_2
X	339711	342345	YJL051W	.	+	339711	342345	0	1	2634	339708	cluster_2
XVI	596673	599658	YPR019W	.	+	596673	599658	0	1	2985	596668	cluster_2
VI	82077	84065	YFL026W	.	+	82077	84065	0	1	1988	82069	cluster_2
XI	109247	110238	YKL180W	.	+	109247	110238	0	1	991	109246	cluster_2
XV	348322	349066	XUT_15F-163	.	+	348322	349066	0	1	744	348319	cluster_2
VII	129817	131267	YGL196W	.	+	129817	131267	0	1	1450	129816	cluster_2
II	371345	373724	SUT016	.	+	371345	373724	0	1	2379	371342	cluster_2
XV	997137	998314	YOR352W	.	+	997137	998314	0	1	1177	997128	cluster_2
XII	715058	717162	YLR289W	.	+	715058	717162	0	1	2104	715051	cluster_2
XI	256743	257927	YKL098W	.	+	256743	257927	0	1	1184	256741	cluster_2
IV	1269998	1270839	YDR399W	.	+	1269998	1270839	0	1	841	1269997	cluster_2
IV	1110562	1111798	YDR322W	.	+	1110562	1111798	0	1	1236	1110561	cluster_2
II	582407	583458	YBR175W	.	+	582407	583458	0	1	1051	582402	cluster_2
XII	283844	285794	YLR077W	.	+	283844	285794	0	1	1950	283842	cluster_2
XI	208155	210289	YKL125W	.	+	208155	210289	0	1	2134	208153	cluster_2
VII	310950	312013	YGL103W	.	+	310950	312013	0	1	1063	310947	cluster_2
XV	867057	867993	YOR293W	.	+	867057	867993	0	1	936	867049	cluster_2
VII	555754	556802	YGR034W	.	+	555754	556802	0	1	1048	555749	cluster_2
XI	573569	574816	YKR070W	.	+	573569	574816	0	1	1247	573564	cluster_2
XI	500229	501219	YKR030W	.	+	500229	501219	0	1	990	500224	cluster_2
IV	242339	245042	YDL122W	.	+	242339	245042	0	1	2703	242337	cluster_2
IV	836383	838224	YDR188W	.	+	836383	838224	0	1	1841	836375	cluster_2
XIV	274343	276097	YNL193W	.	+	274343	276097	0	1	1754	274341	cluster_2
VII	475486	476243	YGL010W	.	+	475486	476243	0	1	757	475482	cluster_2
VIII	230936	231983	YHR067W	.	+	230936	231983	0	1	1047	230934	cluster_2
II	136554	137655	YBL043W	.	+	136554	137655	0	1	1101	136553	cluster_2
X	54353	56246	YJL201W	.	+	54353	56246	0	1	1893	54348	cluster_2
V	146926	148091	YEL004W	.	+	146926	148091	0	1	1165	146925	cluster_2
V	229712	232249	YER040W	.	+	229712	232249	0	1	2537	229710	cluster_2
XIII	465945	468379	YMR100W	.	+	465945	468379	0	1	2434	465941	cluster_2
III	193292	194381	YCR036W	.	+	193292	194381	0	1	1089	193291	cluster_2
XV	464699	466659	YOR073W	.	+	464699	466659	0	1	1960	464695	cluster_2
IV	1466220	1466415	SUT080	.	+	1466220	1466415	0	1	195	1466219	cluster_2
XVI	883791	885634	YPR171W	.	+	883791	885634	0	1	1843	883783	cluster_2
XV	286105	288064	YOL020W	.	+	286105	288064	0	1	1959	286103	cluster_2
IV	1421130	1422597	YDR483W	.	+	1421130	1422597	0	1	1467	1421129	cluster_2
X	345949	347402	YJL049W	.	+	345949	347402	0	1	1453	345946	cluster_2
VII	1052597	1057412	YGR281W	.	+	1052597	1057412	0	1	4815	1052596	cluster_2
XIV	466864	469918	YNL085W	.	+	466864	469918	0	1	3054	466860	cluster_2
XIV	348744	349117	CUT332	.	+	348744	349117	0	1	373	348741	cluster_2
II	281344	283471	YBR021W	.	+	281344	283471	0	1	2127	281342	cluster_2
VII	255565	257045	YGL134W	.	+	255565	257045	0	1	1480	255563	cluster_2
XII	432158	432835	YLR145W	.	+	432158	432835	0	1	677	432154	cluster_2
V	268946	269424	SUT091	.	+	268946	269424	0	1	478	268944	cluster_2
IV	1294643	1295541	YDR412W	.	+	1294643	1295541	0	1	898	1294642	cluster_2
XVI	688144	689342	YPR071W	.	+	688144	689342	0	1	1198	688138	cluster_2
X	160541	161703	YJL133W	.	+	160541	161703	0	1	1162	160540	cluster_2
VII	542052	543445	YGR028W	.	+	542052	543445	0	1	1393	542047	cluster_2
XII	524633	528050	YLR187W	.	+	524633	528050	0	1	3417	524628	cluster_2
V	404624	406766	YER123W	.	+	404624	406766	0	1	2142	404620	cluster_2
II	723208	723663	YBR253W	.	+	723208	723663	0	1	455	723201	cluster_2
IV	1157117	1159044	SUT068	.	+	1157117	1159044	0	1	1927	1157116	cluster_2
XIV	770228	771450	XUT_14F-324	.	+	770228	771450	0	1	1222	770221	cluster_2
VII	2770	3989	YGL263W	.	+	2770	3989	0	1	1219	2768	cluster_2
XII	589304	591052	YLR226W	.	+	589304	591052	0	1	1748	589299	cluster_2
XI	554958	556285	YKR059W	.	+	554958	556285	0	1	1327	554953	cluster_2
XII	393471	394790	YLR125W	.	+	393471	394790	0	1	1319	393468	cluster_2
IV	1071490	1072065	XUT_4F-497	.	+	1071490	1072065	0	1	575	1071489	cluster_2
XII	116312	121176	YLL015W	.	+	116312	121176	0	1	4864	116311	cluster_2
IV	81117	83393	XUT_4F-50	.	+	81117	83393	0	1	2276	81109	cluster_2
XIV	734024	735763	YNR058W	.	+	734024	735763	0	1	1739	734017	cluster_2
VII	560543	561488	YGR038W	.	+	560543	561488	0	1	945	560538	cluster_2
IV	1356028	1357472	YDR448W	.	+	1356028	1357472	0	1	1444	1356027	cluster_2
XIII	675143	675678	XUT_13F-294	.	+	675143	675678	0	1	535	675137	cluster_2
XIV	383933	387002	YNL127W	.	+	383933	387002	0	1	3069	383930	cluster_2
XIII	732381	733234	YMR230W	.	+	732381	733234	0	1	853	732374	cluster_2
XII	341290	341649	YLR099W-A	.	+	341290	341649	0	1	359	341287	cluster_2
XIII	51586	54548	YML109W	.	+	51586	54548	0	1	2962	51581	cluster_2
XV	228565	229948	YOL054W	.	+	228565	229948	0	1	1383	228563	cluster_2
VIII	175143	175502	YHR032W-A	.	+	175143	175502	0	1	359	175142	cluster_2
II	686819	690354	YBR235W	.	+	686819	690354	0	1	3535	686813	cluster_2
XIV	456420	457501	YNL090W	.	+	456420	457501	0	1	1081	456416	cluster_2
XV	1051081	1052984	YOR380W	.	+	1051081	1052984	0	1	1903	1051080	cluster_2
XI	248658	253532	YKL101W	.	+	248658	253532	0	1	4874	248656	cluster_2
XIII	267080	267879	YML001W	.	+	267080	267879	0	1	799	267078	cluster_2
VIII	138685	139928	YHR017W	.	+	138685	139928	0	1	1243	138684	cluster_2
III	77193	78057	XUT_3F-33	.	+	77193	78057	0	1	864	77186	cluster_2
VII	254576	255391	YGL135W	.	+	254576	255391	0	1	815	254574	cluster_2
XI	275253	277208	YKL088W	.	+	275253	277208	0	1	1955	275251	cluster_2
XV	949747	954047	YOR336W	.	+	949747	954047	0	1	4300	949738	cluster_2
VII	584802	586393	YGR046W	.	+	584802	586393	0	1	1591	584797	cluster_2
XV	128291	128511	CUT356	.	+	128291	128511	0	1	220	128290	cluster_2
XV	335801	337195	SUT359	.	+	335801	337195	0	1	1394	335798	cluster_2
V	11547	11986	SUT087	.	+	11547	11986	0	1	439	11546	cluster_2
XV	480447	481800	YOR084W	.	+	480447	481800	0	1	1353	480443	cluster_2
VII	662080	666186	YGR090W	.	+	662080	666186	0	1	4106	662074	cluster_2
XI	625849	626326	YKR095W-A	.	+	625849	626326	0	1	477	625843	cluster_2
IV	176642	178187	YDL155W	.	+	176642	178187	0	1	1545	176641	cluster_2
XVI	685856	687944	YPR070W	.	+	685856	687944	0	1	2088	685850	cluster_2
XI	307276	307858	YKL069W	.	+	307276	307858	0	1	582	307273	cluster_2
X	37938	40062	YJL209W	.	+	37938	40062	0	1	2124	37935	cluster_2
XVI	700562	702091	YPR080W	.	+	700562	702091	0	1	1529	700555	cluster_2
VIII	277927	279953	YHR086W	.	+	277927	279953	0	1	2026	277925	cluster_2
II	776537	777965	YBR287W	.	+	776537	777965	0	1	1428	776530	cluster_2
X	60793	63579	YJL198W	.	+	60793	63579	0	1	2786	60787	cluster_2
VI	16681	19085	YFL055W	.	+	16681	19085	0	1	2404	16680	cluster_2
XIV	394651	397742	YNL123W	.	+	394651	397742	0	1	3091	394648	cluster_2
IX	253412	255024	YIL054W	.	+	253412	255024	0	1	1612	253410	cluster_2
V	234928	235558	YER042W	.	+	234928	235558	0	1	630	234926	cluster_2
VIII	451296	452773	YHR174W	.	+	451296	452773	0	1	1477	451292	cluster_2
II	609968	610618	YBR194W	.	+	609968	610618	0	1	650	609962	cluster_2
XIV	214862	215867	YNL232W	.	+	214862	215867	0	1	1005	214860	cluster_2
V	342851	343487	YER092W	.	+	342851	343487	0	1	636	342848	cluster_2
XIII	94601	95781	XUT_13F-43	.	+	94601	95781	0	1	1180	94592	cluster_2
XIV	252035	254019	YNL209W	.	+	252035	254019	0	1	1984	252033	cluster_2
XVI	406609	407649	YPL079W	.	+	406609	407649	0	1	1040	406605	cluster_2
XII	1028837	1029925	YLR448W	.	+	1028837	1029925	0	1	1088	1028836	cluster_2
XVI	303101	304109	YPL131W	.	+	303101	304109	0	1	1008	303098	cluster_2
VIII	440342	442136	YHR168W	.	+	440342	442136	0	1	1794	440338	cluster_2
XVI	107111	108226	YPL232W	.	+	107111	108226	0	1	1115	107110	cluster_2
XVI	599820	600345	YPR020W	.	+	599820	600345	0	1	525	599815	cluster_2
II	147110	150395	YBL037W	.	+	147110	150395	0	1	3285	147109	cluster_2
VIII	189153	190124	SUT156	.	+	189153	190124	0	1	971	189152	cluster_2
IV	453015	453830	YDR002W	.	+	453015	453830	0	1	815	453011	cluster_2
XIII	623384	626036	YMR182W-A	.	+	623384	626036	0	1	2652	623378	cluster_2
IV	471003	471865	XUT_4F-231	.	+	471003	471865	0	1	862	470999	cluster_2
II	45612	46517	YBL092W	.	+	45612	46517	0	1	905	45608	cluster_2
IX	249990	251969	YIL056W	.	+	249990	251969	0	1	1979	249988	cluster_2
XIII	623422	625412	XUT_13F-274	.	+	623422	625412	0	1	1990	623416	cluster_2
X	338196	339398	YJL052W	.	+	338196	339398	0	1	1202	338193	cluster_2
VI	159278	160426	YFR007W	.	+	159278	160426	0	1	1148	159277	cluster_2
III	210338	210746	XUT_3F-99	.	+	210338	210746	0	1	408	210336	cluster_2
XIII	298306	298475	YMR013W-A	.	+	298306	298475	0	1	169	298304	cluster_2
XIII	742960	743490	YMR236W	.	+	742960	743490	0	1	530	742953	cluster_2
XVI	63213	64743	YPL257W	.	+	63213	64743	0	1	1530	63207	cluster_2
XIII	668426	669875	YMR203W	.	+	668426	669875	0	1	1449	668420	cluster_2
XII	708415	709095	YLR286W-A	.	+	708415	709095	0	1	680	708408	cluster_2
XVI	517637	519922	YPL018W	.	+	517637	519922	0	1	2285	517632	cluster_2
XII	81357	83814	YLL029W	.	+	81357	83814	0	1	2457	81349	cluster_2
XII	797406	799688	YLR335W	.	+	797406	799688	0	1	2282	797399	cluster_2
XIV	664219	665070	YNR018W	.	+	664219	665070	0	1	851	664213	cluster_2
XVI	834547	835417	YPR154W	.	+	834547	835417	0	1	870	834539	cluster_2
XI	579208	579800	YKR074W	.	+	579208	579800	0	1	592	579203	cluster_2
X	75906	76655	YJL189W	.	+	75906	76655	0	1	749	75899	cluster_2
IX	142893	144112	YIL116W	.	+	142893	144112	0	1	1219	142892	cluster_2
XIV	466236	466752	YNL086W	.	+	466236	466752	0	1	516	466232	cluster_2
XV	259895	263282	YOL034W	.	+	259895	263282	0	1	3387	259893	cluster_2
X	641976	643482	YJR117W	.	+	641976	643482	0	1	1506	641970	cluster_2
II	184352	186027	YBL019W	.	+	184352	186027	0	1	1675	184351	cluster_2
XIV	378719	379550	YNL131W	.	+	378719	379550	0	1	831	378716	cluster_2
X	278785	281032	YJL083W	.	+	278785	281032	0	1	2247	278783	cluster_2
VII	321739	323346	YGL097W	.	+	321739	323346	0	1	1607	321736	cluster_2
IV	90026	92483	YDL206W	.	+	90026	92483	0	1	2457	90017	cluster_2
XII	879671	881941	YLR381W	.	+	879671	881941	0	1	2270	879663	cluster_2
X	375151	375904	SUT210	.	+	375151	375904	0	1	753	375148	cluster_2
X	375151	375970	XUT_10F-170	.	+	375151	375970	0	1	819	375148	cluster_2
VII	87508	89733	YGL215W	.	+	87508	89733	0	1	2225	87500	cluster_2
XIV	500961	502975	YNL066W	.	+	500961	502975	0	1	2014	500956	cluster_2
V	362713	363844	YER102W	.	+	362713	363844	0	1	1131	362710	cluster_2
XIII	216411	217146	YML030W	.	+	216411	217146	0	1	735	216409	cluster_2
VIII	241628	241998	YHR072W-A	.	+	241628	241998	0	1	370	241626	cluster_2
XV	87463	89587	YOL123W	.	+	87463	89587	0	1	2124	87455	cluster_2
VIII	272616	273693	YHR083W	.	+	272616	273693	0	1	1077	272614	cluster_2
V	153470	155912	YER001W	.	+	153470	155912	0	1	2442	153469	cluster_2
XVI	747268	749055	YPR111W	.	+	747268	749055	0	1	1787	747261	cluster_2
XIV	302661	303461	YNL178W	.	+	302661	303461	0	1	800	302658	cluster_2
III	259542	260084	YCR083W	.	+	259542	260084	0	1	542	259540	cluster_2
IX	378460	379878	YIR012W	.	+	378460	379878	0	1	1418	378457	cluster_2
XII	572836	573475	YLR217W	.	+	572836	573475	0	1	639	572831	cluster_2
XV	254268	254811	YOL039W	.	+	254268	254811	0	1	543	254266	cluster_2
V	70440	73443	YEL043W	.	+	70440	73443	0	1	3003	70433	cluster_2
VIII	491876	493709	YHR196W	.	+	491876	493709	0	1	1833	491872	cluster_2
XII	263172	264039	YLR061W	.	+	263172	264039	0	1	867	263170	cluster_2
VII	217468	221007	YGL151W	.	+	217468	221007	0	1	3539	217466	cluster_2
XV	738257	738828	YOR210W	.	+	738257	738828	0	1	571	738250	cluster_2
XII	121303	121790	YLL014W	.	+	121303	121790	0	1	487	121302	cluster_2
XVI	648596	650075	YPR041W	.	+	648596	650075	0	1	1479	648590	cluster_2
VII	312173	313091	YGL101W	.	+	312173	313091	0	1	918	312170	cluster_2
XIV	500916	501193	XUT_14F-190	.	+	500916	501193	0	1	277	500911	cluster_2
VII	543552	544300	YGR029W	.	+	543552	544300	0	1	748	543547	cluster_2
XV	493370	494534	YOR091W	.	+	493370	494534	0	1	1164	493366	cluster_2
XVI	465844	466619	YPL047W	.	+	465844	466619	0	1	775	465840	cluster_2
XIII	577668	578773	YMR161W	.	+	577668	578773	0	1	1105	577663	cluster_2
XV	530388	531451	YOR111W	.	+	530388	531451	0	1	1063	530383	cluster_2
XII	636739	640084	YLR249W	.	+	636739	640084	0	1	3345	636733	cluster_2
VI	238409	239152	YFR042W	.	+	238409	239152	0	1	743	238407	cluster_2
IV	21812	22591	XUT_4F-14	.	+	21812	22591	0	1	779	21810	cluster_2
XV	811662	812413	YOR258W	.	+	811662	812413	0	1	751	811654	cluster_2
IV	1478582	1480211	YDR518W	.	+	1478582	1480211	0	1	1629	1478581	cluster_2
VII	358605	359289	YGL080W	.	+	358605	359289	0	1	684	358602	cluster_2
XVI	297461	298415	YPL135W	.	+	297461	298415	0	1	954	297459	cluster_2
VII	376041	377293	YGL067W	.	+	376041	377293	0	1	1252	376038	cluster_2
VIII	204553	206390	YHR048W	.	+	204553	206390	0	1	1837	204551	cluster_2
XVI	677135	677743	YPR062W	.	+	677135	677743	0	1	608	677129	cluster_2
V	144269	145706	YEL006W	.	+	144269	145706	0	1	1437	144268	cluster_2
XIV	416602	416808	SUT331	.	+	416602	416808	0	1	206	416598	cluster_2
VII	781711	783984	YGR145W	.	+	781711	783984	0	1	2273	781704	cluster_2
XIII	743664	746086	YMR237W	.	+	743664	746086	0	1	2422	743657	cluster_2
VII	761299	762247	YGR135W	.	+	761299	762247	0	1	948	761292	cluster_2
II	761211	762741	YBR279W	.	+	761211	762741	0	1	1530	761204	cluster_2
V	504004	504982	SUT098	.	+	504004	504982	0	1	978	503999	cluster_2
XI	284942	286259	YKL080W	.	+	284942	286259	0	1	1317	284940	cluster_2
XV	977863	979933	SUT386	.	+	977863	979933	0	1	2070	977854	cluster_2
XIV	284067	286009	YNL189W	.	+	284067	286009	0	1	1942	284065	cluster_2
XVI	469881	472092	YPL043W	.	+	469881	472092	0	1	2211	469877	cluster_2
XIV	529821	531545	YNL053W	.	+	529821	531545	0	1	1724	529816	cluster_2
II	349778	350720	XUT_2F-141	.	+	349778	350720	0	1	942	349775	cluster_2
XII	947208	948147	YLR411W	.	+	947208	948147	0	1	939	947199	cluster_2
II	614470	616178	XUT_2F-242	.	+	614470	616178	0	1	1708	614464	cluster_2
IV	411759	413156	YDL022W	.	+	411759	413156	0	1	1397	411755	cluster_2
XV	472703	473408	YOR078W	.	+	472703	473408	0	1	705	472699	cluster_2
IV	405289	407406	YDL025W-A	.	+	405289	407406	0	1	2117	405285	cluster_2
II	452624	453364	YBR106W	.	+	452624	453364	0	1	740	452620	cluster_2
XVI	444524	445167	YPL059W	.	+	444524	445167	0	1	643	444520	cluster_2
X	90764	91762	YJL177W	.	+	90764	91762	0	1	998	90755	cluster_2
IX	353880	355540	YIL001W	.	+	353880	355540	0	1	1660	353877	cluster_2
XIII	323287	324228	YMR025W	.	+	323287	324228	0	1	941	323284	cluster_2
XIV	342411	343465	YNL155W	.	+	342411	343465	0	1	1054	342408	cluster_2
XIV	542952	545045	YNL045W	.	+	542952	545045	0	1	2093	542947	cluster_2
IX	151550	154976	YIL112W	.	+	151550	154976	0	1	3426	151549	cluster_2
IV	688131	690588	YDR119W	.	+	688131	690588	0	1	2457	688125	cluster_2
VI	150000	152628	YFR002W	.	+	150000	152628	0	1	2628	149999	cluster_2
XIV	440694	441345	XUT_14F-166	.	+	440694	441345	0	1	651	440690	cluster_2
IV	1075805	1077994	YDR307W	.	+	1075805	1077994	0	1	2189	1075804	cluster_2
VII	996820	998396	YGR252W	.	+	996820	998396	0	1	1576	996811	cluster_2
XIII	731697	732176	XUT_13F-321	.	+	731697	732176	0	1	479	731690	cluster_2
XV	772451	774314	YOR231W	.	+	772451	774314	0	1	1863	772444	cluster_2
XI	461585	462783	SUT237	.	+	461585	462783	0	1	1198	461581	cluster_2
XV	1025242	1025642	YOR366W	.	+	1025242	1025642	0	1	400	1025241	cluster_2
XII	26232	27272	SUT245	.	+	26232	27272	0	1	1040	26230	cluster_2
IX	180417	182147	YIL097W	.	+	180417	182147	0	1	1730	180416	cluster_2
XV	649274	651833	YOR168W	.	+	649274	651833	0	1	2559	649268	cluster_2
X	145124	146127	YJL145W	.	+	145124	146127	0	1	1003	145123	cluster_2
XIII	30146	30507	SUT286	.	+	30146	30507	0	1	361	30143	cluster_2
XIV	16577	17803	XUT_14F-6	.	+	16577	17803	0	1	1226	16576	cluster_2
XII	973364	975628	YLR424W	.	+	973364	975628	0	1	2264	973355	cluster_2
IV	471820	473018	YDR012W	.	+	471820	473018	0	1	1198	471816	cluster_2
XII	23508	25383	YLL058W	.	+	23508	25383	0	1	1875	23506	cluster_2
XIII	667511	668271	YMR202W	.	+	667511	668271	0	1	760	667505	cluster_2
IV	323745	324493	SUT046	.	+	323745	324493	0	1	748	323742	cluster_2
VII	366848	367283	CUT140	.	+	366848	367283	0	1	435	366845	cluster_2
X	192480	193487	YJL117W	.	+	192480	193487	0	1	1007	192479	cluster_2
III	258852	259376	YCR082W	.	+	258852	259376	0	1	524	258850	cluster_2
IV	612050	613341	YDR083W	.	+	612050	613341	0	1	1291	612044	cluster_2
VII	377417	379853	YGL066W	.	+	377417	379853	0	1	2436	377414	cluster_2
XV	1004631	1006893	YOR355W	.	+	1004631	1006893	0	1	2262	1004630	cluster_2
V	100705	101504	YEL027W	.	+	100705	101504	0	1	799	100704	cluster_2
IV	546598	547765	YDR044W	.	+	546598	547765	0	1	1167	546593	cluster_2
XIV	205118	206736	YNL237W	.	+	205118	206736	0	1	1618	205116	cluster_2
IV	322194	323055	YDL075W	.	+	322194	323055	0	1	861	322191	cluster_2
XII	282905	283733	YLR075W	.	+	282905	283733	0	1	828	282903	cluster_2
XV	310295	311088	YOL008W	.	+	310295	311088	0	1	793	310292	cluster_2
V	221827	222599	YER034W	.	+	221827	222599	0	1	772	221825	cluster_2
II	614447	614825	CUT030	.	+	614447	614825	0	1	378	614441	cluster_2
XI	47142	48040	YKL208W	.	+	47142	48040	0	1	898	47138	cluster_2
XVI	843194	844178	YPR158W	.	+	843194	844178	0	1	984	843186	cluster_2
IV	98421	99315	YDL202W	.	+	98421	99315	0	1	894	98412	cluster_2
XII	515205	516658	YLR180W	.	+	515205	516658	0	1	1453	515200	cluster_2
XII	523574	524450	YLR186W	.	+	523574	524450	0	1	876	523569	cluster_2
VI	252045	252401	XUT_6F-104	.	+	252045	252401	0	1	356	252043	cluster_2
XVI	572700	575220	YPR008W	.	+	572700	575220	0	1	2520	572695	cluster_2
XI	443026	444993	YKR002W	.	+	443026	444993	0	1	1967	443022	cluster_2
XIII	628140	628826	YMR184W	.	+	628140	628826	0	1	686	628134	cluster_2
XII	844174	845864	YLR359W	.	+	844174	845864	0	1	1690	844166	cluster_2
I	43437	45112	SUT002	.	+	43437	45112	0	1	1675	43433	cluster_2
IV	1181612	1182991	YDR352W	.	+	1181612	1182991	0	1	1379	1181611	cluster_2
XV	813939	815841	YOR260W	.	+	813939	815841	0	1	1902	813931	cluster_2
XV	956834	958059	YOR338W	.	+	956834	958059	0	1	1225	956825	cluster_2
VII	920555	921921	YGR214W	.	+	920555	921921	0	1	1366	920546	cluster_2
VII	418817	419450	YGL041W-A	.	+	418817	419450	0	1	633	418813	cluster_2
XII	1055057	1055752	YLR456W	.	+	1055057	1055752	0	1	695	1055056	cluster_2
II	172510	174713	YBL024W	.	+	172510	174713	0	1	2203	172509	cluster_2
VII	678645	682284	YGR097W	.	+	678645	682284	0	1	3639	678639	cluster_2
XII	790304	791995	YLR332W	.	+	790304	791995	0	1	1691	790297	cluster_2
III	242606	244144	SUT038	.	+	242606	244144	0	1	1538	242604	cluster_2
IV	80697	82709	SUT042	.	+	80697	82709	0	1	2012	80689	cluster_2
V	465109	466042	YER148W	.	+	465109	466042	0	1	933	465105	cluster_2
XIV	614786	616928	YNL009W	.	+	614786	616928	0	1	2142	614780	cluster_2
IV	251524	253817	YDL116W	.	+	251524	253817	0	1	2293	251522	cluster_2
XI	435223	436934	YKL004W	.	+	435223	436934	0	1	1711	435219	cluster_2
VII	717299	718689	YGR112W	.	+	717299	718689	0	1	1390	717292	cluster_2
XIV	517223	518009	YNL056W	.	+	517223	518009	0	1	786	517218	cluster_2
II	347866	349428	YBR056W	.	+	347866	349428	0	1	1562	347863	cluster_2
XIII	798439	801566	YMR266W	.	+	798439	801566	0	1	3127	798432	cluster_2
II	773770	774497	YBR285W	.	+	773770	774497	0	1	727	773763	cluster_2
XI	217266	218450	YKL120W	.	+	217266	218450	0	1	1184	217264	cluster_2
XIV	695590	697632	YNR038W	.	+	695590	697632	0	1	2042	695584	cluster_2
XV	80322	81269	YOL127W	.	+	80322	81269	0	1	947	80314	cluster_2
IV	1178616	1181413	YDR351W	.	+	1178616	1181413	0	1	2797	1178615	cluster_2
XV	255302	256160	YOL038W	.	+	255302	256160	0	1	858	255300	cluster_2
IV	1322174	1323468	YDR427W	.	+	1322174	1323468	0	1	1294	1322173	cluster_2
V	162683	164345	YER006W	.	+	162683	164345	0	1	1662	162682	cluster_2
X	316693	317157	YJL062W-A	.	+	316693	317157	0	1	464	316690	cluster_2
XV	449428	451538	YOR066W	.	+	449428	451538	0	1	2110	449424	cluster_2
VII	742254	745595	YGR125W	.	+	742254	745595	0	1	3341	742247	cluster_2
IV	202799	205380	YDL141W	.	+	202799	205380	0	1	2581	202797	cluster_2
XVI	370945	373158	YPL093W	.	+	370945	373158	0	1	2213	370942	cluster_2
XIII	434733	436009	YMR083W	.	+	434733	436009	0	1	1276	434729	cluster_2
X	246448	247046	YJL096W	.	+	246448	247046	0	1	598	246446	cluster_2
XV	55550	56350	YOL142W	.	+	55550	56350	0	1	800	55545	cluster_2
IV	331000	333097	YDL070W	.	+	331000	333097	0	1	2097	330997	cluster_2
XI	365369	369283	YKL038W	.	+	365369	369283	0	1	3914	365366	cluster_2
IV	578594	579187	YDR063W	.	+	578594	579187	0	1	593	578589	cluster_2
VII	690177	693226	YGR100W	.	+	690177	693226	0	1	3049	690171	cluster_2
V	462538	462951	YER146W	.	+	462538	462951	0	1	413	462534	cluster_2
I	198735	199865	SUT004	.	+	198735	199865	0	1	1130	198734	cluster_2
VII	349576	350613	YGL085W	.	+	349576	350613	0	1	1037	349573	cluster_2
XV	958358	958913	SUT384	.	+	958358	958913	0	1	555	958349	cluster_2
IV	220927	221611	XUT_4F-117	.	+	220927	221611	0	1	684	220925	cluster_2
VIII	75373	75834	YHL015W	.	+	75373	75834	0	1	461	75366	cluster_2
IV	579436	580559	YDR064W	.	+	579436	580559	0	1	1123	579431	cluster_2
IV	61135	63187	YDL221W	.	+	61135	63187	0	1	2052	61129	cluster_2
X	289646	291080	SUT209	.	+	289646	291080	0	1	1434	289644	cluster_2
XI	39113	42251	YKL210W	.	+	39113	42251	0	1	3138	39110	cluster_2
XVI	322054	323844	YPL120W	.	+	322054	323844	0	1	1790	322051	cluster_2
V	73568	75471	YEL042W	.	+	73568	75471	0	1	1903	73561	cluster_2
III	17249	18714	YCL063W	.	+	17249	18714	0	1	1465	17248	cluster_2
XV	329376	331118	YOR002W	.	+	329376	331118	0	1	1742	329373	cluster_2
IX	432510	434436	YIR041W	.	+	432510	434436	0	1	1926	432506	cluster_2
IV	1359901	1360913	YDR450W	.	+	1359901	1360913	0	1	1012	1359900	cluster_2
XIV	627392	628683	YNL001W	.	+	627392	628683	0	1	1291	627386	cluster_2
VIII	281451	282431	YHR088W	.	+	281451	282431	0	1	980	281449	cluster_2
IX	312842	313996	YIL021W	.	+	312842	313996	0	1	1154	312839	cluster_2
III	23561	23990	YCL058W-A	.	+	23561	23990	0	1	429	23559	cluster_2
III	118597	119276	YCR003W	.	+	118597	119276	0	1	679	118596	cluster_2
IX	364843	365411	YIR005W	.	+	364843	365411	0	1	568	364840	cluster_2
II	578337	579121	YBR171W	.	+	578337	579121	0	1	784	578332	cluster_2
X	33661	36373	SUT198	.	+	33661	36373	0	1	2712	33658	cluster_2
VI	169865	172439	YFR013W	.	+	169865	172439	0	1	2574	169864	cluster_2
IV	730565	732890	YDR138W	.	+	730565	732890	0	1	2325	730558	cluster_2
XII	1014440	1015589	YLR439W	.	+	1014440	1015589	0	1	1149	1014439	cluster_2
XIV	546213	546727	XUT_14F-214	.	+	546213	546727	0	1	514	546208	cluster_2
V	328437	330346	YER086W	.	+	328437	330346	0	1	1909	328434	cluster_2
XV	774455	775394	YOR232W	.	+	774455	775394	0	1	939	774448	cluster_2
V	453428	455158	YER141W	.	+	453428	455158	0	1	1730	453424	cluster_2
V	225865	227074	YER037W	.	+	225865	227074	0	1	1209	225863	cluster_2
XIII	352585	353593	YMR042W	.	+	352585	353593	0	1	1008	352582	cluster_2
XIII	26866	28044	YML121W	.	+	26866	28044	0	1	1178	26864	cluster_2
II	640139	642304	XUT_2F-252	.	+	640139	642304	0	1	2165	640133	cluster_2
XIV	462265	466152	YNL087W	.	+	462265	466152	0	1	3887	462261	cluster_2
XVI	829753	830604	YPR149W	.	+	829753	830604	0	1	851	829745	cluster_2
II	392946	395042	YBR078W	.	+	392946	395042	0	1	2096	392943	cluster_2
XIV	104266	104741	XUT_14F-37	.	+	104266	104741	0	1	475	104265	cluster_2
XIV	412722	413378	YNL113W	.	+	412722	413378	0	1	656	412718	cluster_2
XIV	576696	577214	YNL030W	.	+	576696	577214	0	1	518	576691	cluster_2
XV	944542	946105	YOR334W	.	+	944542	946105	0	1	1563	944533	cluster_2
XIV	635916	636789	YNR004W	.	+	635916	636789	0	1	873	635910	cluster_2
IV	779001	780288	YDR161W	.	+	779001	780288	0	1	1287	778994	cluster_2
XV	667870	670334	SUT374	.	+	667870	670334	0	1	2464	667864	cluster_2
XVI	576457	577440	YPR009W	.	+	576457	577440	0	1	983	576452	cluster_2
XII	674235	674863	XUT_12F-270	.	+	674235	674863	0	1	628	674229	cluster_2
XIII	511716	512199	SUT307	.	+	511716	512199	0	1	483	511711	cluster_2
XVI	296994	297552	SUT400	.	+	296994	297552	0	1	558	296992	cluster_2
XI	66491	67646	SUT221	.	+	66491	67646	0	1	1155	66485	cluster_2
X	459396	459845	SUT214	.	+	459396	459845	0	1	449	459392	cluster_2
XII	855854	857371	YLR367W	.	+	855854	857371	0	1	1517	855846	cluster_2
XV	818812	820341	YOR264W	.	+	818812	820341	0	1	1529	818804	cluster_2
IV	952715	954124	YDR245W	.	+	952715	954124	0	1	1409	952706	cluster_2
XV	571066	571788	SUT370	.	+	571066	571788	0	1	722	571061	cluster_2
IV	491508	492413	YDR025W	.	+	491508	492413	0	1	905	491504	cluster_2
IV	1403282	1404297	YDR472W	.	+	1403282	1404297	0	1	1015	1403281	cluster_2
XIII	480862	481373	XUT_13F-209	.	+	480862	481373	0	1	511	480858	cluster_2
XVI	373660	375268	YPL092W	.	+	373660	375268	0	1	1608	373657	cluster_2
V	302787	303341	YER072W	.	+	302787	303341	0	1	554	302784	cluster_2
XII	127511	129073	YLL011W	.	+	127511	129073	0	1	1562	127510	cluster_2
XVI	164081	165894	YPL204W	.	+	164081	165894	0	1	1813	164080	cluster_2
X	555147	555703	YJR063W	.	+	555147	555703	0	1	556	555142	cluster_2
IX	139637	140602	YIL118W	.	+	139637	140602	0	1	965	139636	cluster_2
XIII	564382	566011	YMR153W	.	+	564382	566011	0	1	1629	564377	cluster_2
XII	498889	499453	YLR167W	.	+	498889	499453	0	1	564	498885	cluster_2
XII	867209	868493	YLR372W	.	+	867209	868493	0	1	1284	867201	cluster_2
XIV	65651	66308	YNL300W	.	+	65651	66308	0	1	657	65645	cluster_2
XV	410477	412486	YOR043W	.	+	410477	412486	0	1	2009	410473	cluster_2
XV	515169	516390	YOR101W	.	+	515169	516390	0	1	1221	515164	cluster_2
XI	176726	178253	YKL143W	.	+	176726	178253	0	1	1527	176725	cluster_2
X	555863	557648	YJR064W	.	+	555863	557648	0	1	1785	555858	cluster_2
VII	76852	78032	YGL225W	.	+	76852	78032	0	1	1180	76845	cluster_2
I	45758	48322	YAL053W	.	+	45758	48322	0	1	2564	45754	cluster_2
XV	528857	530328	YOR110W	.	+	528857	530328	0	1	1471	528852	cluster_2
IV	933503	935221	YDR235W	.	+	933503	935221	0	1	1718	933494	cluster_2
XIV	499647	500486	YNL067W	.	+	499647	500486	0	1	839	499643	cluster_2
VIII	506271	508800	YHR204W	.	+	506271	508800	0	1	2529	506266	cluster_2
XV	571132	571886	XUT_15F-269	.	+	571132	571886	0	1	754	571127	cluster_2
IV	838327	840506	YDR189W	.	+	838327	840506	0	1	2179	838319	cluster_2
XI	519319	520858	YKR042W	.	+	519319	520858	0	1	1539	519314	cluster_2
XIII	572191	572800	YMR158W	.	+	572191	572800	0	1	609	572186	cluster_2
I	142152	143381	YAL003W	.	+	142152	143381	0	1	1229	142151	cluster_2
XII	368743	369379	YLR109W	.	+	368743	369379	0	1	636	368740	cluster_2
IV	521275	521698	YDR034W-B	.	+	521275	521698	0	1	423	521270	cluster_2
X	392360	393744	YJL026W	.	+	392360	393744	0	1	1384	392357	cluster_2
IV	871065	871484	YDR210W	.	+	871065	871484	0	1	419	871057	cluster_2
XV	326800	329109	YOR001W	.	+	326800	329109	0	1	2309	326797	cluster_2
IV	1422720	1424772	YDR484W	.	+	1422720	1424772	0	1	2052	1422719	cluster_2
VIII	353615	354465	YHR122W	.	+	353615	354465	0	1	850	353612	cluster_2
VIII	411690	412361	CUT181	.	+	411690	412361	0	1	671	411686	cluster_2
XIV	95127	96168	YNL286W	.	+	95127	96168	0	1	1041	95118	cluster_2
III	225537	227816	YCR061W	.	+	225537	227816	0	1	2279	225535	cluster_2
X	383810	386230	YJL033W	.	+	383810	386230	0	1	2420	383807	cluster_2
VIII	48693	50660	YHL028W	.	+	48693	50660	0	1	1967	48689	cluster_2
XIII	110976	111701	YML078W	.	+	110976	111701	0	1	725	110975	cluster_2
IX	196411	196687	XUT_9F-90	.	+	196411	196687	0	1	276	196410	cluster_2
XII	669841	672883	YLR263W	.	+	669841	672883	0	1	3042	669835	cluster_2
II	371881	373724	XUT_2F-150	.	+	371881	373724	0	1	1843	371878	cluster_2
IV	565901	567741	YDR057W	.	+	565901	567741	0	1	1840	565896	cluster_2
XIV	335282	336554	SUT328	.	+	335282	336554	0	1	1272	335279	cluster_2
XII	614676	616307	YLR238W	.	+	614676	616307	0	1	1631	614670	cluster_2
IX	316743	318019	YIL018W	.	+	316743	318019	0	1	1276	316740	cluster_2
XIV	471346	473092	YNL083W	.	+	471346	473092	0	1	1746	471342	cluster_2
XI	115081	115641	SUT226	.	+	115081	115641	0	1	560	115080	cluster_2
XIV	531693	532443	YNL052W	.	+	531693	532443	0	1	750	531688	cluster_2
XIV	66432	68509	YNL299W	.	+	66432	68509	0	1	2077	66426	cluster_2
V	128575	131010	YEL013W	.	+	128575	131010	0	1	2435	128574	cluster_2
XII	248770	249356	CUT254	.	+	248770	249356	0	1	586	248768	cluster_2
XI	53669	55776	YKL204W	.	+	53669	55776	0	1	2107	53664	cluster_2
XI	82900	83718	YKL190W	.	+	82900	83718	0	1	818	82892	cluster_2
V	101852	102394	YEL026W	.	+	101852	102394	0	1	542	101851	cluster_2
IX	255086	256002	YIL053W	.	+	255086	256002	0	1	916	255084	cluster_2
XII	143190	146101	YLL003W	.	+	143190	146101	0	1	2911	143189	cluster_2
III	216655	218318	YCR053W	.	+	216655	218318	0	1	1663	216653	cluster_2
XIII	455814	457882	YMR094W	.	+	455814	457882	0	1	2068	455810	cluster_2
II	300149	301342	YBR031W	.	+	300149	301342	0	1	1193	300146	cluster_2
XII	725875	728180	YLR299W	.	+	725875	728180	0	1	2305	725868	cluster_2
III	289475	291204	YCR095W-A	.	+	289475	291204	0	1	1729	289473	cluster_2
XIII	160096	162115	YML057W	.	+	160096	162115	0	1	2019	160095	cluster_2
IV	1311974	1314921	YDR421W	.	+	1311974	1314921	0	1	2947	1311973	cluster_2
XII	1002440	1004227	YLR432W	.	+	1002440	1004227	0	1	1787	1002439	cluster_2
XIV	555029	556885	YNL039W	.	+	555029	556885	0	1	1856	555024	cluster_2
IX	276502	277590	YIL041W	.	+	276502	277590	0	1	1088	276500	cluster_2
VIII	314861	315701	XUT_8F-135	.	+	314861	315701	0	1	840	314858	cluster_2
XIV	352372	352705	YNL145W	.	+	352372	352705	0	1	333	352369	cluster_2
XIV	211736	214685	YNL233W	.	+	211736	214685	0	1	2949	211734	cluster_2
XVI	752231	753015	YPR113W	.	+	752231	753015	0	1	784	752224	cluster_2
IV	829543	830472	YDR183W	.	+	829543	830472	0	1	929	829535	cluster_2
XV	954284	956838	YOR337W	.	+	954284	956838	0	1	2554	954275	cluster_2
V	164505	166227	YER007W	.	+	164505	166227	0	1	1722	164504	cluster_2
XIII	618431	619354	YMR178W	.	+	618431	619354	0	1	923	618425	cluster_2
VIII	493878	496292	YHR197W	.	+	493878	496292	0	1	2414	493874	cluster_2
XII	528226	530525	YLR188W	.	+	528226	530525	0	1	2299	528221	cluster_2
X	669460	672832	YJR132W	.	+	669460	672832	0	1	3372	669454	cluster_2
XIII	740192	741433	YMR234W	.	+	740192	741433	0	1	1241	740185	cluster_2
IX	155198	155799	YIL111W	.	+	155198	155799	0	1	601	155197	cluster_2
II	604481	605573	YBR189W	.	+	604481	605573	0	1	1092	604475	cluster_2
II	741280	741713	YBR268W	.	+	741280	741713	0	1	433	741273	cluster_2
XV	758301	759313	YOR222W	.	+	758301	759313	0	1	1012	758294	cluster_2
XV	348705	349046	SUT361	.	+	348705	349046	0	1	341	348702	cluster_2
XV	654165	656742	YOR172W	.	+	654165	656742	0	1	2577	654159	cluster_2
XV	882892	884209	YOR303W	.	+	882892	884209	0	1	1317	882884	cluster_2
VI	252477	253364	YFR052W	.	+	252477	253364	0	1	887	252475	cluster_2
VIII	519403	520401	YHR209W	.	+	519403	520401	0	1	998	519398	cluster_2
XIII	494941	496344	YMR113W	.	+	494941	496344	0	1	1403	494937	cluster_2
IV	66147	67683	YDL218W	.	+	66147	67683	0	1	1536	66141	cluster_2
XII	287897	289331	YLR080W	.	+	287897	289331	0	1	1434	287895	cluster_2
XV	444107	444627	SUT367	.	+	444107	444627	0	1	520	444103	cluster_2
XIII	173128	174184	YML050W	.	+	173128	174184	0	1	1056	173127	cluster_2
II	89942	90676	YBL071W-A	.	+	89942	90676	0	1	734	89934	cluster_2
XV	422399	424802	SUT366	.	+	422399	424802	0	1	2403	422395	cluster_2
X	245529	246298	YJL097W	.	+	245529	246298	0	1	769	245527	cluster_2
XV	444663	445967	YOR063W	.	+	444663	445967	0	1	1304	444659	cluster_2
IV	107083	111156	YDL195W	.	+	107083	111156	0	1	4073	107082	cluster_2
VIII	107759	108361	YHR001W-A	.	+	107759	108361	0	1	602	107758	cluster_2
VII	985953	986836	YGR248W	.	+	985953	986836	0	1	883	985944	cluster_2
VII	375039	375781	YGL068W	.	+	375039	375781	0	1	742	375036	cluster_2
XVI	329431	331840	YPL116W	.	+	329431	331840	0	1	2409	329428	cluster_2
XI	584934	586752	YKR078W	.	+	584934	586752	0	1	1818	584929	cluster_2
XI	143578	145682	YKL163W	.	+	143578	145682	0	1	2104	143577	cluster_2
XV	21912	22283	SUT349	.	+	21912	22283	0	1	371	21910	cluster_2
XVI	679662	681181	YPR065W	.	+	679662	681181	0	1	1519	679656	cluster_2
IV	1267435	1269501	YDR398W	.	+	1267435	1269501	0	1	2066	1267434	cluster_2
VII	700096	700600	CUT153	.	+	700096	700600	0	1	504	700089	cluster_2
VII	228813	229500	CUT133	.	+	228813	229500	0	1	687	228811	cluster_2
XIV	662715	663719	YNR017W	.	+	662715	663719	0	1	1004	662709	cluster_2
IV	946699	948551	YDR242W	.	+	946699	948551	0	1	1852	946690	cluster_2
XV	58705	60117	YOL140W	.	+	58705	60117	0	1	1412	58700	cluster_2
IV	600761	602139	YDR077W	.	+	600761	602139	0	1	1378	600755	cluster_2
XVI	431749	432512	YPL062W	.	+	431749	432512	0	1	763	431745	cluster_2
VII	422074	422916	SUT118	.	+	422074	422916	0	1	842	422070	cluster_2
IV	1395020	1397979	YDR466W	.	+	1395020	1397979	0	1	2959	1395019	cluster_2
II	707491	708203	YBR244W	.	+	707491	708203	0	1	712	707484	cluster_2
XVI	361818	363408	YPL100W	.	+	361818	363408	0	1	1590	361815	cluster_2
IV	821151	825827	YDR180W	.	+	821151	825827	0	1	4676	821143	cluster_2
XIV	636957	638981	YNR006W	.	+	636957	638981	0	1	2024	636951	cluster_2
VIII	70262	72009	YHL017W	.	+	70262	72009	0	1	1747	70255	cluster_2
VIII	360867	361865	YHR127W	.	+	360867	361865	0	1	998	360864	cluster_2
VIII	102564	104062	YHL002W	.	+	102564	104062	0	1	1498	102563	cluster_2
XV	502686	503513	YOR094W	.	+	502686	503513	0	1	827	502681	cluster_2
XIV	503630	505611	YNL065W	.	+	503630	505611	0	1	1981	503625	cluster_2
XVI	47331	48843	YPL262W	.	+	47331	48843	0	1	1512	47327	cluster_2
IV	164240	164900	YDL165W	.	+	164240	164900	0	1	660	164239	cluster_2
XIII	514140	517365	YMR124W	.	+	514140	517365	0	1	3225	514135	cluster_2
II	768201	768768	YBR282W	.	+	768201	768768	0	1	567	768194	cluster_2
IX	278396	279946	YIL039W	.	+	278396	279946	0	1	1550	278394	cluster_2
IV	1259874	1261384	YDR393W	.	+	1259874	1261384	0	1	1510	1259873	cluster_2
VIII	280744	281339	YHR087W	.	+	280744	281339	0	1	595	280742	cluster_2
VIII	443785	445483	YHR170W	.	+	443785	445483	0	1	1698	443781	cluster_2
XVI	100452	101481	YPL237W	.	+	100452	101481	0	1	1029	100451	cluster_2
XV	869130	870120	YOR295W	.	+	869130	870120	0	1	990	869122	cluster_2
XV	212186	213870	YOL061W	.	+	212186	213870	0	1	1684	212184	cluster_2
XV	575051	577811	YOR133W	.	+	575051	577811	0	1	2760	575046	cluster_2
III	152688	154042	YCR019W	.	+	152688	154042	0	1	1354	152687	cluster_2
XV	1066824	1068761	YOR386W	.	+	1066824	1068761	0	1	1937	1066823	cluster_2
II	125041	126186	YBL050W	.	+	125041	126186	0	1	1145	125040	cluster_2
XIV	240303	241418	YNL217W	.	+	240303	241418	0	1	1115	240301	cluster_2
VII	984816	985776	YGR247W	.	+	984816	985776	0	1	960	984807	cluster_2
XIII	110237	110909	YML079W	.	+	110237	110909	0	1	672	110236	cluster_2
X	573920	575369	YJR075W	.	+	573920	575369	0	1	1449	573915	cluster_2
V	167013	167750	XUT_5F-75	.	+	167013	167750	0	1	737	167012	cluster_2
X	63764	67644	YJL197W	.	+	63764	67644	0	1	3880	63758	cluster_2
IV	126678	130107	YDL185W	.	+	126678	130107	0	1	3429	126677	cluster_2
XIII	220108	220834	YML028W	.	+	220108	220834	0	1	726	220106	cluster_2
VII	208956	210141	YGL157W	.	+	208956	210141	0	1	1185	208954	cluster_2
X	572344	573852	YJR074W	.	+	572344	573852	0	1	1508	572339	cluster_2
XIV	210199	211644	YNL234W	.	+	210199	211644	0	1	1445	210197	cluster_2
V	319931	321945	YER080W	.	+	319931	321945	0	1	2014	319928	cluster_2
IX	363209	364635	YIR004W	.	+	363209	364635	0	1	1426	363206	cluster_2
VIII	222878	224015	XUT_8F-104	.	+	222878	224015	0	1	1137	222876	cluster_2
IX	212450	214776	YIL078W	.	+	212450	214776	0	1	2326	212448	cluster_2
IV	1130975	1133149	YDR332W	.	+	1130975	1133149	0	1	2174	1130974	cluster_2
XVI	939769	941977	YPR201W	.	+	939769	941977	0	1	2208	939760	cluster_2
XVI	753222	754369	YPR114W	.	+	753222	754369	0	1	1147	753215	cluster_2
V	86885	90036	YEL032W	.	+	86885	90036	0	1	3151	86877	cluster_2
IV	268849	270181	YDL107W	.	+	268849	270181	0	1	1332	268847	cluster_2
VII	206644	208696	YGL158W	.	+	206644	208696	0	1	2052	206642	cluster_2
V	188256	189424	YER016W	.	+	188256	189424	0	1	1168	188255	cluster_2
VII	1017976	1019509	CUT167	.	+	1017976	1019509	0	1	1533	1017975	cluster_2
X	172888	173515	XUT_10F-82	.	+	172888	173515	0	1	627	172887	cluster_2
XIII	695319	696606	YMR214W	.	+	695319	696606	0	1	1287	695313	cluster_2
X	457926	458628	SUT213	.	+	457926	458628	0	1	702	457922	cluster_2
IV	506561	507903	SUT053	.	+	506561	507903	0	1	1342	506556	cluster_2
XIV	413597	416414	YNL112W	.	+	413597	416414	0	1	2817	413593	cluster_2
X	627049	628436	YJR107W	.	+	627049	628436	0	1	1387	627043	cluster_2
IX	97370	98397	YIL134W	.	+	97370	98397	0	1	1027	97361	cluster_2
XVI	282092	283106	YPL143W	.	+	282092	283106	0	1	1014	282090	cluster_2
XII	546072	547797	YLR197W	.	+	546072	547797	0	1	1725	546067	cluster_2
X	624762	627036	YJR106W	.	+	624762	627036	0	1	2274	624756	cluster_2
XI	478329	479069	YKR020W	.	+	478329	479069	0	1	740	478325	cluster_2
IV	1240067	1240959	CUT088	.	+	1240067	1240959	0	1	892	1240066	cluster_2
XII	559460	560714	YLR208W	.	+	559460	560714	0	1	1254	559455	cluster_2
XII	990745	992904	YLR429W	.	+	990745	992904	0	1	2159	990736	cluster_2
XVI	106141	106877	YPL233W	.	+	106141	106877	0	1	736	106140	cluster_2
IV	751568	753272	YDR147W	.	+	751568	753272	0	1	1704	751561	cluster_2
IX	150521	151294	YIL113W	.	+	150521	151294	0	1	773	150520	cluster_2
XVI	495459	497794	YPL029W	.	+	495459	497794	0	1	2335	495455	cluster_2
X	329776	330307	XUT_10F-151	.	+	329776	330307	0	1	531	329773	cluster_2
IV	521794	523158	YDR035W	.	+	521794	523158	0	1	1364	521789	cluster_2
VIII	459248	461712	YHR178W	.	+	459248	461712	0	1	2464	459244	cluster_2
VII	383459	385163	YGL063W	.	+	383459	385163	0	1	1704	383456	cluster_2
VII	672185	675590	YGR094W	.	+	672185	675590	0	1	3405	672179	cluster_2
IX	277713	278231	YIL040W	.	+	277713	278231	0	1	518	277711	cluster_2
VII	355736	357109	YGL082W	.	+	355736	357109	0	1	1373	355733	cluster_2
V	184518	187028	YER015W	.	+	184518	187028	0	1	2510	184517	cluster_2
VIII	160728	161695	YHR026W	.	+	160728	161695	0	1	967	160727	cluster_2
IV	65195	66042	YDL219W	.	+	65195	66042	0	1	847	65189	cluster_2
[truncated: 1,039 more rows]
