# Supplementary material for: RSC primes the quiescent genome for hypertranscription upon cell-cycle re-entry
Source: eLife. 2021 May 27;10:e67033. doi: 10.7554/eLife.67033 (PMC8186906; doi:10.7554/eLife.67033)
Supplement: Figure 7—source data 1. [file elife-67033-fig7-data1.txt]

#chrom	start	end	name	score	strand	thickStart	thickEnd	itemRGB	blockCount	blockSizes	blockStart	deepTools_group
X	111618	113413	YJL163C	.	-	111618	113413	0	1	1795	111617	cluster_1
VI	182157	182985	YFR017C	.	-	182157	182985	0	1	828	182156	cluster_1
V	290877	291550	XUT_5R-139	.	-	290877	291550	0	1	673	290875	cluster_1
XIV	58809	59822	YNL305C	.	-	58809	59822	0	1	1013	58804	cluster_1
IV	70485	73964	YDL215C	.	-	70485	73964	0	1	3479	70478	cluster_1
XV	578505	579743	XUT_15R-265	.	-	578505	579743	0	1	1238	578500	cluster_1
XIII	14947	16800	YML128C	.	-	14947	16800	0	1	1853	14946	cluster_1
XVI	556307	557299	SUT822	.	-	556307	557299	0	1	992	556302	cluster_1
II	679387	680076	YBR230C	.	-	679387	680076	0	1	689	679381	cluster_1
IV	1504956	1507627	YDR535C	.	-	1504956	1507627	0	1	2671	1504955	cluster_1
IV	74334	76712	YDL214C	.	-	74334	76712	0	1	2378	74327	cluster_1
VIII	377248	377771	YHR138C	.	-	377248	377771	0	1	523	377245	cluster_1
II	235910	236281	SUT442	.	-	235910	236281	0	1	371	235908	cluster_1
XV	71542	72302	XUT_15R-47	.	-	71542	72302	0	1	760	71535	cluster_1
XV	578944	579791	SUT782	.	-	578944	579791	0	1	847	578939	cluster_1
XI	147488	148947	YKL162C	.	-	147488	148947	0	1	1459	147487	cluster_1
XIII	676053	677051	XUT_13R-313	.	-	676053	677051	0	1	998	676047	cluster_1
II	799332	799962	SUT454	.	-	799332	799962	0	1	630	799325	cluster_1
II	255700	256190	SUT444	.	-	255700	256190	0	1	490	255698	cluster_1
XV	1044487	1045963	XUT_15R-477	.	-	1044487	1045963	0	1	1476	1044486	cluster_1
VIII	248372	249692	YHR075C	.	-	248372	249692	0	1	1320	248370	cluster_1
XIII	656286	658024	XUT_13R-297	.	-	656286	658024	0	1	1738	656280	cluster_1
IV	994015	995633	YDR263C	.	-	994015	995633	0	1	1618	994006	cluster_1
VII	122580	123366	YGL200C	.	-	122580	123366	0	1	786	122579	cluster_1
VII	149629	150634	YGL187C	.	-	149629	150634	0	1	1005	149628	cluster_1
IV	422743	423570	YDL018C	.	-	422743	423570	0	1	827	422739	cluster_1
VII	95215	97084	SUT536	.	-	95215	97084	0	1	1869	95206	cluster_1
VI	212963	213406	SUT530	.	-	212963	213406	0	1	443	212961	cluster_1
XIII	656286	658820	CUT784	.	-	656286	658820	0	1	2534	656280	cluster_1
XVI	582306	582786	YPR010C-A	.	-	582306	582786	0	1	480	582301	cluster_1
V	191884	192679	YER018C	.	-	191884	192679	0	1	795	191883	cluster_1
XV	273920	274364	YOL026C	.	-	273920	274364	0	1	444	273918	cluster_1
I	83215	84494	YAL032C	.	-	83215	84494	0	1	1279	83207	cluster_1
IV	1459303	1461593	YDR506C	.	-	1459303	1461593	0	1	2290	1459302	cluster_1
X	524164	524515	XUT_10R-197	.	-	524164	524515	0	1	351	524159	cluster_1
XII	326299	327488	YLR093C	.	-	326299	327488	0	1	1189	326296	cluster_1
X	524164	524538	SUT640	.	-	524164	524538	0	1	374	524159	cluster_1
XIII	896783	897642	YMR311C	.	-	896783	897642	0	1	859	896775	cluster_1
II	501759	504446	YBR133C	.	-	501759	504446	0	1	2687	501754	cluster_1
VII	95512	96889	XUT_7R-43	.	-	95512	96889	0	1	1377	95503	cluster_1
IV	294902	296337	YDL090C	.	-	294902	296337	0	1	1435	294900	cluster_1
III	240023	240580	YCR071C	.	-	240023	240580	0	1	557	240021	cluster_1
XV	913525	915211	YOR320C	.	-	913525	915211	0	1	1686	913516	cluster_1
III	247888	248825	YCR075C	.	-	247888	248825	0	1	937	247886	cluster_1
XIII	658368	659241	YMR197C	.	-	658368	659241	0	1	873	658362	cluster_1
II	127681	132211	YBL047C	.	-	127681	132211	0	1	4530	127680	cluster_1
VIII	420281	422424	YHR161C	.	-	420281	422424	0	1	2143	420277	cluster_1
XII	37144	39485	YLL051C	.	-	37144	39485	0	1	2341	37141	cluster_1
XVI	567195	569060	YPR006C	.	-	567195	569060	0	1	1865	567190	cluster_1
IX	325000	325605	YIL014C-A	.	-	325000	325605	0	1	605	324997	cluster_1
IX	423686	424537	YIR038C	.	-	423686	424537	0	1	851	423682	cluster_1
XVI	453207	453915	YPL056C	.	-	453207	453915	0	1	708	453203	cluster_1
II	177797	181394	YBL022C	.	-	177797	181394	0	1	3597	177796	cluster_1
XV	213741	216203	YOL060C	.	-	213741	216203	0	1	2462	213739	cluster_1
X	609475	610404	XUT_10R-234	.	-	609475	610404	0	1	929	609469	cluster_1
V	401879	402303	SUT516	.	-	401879	402303	0	1	424	401875	cluster_1
XI	513562	514427	XUT_11R-223	.	-	513562	514427	0	1	865	513557	cluster_1
XIII	496272	497467	YMR114C	.	-	496272	497467	0	1	1195	496268	cluster_1
III	158296	160450	YCR023C	.	-	158296	160450	0	1	2154	158295	cluster_1
V	10551	11309	SUT501	.	-	10551	11309	0	1	758	10550	cluster_1
IV	238901	239607	YDL125C	.	-	238901	239607	0	1	706	238899	cluster_1
XIV	22790	23282	YNL328C	.	-	22790	23282	0	1	492	22788	cluster_1
IV	1234083	1236199	SUT485	.	-	1234083	1236199	0	1	2116	1234082	cluster_1
XII	491714	493282	YLR163C	.	-	491714	493282	0	1	1568	491710	cluster_1
IX	69503	73669	YIL147C	.	-	69503	73669	0	1	4166	69497	cluster_1
XV	440306	441200	YOR060C	.	-	440306	441200	0	1	894	440302	cluster_1
VI	194532	194958	XUT_6R-82	.	-	194532	194958	0	1	426	194531	cluster_1
IV	264315	265021	YDL110C	.	-	264315	265021	0	1	706	264313	cluster_1
XIII	899199	901345	YMR313C	.	-	899199	901345	0	1	2146	899191	cluster_1
XII	161673	164081	YLR006C	.	-	161673	164081	0	1	2408	161672	cluster_1
XII	195340	196587	YLR026C	.	-	195340	196587	0	1	1247	195339	cluster_1
IX	89865	92816	YIL137C	.	-	89865	92816	0	1	2951	89857	cluster_1
II	112727	113447	YBL057C	.	-	112727	113447	0	1	720	112726	cluster_1
II	24780	28406	YBL101C	.	-	24780	28406	0	1	3626	24778	cluster_1
XIV	372399	373626	YNL134C	.	-	372399	373626	0	1	1227	372396	cluster_1
XVI	368017	369474	YPL095C	.	-	368017	369474	0	1	1457	368014	cluster_1
VII	79067	80370	YGL223C	.	-	79067	80370	0	1	1303	79060	cluster_1
VIII	36317	38548	YHL032C	.	-	36317	38548	0	1	2231	36314	cluster_1
VIII	187059	187706	YHR039C-A	.	-	187059	187706	0	1	647	187058	cluster_1
X	106865	109604	YJL165C	.	-	106865	109604	0	1	2739	106864	cluster_1
XII	382346	384546	YLR117C	.	-	382346	384546	0	1	2200	382343	cluster_1
IV	995754	998381	YDR264C	.	-	995754	998381	0	1	2627	995745	cluster_1
IV	1133036	1135468	YDR333C	.	-	1133036	1135468	0	1	2432	1133035	cluster_1
XIV	246335	247171	YNL213C	.	-	246335	247171	0	1	836	246333	cluster_1
VII	80508	81264	YGL222C	.	-	80508	81264	0	1	756	80500	cluster_1
XII	16107	17732	YLL062C	.	-	16107	17732	0	1	1625	16106	cluster_1
IV	957670	958405	YDR248C	.	-	957670	958405	0	1	735	957661	cluster_1
XI	77037	78679	YKL194C	.	-	77037	78679	0	1	1642	77030	cluster_1
XIII	881944	883579	XUT_13R-402	.	-	881944	883579	0	1	1635	881936	cluster_1
X	307888	310652	YJL070C	.	-	307888	310652	0	1	2764	307885	cluster_1
XVI	627793	629488	XUT_16R-283	.	-	627793	629488	0	1	1695	627787	cluster_1
V	81257	82762	YEL037C	.	-	81257	82762	0	1	1505	81249	cluster_1
IV	50861	52196	YDL226C	.	-	50861	52196	0	1	1335	50856	cluster_1
XVI	451462	453241	YPL057C	.	-	451462	453241	0	1	1779	451458	cluster_1
II	632020	633447	YBR204C	.	-	632020	633447	0	1	1427	632014	cluster_1
IV	130814	131907	YDL183C	.	-	130814	131907	0	1	1093	130813	cluster_1
IV	1437963	1441186	YDR495C	.	-	1437963	1441186	0	1	3223	1437962	cluster_1
VI	216545	220184	YFR031C	.	-	216545	220184	0	1	3639	216543	cluster_1
XVI	553252	554347	YPL002C	.	-	553252	554347	0	1	1095	553247	cluster_1
V	360381	361828	YER101C	.	-	360381	361828	0	1	1447	360378	cluster_1
XV	137972	139074	YOL096C	.	-	137972	139074	0	1	1102	137971	cluster_1
III	249187	250062	YCR076C	.	-	249187	250062	0	1	875	249185	cluster_1
VI	104597	106317	YFL016C	.	-	104597	106317	0	1	1720	104596	cluster_1
XVI	627397	629072	SUT828	.	-	627397	629072	0	1	1675	627391	cluster_1
XIII	478026	480239	YMR106C	.	-	478026	480239	0	1	2213	478022	cluster_1
V	538322	539282	YER174C	.	-	538322	539282	0	1	960	538317	cluster_1
XII	953250	954244	YLR414C	.	-	953250	954244	0	1	994	953241	cluster_1
XV	1026643	1027850	SUT800	.	-	1026643	1027850	0	1	1207	1026642	cluster_1
VI	55247	56010	YFL038C	.	-	55247	56010	0	1	763	55242	cluster_1
X	650785	651263	CUT699	.	-	650785	651263	0	1	478	650779	cluster_1
VII	755344	756494	YGR132C	.	-	755344	756494	0	1	1150	755337	cluster_1
III	160601	162241	YCR024C	.	-	160601	162241	0	1	1640	160600	cluster_1
XIV	441245	442466	YNL097C	.	-	441245	442466	0	1	1221	441241	cluster_1
IV	569123	569789	YDR059C	.	-	569123	569789	0	1	666	569118	cluster_1
V	378609	382215	YER110C	.	-	378609	382215	0	1	3606	378606	cluster_1
VIII	56512	59029	SUT574	.	-	56512	59029	0	1	2517	56507	cluster_1
XI	360807	361856	YKL040C	.	-	360807	361856	0	1	1049	360804	cluster_1
XV	370422	370882	YOR020C	.	-	370422	370882	0	1	460	370419	cluster_1
II	443784	444743	YBR101C	.	-	443784	444743	0	1	959	443780	cluster_1
II	142044	142911	YBL040C	.	-	142044	142911	0	1	867	142043	cluster_1
IV	478351	478791	YDR016C	.	-	478351	478791	0	1	440	478347	cluster_1
XVI	646319	647085	YPR037C	.	-	646319	647085	0	1	766	646313	cluster_1
XI	74771	75581	YKL196C	.	-	74771	75581	0	1	810	74764	cluster_1
II	762607	764720	YBR280C	.	-	762607	764720	0	1	2113	762600	cluster_1
VII	902451	903201	YGR201C	.	-	902451	903201	0	1	750	902442	cluster_1
IV	1196627	1198807	YDR362C	.	-	1196627	1198807	0	1	2180	1196626	cluster_1
XVI	791124	792259	YPR128C	.	-	791124	792259	0	1	1135	791117	cluster_1
IX	22842	26143	YIL169C	.	-	22842	26143	0	1	3301	22840	cluster_1
V	551421	552405	YER181C	.	-	551421	552405	0	1	984	551416	cluster_1
XV	94708	96397	YOL119C	.	-	94708	96397	0	1	1689	94699	cluster_1
V	140309	140867	YEL008C-A	.	-	140309	140867	0	1	558	140308	cluster_1
XIV	583622	585318	YNL025C	.	-	583622	585318	0	1	1696	583617	cluster_1
V	264759	265811	YER055C	.	-	264759	265811	0	1	1052	264757	cluster_1
VI	248927	249919	YFR050C	.	-	248927	249919	0	1	992	248925	cluster_1
XVI	266080	267561	YPL151C	.	-	266080	267561	0	1	1481	266078	cluster_1
IX	256177	257094	YIL052C	.	-	256177	257094	0	1	917	256175	cluster_1
IX	385344	386485	YIR018C-A	.	-	385344	386485	0	1	1141	385341	cluster_1
X	518585	519277	YJR044C	.	-	518585	519277	0	1	692	518580	cluster_1
XII	1055633	1056792	YLR457C	.	-	1055633	1056792	0	1	1159	1055632	cluster_1
XVI	357861	359425	YPL103C	.	-	357861	359425	0	1	1564	357858	cluster_1
XII	904656	906476	YLR392C	.	-	904656	906476	0	1	1820	904647	cluster_1
XIV	390048	392343	YNL125C	.	-	390048	392343	0	1	2295	390045	cluster_1
IV	68870	70338	YDL216C	.	-	68870	70338	0	1	1468	68864	cluster_1
XIII	654404	654720	XUT_13R-293	.	-	654404	654720	0	1	316	654398	cluster_1
II	241588	242584	YBR002C	.	-	241588	242584	0	1	996	241586	cluster_1
XII	539842	540589	YLR193C	.	-	539842	540589	0	1	747	539837	cluster_1
V	213931	214781	YER031C	.	-	213931	214781	0	1	850	213929	cluster_1
X	50020	50452	YJL205C	.	-	50020	50452	0	1	432	50015	cluster_1
IX	197858	199426	YIL088C	.	-	197858	199426	0	1	1568	197857	cluster_1
V	333035	335277	YER088C	.	-	333035	335277	0	1	2242	333032	cluster_1
IX	300451	301362	YIL029C	.	-	300451	301362	0	1	911	300448	cluster_1
XIII	261568	262700	YML004C	.	-	261568	262700	0	1	1132	261566	cluster_1
XII	39679	40439	YLL050C	.	-	39679	40439	0	1	760	39676	cluster_1
IV	1090392	1092549	YDR314C	.	-	1090392	1092549	0	1	2157	1090391	cluster_1
XVI	590141	591112	YPR015C	.	-	590141	591112	0	1	971	590136	cluster_1
IV	813076	814199	YDR175C	.	-	813076	814199	0	1	1123	813068	cluster_1
III	276557	279856	YCR092C	.	-	276557	279856	0	1	3299	276555	cluster_1
IV	34178	36620	YDL234C	.	-	34178	36620	0	1	2442	34175	cluster_1
XV	507810	511259	YOR098C	.	-	507810	511259	0	1	3449	507805	cluster_1
IV	1092605	1093633	YDR315C	.	-	1092605	1093633	0	1	1028	1092604	cluster_1
IV	850182	850999	YDR196C	.	-	850182	850999	0	1	817	850174	cluster_1
VII	159083	159748	XUT_7R-77	.	-	159083	159748	0	1	665	159082	cluster_1
VII	508993	511073	YGR009C	.	-	508993	511073	0	1	2080	508988	cluster_1
VII	713344	715013	SUT557	.	-	713344	715013	0	1	1669	713337	cluster_1
XVI	819693	821446	YPR144C	.	-	819693	821446	0	1	1753	819685	cluster_1
XV	725478	727242	YOR205C	.	-	725478	727242	0	1	1764	725471	cluster_1
V	358030	359080	YER099C	.	-	358030	359080	0	1	1050	358027	cluster_1
XII	896299	897749	YLR387C	.	-	896299	897749	0	1	1450	896291	cluster_1
XIII	303100	305817	YMR016C	.	-	303100	305817	0	1	2717	303097	cluster_1
XV	369640	370167	XUT_15R-178	.	-	369640	370167	0	1	527	369637	cluster_1
X	611014	612084	SUT644	.	-	611014	612084	0	1	1070	611008	cluster_1
XI	462985	463502	XUT_11R-208	.	-	462985	463502	0	1	517	462981	cluster_1
IX	289136	290102	YIL034C	.	-	289136	290102	0	1	966	289134	cluster_1
VI	205668	207241	YFR026C	.	-	205668	207241	0	1	1573	205666	cluster_1
VII	534062	534805	YGR027C	.	-	534062	534805	0	1	743	534057	cluster_1
XIII	344162	346946	YMR037C	.	-	344162	346946	0	1	2784	344159	cluster_1
II	764839	767655	YBR281C	.	-	764839	767655	0	1	2816	764832	cluster_1
IV	101205	103403	YDL199C	.	-	101205	103403	0	1	2198	101204	cluster_1
XI	133568	134154	YKL167C	.	-	133568	134154	0	1	586	133567	cluster_1
XIV	126692	129180	YNL272C	.	-	126692	129180	0	1	2488	126691	cluster_1
XV	746581	747312	YOR215C	.	-	746581	747312	0	1	731	746574	cluster_1
XV	301325	303202	YOL013C	.	-	301325	303202	0	1	1877	301322	cluster_1
XIII	224299	225407	YML025C	.	-	224299	225407	0	1	1108	224297	cluster_1
VII	415867	417263	YGL044C	.	-	415867	417263	0	1	1396	415863	cluster_1
II	61154	62662	YBL086C	.	-	61154	62662	0	1	1508	61148	cluster_1
IV	292335	292792	XUT_4R-120	.	-	292335	292792	0	1	457	292333	cluster_1
IV	1089040	1090098	YDR313C	.	-	1089040	1090098	0	1	1058	1089039	cluster_1
XV	715437	716861	YOR196C	.	-	715437	716861	0	1	1424	715430	cluster_1
XV	1009117	1009719	YOR357C	.	-	1009117	1009719	0	1	602	1009116	cluster_1
VII	903340	904774	YGR202C	.	-	903340	904774	0	1	1434	903331	cluster_1
XVI	741228	742148	YPR107C	.	-	741228	742148	0	1	920	741221	cluster_1
III	101964	103386	YCL011C	.	-	101964	103386	0	1	1422	101963	cluster_1
II	164359	164841	YBL029C-A	.	-	164359	164841	0	1	482	164358	cluster_1
XVI	749151	751971	YPR112C	.	-	749151	751971	0	1	2820	749144	cluster_1
III	92635	94364	YCL017C	.	-	92635	94364	0	1	1729	92626	cluster_1
III	113128	114243	SUT455	.	-	113128	114243	0	1	1115	113127	cluster_1
XVI	75551	76277	YPL249C-A	.	-	75551	76277	0	1	726	75544	cluster_1
X	644222	646499	YJR119C	.	-	644222	646499	0	1	2277	644216	cluster_1
XIV	694197	694832	YNR036C	.	-	694197	694832	0	1	635	694191	cluster_1
XV	815837	817029	YOR261C	.	-	815837	817029	0	1	1192	815829	cluster_1
IV	1476578	1476993	SUT495	.	-	1476578	1476993	0	1	415	1476577	cluster_1
II	238871	241339	YBR001C	.	-	238871	241339	0	1	2468	238869	cluster_1
XIV	260436	263480	YNL201C	.	-	260436	263480	0	1	3044	260434	cluster_1
XVI	930131	931111	SUT846	.	-	930131	931111	0	1	980	930122	cluster_1
XI	236251	237269	YKL106C-A	.	-	236251	237269	0	1	1018	236249	cluster_1
XV	808150	810847	YOR256C	.	-	808150	810847	0	1	2697	808142	cluster_1
XI	22084	24096	SUT658	.	-	22084	24096	0	1	2012	22082	cluster_1
XI	238987	242782	YKL105C	.	-	238987	242782	0	1	3795	238985	cluster_1
XVI	79527	82393	YPL248C	.	-	79527	82393	0	1	2866	79520	cluster_1
X	656176	658698	YJR126C	.	-	656176	658698	0	1	2522	656170	cluster_1
VII	31779	33647	XUT_7R-19	.	-	31779	33647	0	1	1868	31776	cluster_1
XIV	611754	613204	YNL011C	.	-	611754	613204	0	1	1450	611748	cluster_1
XII	921651	922377	SUT709	.	-	921651	922377	0	1	726	921642	cluster_1
XV	608555	609238	YOR148C	.	-	608555	609238	0	1	683	608549	cluster_1
XIV	157993	160381	YNL258C	.	-	157993	160381	0	1	2388	157992	cluster_1
XII	97853	98889	YLL023C	.	-	97853	98889	0	1	1036	97844	cluster_1
XIV	624788	625861	YNL003C	.	-	624788	625861	0	1	1073	624782	cluster_1
VII	314208	314377	CUT595	.	-	314208	314377	0	1	169	314205	cluster_1
V	246860	248233	YER048C	.	-	246860	248233	0	1	1373	246858	cluster_1
VIII	38754	39511	YHL031C	.	-	38754	39511	0	1	757	38751	cluster_1
XIV	340945	342139	YNL156C	.	-	340945	342139	0	1	1194	340942	cluster_1
VII	31824	32846	SUT533	.	-	31824	32846	0	1	1022	31821	cluster_1
IV	523071	524723	YDR036C	.	-	523071	524723	0	1	1652	523066	cluster_1
XII	833339	833668	CUT751	.	-	833339	833668	0	1	329	833331	cluster_1
VIII	299002	302014	YHR098C	.	-	299002	302014	0	1	3012	299000	cluster_1
X	96083	96537	YJL173C	.	-	96083	96537	0	1	454	96074	cluster_1
VII	735174	736020	YGR122C-A	.	-	735174	736020	0	1	846	735167	cluster_1
XIV	476010	476653	YNL081C	.	-	476010	476653	0	1	643	476006	cluster_1
X	467156	468295	YJR019C	.	-	467156	468295	0	1	1139	467152	cluster_1
X	238374	239131	SUT629	.	-	238374	239131	0	1	757	238372	cluster_1
XVI	299741	301349	YPL133C	.	-	299741	301349	0	1	1608	299739	cluster_1
VIII	284745	286807	YHR091C	.	-	284745	286807	0	1	2062	284743	cluster_1
XV	72904	73908	XUT_15R-51	.	-	72904	73908	0	1	1004	72897	cluster_1
VII	32950	34758	SUT534	.	-	32950	34758	0	1	1808	32947	cluster_1
XV	73491	73918	SUT766	.	-	73491	73918	0	1	427	73484	cluster_1
XVI	682899	684369	YPR068C	.	-	682899	684369	0	1	1470	682893	cluster_1
XIII	259353	260089	SUT722	.	-	259353	260089	0	1	736	259351	cluster_1
XII	238908	241655	YLR047C	.	-	238908	241655	0	1	2747	238906	cluster_1
XIII	753117	754241	YMR242C	.	-	753117	754241	0	1	1124	753110	cluster_1
V	29468	31268	YEL064C	.	-	29468	31268	0	1	1800	29466	cluster_1
XVI	114341	115661	XUT_16R-54	.	-	114341	115661	0	1	1320	114340	cluster_1
IV	1319337	1319867	YDR424C	.	-	1319337	1319867	0	1	530	1319336	cluster_1
XII	402750	404196	YLR130C	.	-	402750	404196	0	1	1446	402746	cluster_1
XV	253056	253629	YOL040C	.	-	253056	253629	0	1	573	253054	cluster_1
XIII	895647	896706	YMR310C	.	-	895647	896706	0	1	1059	895639	cluster_1
II	457720	458406	YBR109C	.	-	457720	458406	0	1	686	457716	cluster_1
II	80946	84277	YBL076C	.	-	80946	84277	0	1	3331	80938	cluster_1
II	373641	375729	YBR068C	.	-	373641	375729	0	1	2088	373638	cluster_1
II	616042	618601	YBR198C	.	-	616042	618601	0	1	2559	616036	cluster_1
II	115478	116837	YBL055C	.	-	115478	116837	0	1	1359	115477	cluster_1
IX	46740	47546	YIL157C	.	-	46740	47546	0	1	806	46736	cluster_1
XV	822406	825044	YOR267C	.	-	822406	825044	0	1	2638	822398	cluster_1
XV	392357	394667	YOR033C	.	-	392357	394667	0	1	2310	392354	cluster_1
XV	729878	733522	YOR207C	.	-	729878	733522	0	1	3644	729871	cluster_1
XIV	304818	307159	YNL176C	.	-	304818	307159	0	1	2341	304815	cluster_1
IX	73968	76129	YIL146C	.	-	73968	76129	0	1	2161	73961	cluster_1
VII	141859	142517	YGL193C	.	-	141859	142517	0	1	658	141858	cluster_1
IV	275054	276654	YDL103C	.	-	275054	276654	0	1	1600	275052	cluster_1
XI	390179	392313	YKL025C	.	-	390179	392313	0	1	2134	390176	cluster_1
XI	330805	334018	YKL057C	.	-	330805	334018	0	1	3213	330802	cluster_1
XII	237951	239258	YLR046C	.	-	237951	239258	0	1	1307	237949	cluster_1
XVI	114301	116489	SUT807	.	-	114301	116489	0	1	2188	114300	cluster_1
V	500519	502929	YER162C	.	-	500519	502929	0	1	2410	500514	cluster_1
IV	1344272	1345197	YDR441C	.	-	1344272	1345197	0	1	925	1344271	cluster_1
XV	756306	757610	YOR221C	.	-	756306	757610	0	1	1304	756299	cluster_1
XVI	655032	656610	YPR045C	.	-	655032	656610	0	1	1578	655026	cluster_1
II	158588	159721	YBL033C	.	-	158588	159721	0	1	1133	158587	cluster_1
XIV	495530	498499	YNL068C	.	-	495530	498499	0	1	2969	495526	cluster_1
XIII	535963	537294	XUT_13R-234	.	-	535963	537294	0	1	1331	535958	cluster_1
IV	1061394	1062843	YDR300C	.	-	1061394	1062843	0	1	1449	1061393	cluster_1
IV	1257276	1258067	YDR391C	.	-	1257276	1258067	0	1	791	1257275	cluster_1
XV	900163	901220	YOR312C	.	-	900163	901220	0	1	1057	900154	cluster_1
II	244272	245683	YBR004C	.	-	244272	245683	0	1	1411	244270	cluster_1
XIV	358953	359230	CUT808	.	-	358953	359230	0	1	277	358950	cluster_1
XIII	535963	537037	SUT732	.	-	535963	537037	0	1	1074	535958	cluster_1
XV	609419	611449	YOR149C	.	-	609419	611449	0	1	2030	609413	cluster_1
VII	33885	34966	XUT_7R-20	.	-	33885	34966	0	1	1081	33882	cluster_1
XIII	779392	782419	YMR257C	.	-	779392	782419	0	1	3027	779385	cluster_1
IV	440804	442333	YDL005C	.	-	440804	442333	0	1	1529	440800	cluster_1
IV	1166898	1168816	YDR346C	.	-	1166898	1168816	0	1	1918	1166897	cluster_1
IV	1147244	1149525	YDR338C	.	-	1147244	1149525	0	1	2281	1147243	cluster_1
XII	599799	602666	YLR228C	.	-	599799	602666	0	1	2867	599794	cluster_1
XI	68116	70528	YKL198C	.	-	68116	70528	0	1	2412	68110	cluster_1
VIII	399130	401016	YHR151C	.	-	399130	401016	0	1	1886	399127	cluster_1
III	272238	272900	YCR090C	.	-	272238	272900	0	1	662	272236	cluster_1
IV	602098	602886	YDR078C	.	-	602098	602886	0	1	788	602092	cluster_1
XVI	745614	746845	YPR110C	.	-	745614	746845	0	1	1231	745607	cluster_1
X	314918	315591	YJL065C	.	-	314918	315591	0	1	673	314915	cluster_1
VII	965917	968695	YGR238C	.	-	965917	968695	0	1	2778	965908	cluster_1
XVI	378991	381403	YPL089C	.	-	378991	381403	0	1	2412	378988	cluster_1
VII	577040	579293	SUT551	.	-	577040	579293	0	1	2253	577035	cluster_1
XIV	407661	408052	CUT811	.	-	407661	408052	0	1	391	407657	cluster_1
XI	153712	154463	YKL159C	.	-	153712	154463	0	1	751	153711	cluster_1
IV	1357509	1358943	YDR449C	.	-	1357509	1358943	0	1	1434	1357508	cluster_1
XI	576334	578183	YKR072C	.	-	576334	578183	0	1	1849	576329	cluster_1
VIII	25766	26506	YHL037C	.	-	25766	26506	0	1	740	25764	cluster_1
VIII	437071	439118	YHR166C	.	-	437071	439118	0	1	2047	437067	cluster_1
VI	99115	99714	YFL020C	.	-	99115	99714	0	1	599	99106	cluster_1
IV	999969	1002239	YDR266C	.	-	999969	1002239	0	1	2270	999960	cluster_1
X	136298	136806	YJL151C	.	-	136298	136806	0	1	508	136297	cluster_1
XV	17211	17814	YOL159C	.	-	17211	17814	0	1	603	17210	cluster_1
XIII	499301	500717	YMR116C	.	-	499301	500717	0	1	1416	499297	cluster_1
II	668415	670320	YBR223C	.	-	668415	670320	0	1	1905	668409	cluster_1
X	433109	434707	YJL002C	.	-	433109	434707	0	1	1598	433105	cluster_1
XV	418520	421682	YOR048C	.	-	418520	421682	0	1	3162	418516	cluster_1
VII	714985	715648	SUT558	.	-	714985	715648	0	1	663	714978	cluster_1
XV	197007	198733	YOL070C	.	-	197007	198733	0	1	1726	197006	cluster_1
V	308293	311361	YER075C	.	-	308293	311361	0	1	3068	308290	cluster_1
XV	850872	851861	YOR287C	.	-	850872	851861	0	1	989	850864	cluster_1
IV	134738	135558	SUT460	.	-	134738	135558	0	1	820	134737	cluster_1
IV	1225107	1226557	YDR375C	.	-	1225107	1226557	0	1	1450	1225106	cluster_1
VIII	192717	193647	YHR043C	.	-	192717	193647	0	1	930	192716	cluster_1
XVI	593222	593927	YPR017C	.	-	593222	593927	0	1	705	593217	cluster_1
IX	287438	289008	YIL035C	.	-	287438	289008	0	1	1570	287436	cluster_1
IV	818584	819204	YDR179C	.	-	818584	819204	0	1	620	818576	cluster_1
IV	845796	847969	YDR194C	.	-	845796	847969	0	1	2173	845788	cluster_1
XVI	886470	887869	YPR173C	.	-	886470	887869	0	1	1399	886462	cluster_1
XI	436998	437533	YKL003C	.	-	436998	437533	0	1	535	436994	cluster_1
II	174731	177579	YBL023C	.	-	174731	177579	0	1	2848	174730	cluster_1
VII	1039809	1043103	YGR274C	.	-	1039809	1043103	0	1	3294	1039808	cluster_1
XIII	507338	509323	YMR120C	.	-	507338	509323	0	1	1985	507333	cluster_1
XIII	520664	521978	YMR126C	.	-	520664	521978	0	1	1314	520659	cluster_1
XV	47781	48665	YOL147C	.	-	47781	48665	0	1	884	47777	cluster_1
XI	471543	473456	YKR017C	.	-	471543	473456	0	1	1913	471539	cluster_1
IV	544994	545933	SUT469	.	-	544994	545933	0	1	939	544989	cluster_1
XVI	455693	456577	SUT816	.	-	455693	456577	0	1	884	455689	cluster_1
II	418547	419193	YBR085C-A	.	-	418547	419193	0	1	646	418543	cluster_1
XII	881991	884833	YLR382C	.	-	881991	884833	0	1	2842	881983	cluster_1
VI	224804	225993	YFR034C	.	-	224804	225993	0	1	1189	224802	cluster_1
IX	412949	414800	YIR031C	.	-	412949	414800	0	1	1851	412945	cluster_1
VI	97523	97998	SUT525	.	-	97523	97998	0	1	475	97514	cluster_1
XV	346102	346997	YOR010C	.	-	346102	346997	0	1	895	346099	cluster_1
XV	340964	342631	YOR008C	.	-	340964	342631	0	1	1667	340961	cluster_1
II	86498	87800	YBL074C	.	-	86498	87800	0	1	1302	86490	cluster_1
VII	72601	73192	YGL226C-A	.	-	72601	73192	0	1	591	72594	cluster_1
VI	201779	203458	YFR024C-A	.	-	201779	203458	0	1	1679	201777	cluster_1
V	387785	390094	YER113C	.	-	387785	390094	0	1	2309	387782	cluster_1
XI	533543	533898	SUT683	.	-	533543	533898	0	1	355	533538	cluster_1
IV	582705	583519	YDR067C	.	-	582705	583519	0	1	814	582700	cluster_1
XIII	782586	784320	YMR258C	.	-	782586	784320	0	1	1734	782579	cluster_1
VII	504549	505889	YGR005C	.	-	504549	505889	0	1	1340	504544	cluster_1
VIII	258020	261844	YHR079C	.	-	258020	261844	0	1	3824	258018	cluster_1
II	356152	356625	YBR058C-A	.	-	356152	356625	0	1	473	356149	cluster_1
XIII	339310	340930	YMR034C	.	-	339310	340930	0	1	1620	339307	cluster_1
XII	780901	781400	YLR325C	.	-	780901	781400	0	1	499	780894	cluster_1
XII	300569	302022	YLR085C	.	-	300569	302022	0	1	1453	300566	cluster_1
VIII	53096	54241	YHL026C	.	-	53096	54241	0	1	1145	53091	cluster_1
XV	1059393	1059953	XUT_15R-486	.	-	1059393	1059953	0	1	560	1059392	cluster_1
XIII	282673	283614	SUT726	.	-	282673	283614	0	1	941	282671	cluster_1
VIII	344248	345656	YHR118C	.	-	344248	345656	0	1	1408	344245	cluster_1
IV	141112	141773	YDL177C	.	-	141112	141773	0	1	661	141111	cluster_1
II	461106	461881	YBR111C	.	-	461106	461881	0	1	775	461102	cluster_1
II	727321	728110	YBR256C	.	-	727321	728110	0	1	789	727314	cluster_1
XII	70481	73184	YLL034C	.	-	70481	73184	0	1	2703	70474	cluster_1
XII	710762	712125	YLR287C	.	-	710762	712125	0	1	1363	710755	cluster_1
IV	130196	130506	YDL184C	.	-	130196	130506	0	1	310	130195	cluster_1
VIII	193817	194858	YHR044C	.	-	193817	194858	0	1	1041	193816	cluster_1
XII	20915	22121	YLL060C	.	-	20915	22121	0	1	1206	20913	cluster_1
V	402727	404433	YER122C	.	-	402727	404433	0	1	1706	402723	cluster_1
V	553241	553970	YER183C	.	-	553241	553970	0	1	729	553236	cluster_1
X	117883	118858	YJL160C	.	-	117883	118858	0	1	975	117882	cluster_1
II	705256	706837	YBR243C	.	-	705256	706837	0	1	1581	705249	cluster_1
XIII	460696	462691	YMR098C	.	-	460696	462691	0	1	1995	460692	cluster_1
II	216404	217137	YBL006C	.	-	216404	217137	0	1	733	216402	cluster_1
XI	430066	430674	YKL006C-A	.	-	430066	430674	0	1	608	430062	cluster_1
VIII	164873	167451	YHR028C	.	-	164873	167451	0	1	2578	164872	cluster_1
V	223262	225232	YER036C	.	-	223262	225232	0	1	1970	223260	cluster_1
XVI	911938	912501	YPR188C	.	-	911938	912501	0	1	563	911929	cluster_1
V	539233	540382	YER175C	.	-	539233	540382	0	1	1149	539228	cluster_1
II	284225	288054	YBR023C	.	-	284225	288054	0	1	3829	284223	cluster_1
IV	1499333	1500586	YDR532C	.	-	1499333	1500586	0	1	1253	1499332	cluster_1
I	166563	169021	YAR014C	.	-	166563	169021	0	1	2458	166562	cluster_1
XI	184520	185034	YKL138C-A	.	-	184520	185034	0	1	514	184519	cluster_1
XIV	322098	323575	YNL166C	.	-	322098	323575	0	1	1477	322095	cluster_1
XII	494412	495266	YLR165C	.	-	494412	495266	0	1	854	494408	cluster_1
IV	1496637	1497772	YDR530C	.	-	1496637	1497772	0	1	1135	1496636	cluster_1
IV	691338	693261	YDR120C	.	-	691338	693261	0	1	1923	691332	cluster_1
X	129126	130771	YJL155C	.	-	129126	130771	0	1	1645	129125	cluster_1
VII	1006127	1007415	YGR257C	.	-	1006127	1007415	0	1	1288	1006126	cluster_1
XIII	368033	370551	YMR049C	.	-	368033	370551	0	1	2518	368030	cluster_1
IV	174174	174623	YDL157C	.	-	174174	174623	0	1	449	174173	cluster_1
II	159862	160310	XUT_2R-56	.	-	159862	160310	0	1	448	159861	cluster_1
I	75013	76184	YAL036C	.	-	75013	76184	0	1	1171	75006	cluster_1
XII	603371	603868	SUT698	.	-	603371	603868	0	1	497	603365	cluster_1
XVI	582854	584145	YPR011C	.	-	582854	584145	0	1	1291	582849	cluster_1
VII	150994	152808	YGL186C	.	-	150994	152808	0	1	1814	150993	cluster_1
XV	180403	181471	YOL080C	.	-	180403	181471	0	1	1068	180402	cluster_1
I	134082	135688	YAL010C	.	-	134082	135688	0	1	1606	134081	cluster_1
IV	478941	482281	YDR017C	.	-	478941	482281	0	1	3340	478937	cluster_1
XV	424673	426155	YOR051C	.	-	424673	426155	0	1	1482	424669	cluster_1
X	151601	153082	YJL139C	.	-	151601	153082	0	1	1481	151600	cluster_1
VII	1057581	1058752	YGR282C	.	-	1057581	1058752	0	1	1171	1057580	cluster_1
IV	315272	316460	YDL078C	.	-	315272	316460	0	1	1188	315269	cluster_1
IV	211253	212097	YDL139C	.	-	211253	212097	0	1	844	211251	cluster_1
VIII	255941	256371	XUT_8R-125	.	-	255941	256371	0	1	430	255939	cluster_1
X	113764	115678	YJL162C	.	-	113764	115678	0	1	1914	113763	cluster_1
IV	103526	104579	YDL198C	.	-	103526	104579	0	1	1053	103525	cluster_1
III	176580	176927	SUT457	.	-	176580	176927	0	1	347	176579	cluster_1
X	566898	567450	YJR067C	.	-	566898	567450	0	1	552	566893	cluster_1
XII	603371	603978	XUT_12R-207	.	-	603371	603978	0	1	607	603365	cluster_1
XV	332995	333372	CUT833	.	-	332995	333372	0	1	377	332992	cluster_1
XVI	887948	888741	YPR174C	.	-	887948	888741	0	1	793	887940	cluster_1
XV	394731	397305	YOR034C	.	-	394731	397305	0	1	2574	394728	cluster_1
II	270844	273765	YBR017C	.	-	270844	273765	0	1	2921	270842	cluster_1
XIV	505745	507290	YNL064C	.	-	505745	507290	0	1	1545	505740	cluster_1
II	581544	582200	YBR173C	.	-	581544	582200	0	1	656	581539	cluster_1
X	164196	165379	YJL131C	.	-	164196	165379	0	1	1183	164195	cluster_1
VII	199058	200227	YGL161C	.	-	199058	200227	0	1	1169	199057	cluster_1
V	540762	541456	SUT520	.	-	540762	541456	0	1	694	540757	cluster_1
XIII	469728	472682	YMR102C	.	-	469728	472682	0	1	2954	469724	cluster_1
VII	406692	409778	YGL049C	.	-	406692	409778	0	1	3086	406688	cluster_1
XVI	70967	73053	YPL253C	.	-	70967	73053	0	1	2086	70960	cluster_1
II	266613	267396	YBR014C	.	-	266613	267396	0	1	783	266611	cluster_1
IX	230165	231106	YIL070C	.	-	230165	231106	0	1	941	230163	cluster_1
X	411162	413419	YJL012C	.	-	411162	413419	0	1	2257	411158	cluster_1
II	584679	586184	YBR177C	.	-	584679	586184	0	1	1505	584674	cluster_1
XIV	178846	181044	YNL249C	.	-	178846	181044	0	1	2198	178845	cluster_1
XI	482046	483195	YKR022C	.	-	482046	483195	0	1	1149	482042	cluster_1
IV	372560	373718	YDL045C	.	-	372560	373718	0	1	1158	372557	cluster_1
VII	899828	902329	YGR200C	.	-	899828	902329	0	1	2501	899820	cluster_1
XII	514013	514790	YLR179C	.	-	514013	514790	0	1	777	514008	cluster_1
XII	181611	183444	YLR020C	.	-	181611	183444	0	1	1833	181610	cluster_1
XII	717030	718000	YLR290C	.	-	717030	718000	0	1	970	717023	cluster_1
XV	566654	569636	YOR129C	.	-	566654	569636	0	1	2982	566649	cluster_1
XVI	866675	868323	YPR162C	.	-	866675	868323	0	1	1648	866667	cluster_1
XV	720395	721749	YOR201C	.	-	720395	721749	0	1	1354	720388	cluster_1
XV	414402	415939	YOR046C	.	-	414402	415939	0	1	1537	414398	cluster_1
V	332373	332870	YER087C-B	.	-	332373	332870	0	1	497	332370	cluster_1
XII	823496	826533	YLR347C	.	-	823496	826533	0	1	3037	823488	cluster_1
XI	92643	93525	YKL186C	.	-	92643	93525	0	1	882	92634	cluster_1
V	457688	460232	YER144C	.	-	457688	460232	0	1	2544	457684	cluster_1
IV	1104928	1105906	YDR319C	.	-	1104928	1105906	0	1	978	1104927	cluster_1
XI	525254	526659	YKR048C	.	-	525254	526659	0	1	1405	525249	cluster_1
XIV	648925	651755	YNR013C	.	-	648925	651755	0	1	2830	648919	cluster_1
II	783626	784608	YBR291C	.	-	783626	784608	0	1	982	783619	cluster_1
XIII	459373	460550	YMR097C	.	-	459373	460550	0	1	1177	459369	cluster_1
XIV	438304	439307	YNL099C	.	-	438304	439307	0	1	1003	438300	cluster_1
VII	328781	330657	YGL095C	.	-	328781	330657	0	1	1876	328778	cluster_1
XVI	364215	364756	YPL098C	.	-	364215	364756	0	1	541	364212	cluster_1
IV	483983	485369	YDR019C	.	-	483983	485369	0	1	1386	483979	cluster_1
XIV	525606	525837	CUT816	.	-	525606	525837	0	1	231	525601	cluster_1
XVI	504203	506443	YPL023C	.	-	504203	506443	0	1	2240	504198	cluster_1
VII	806267	807700	YGR159C	.	-	806267	807700	0	1	1433	806259	cluster_1
XV	193780	194836	YOL073C	.	-	193780	194836	0	1	1056	193779	cluster_1
X	310839	312722	YJL069C	.	-	310839	312722	0	1	1883	310836	cluster_1
VII	1021975	1022373	SUT572	.	-	1021975	1022373	0	1	398	1021974	cluster_1
XIV	525531	525837	XUT_14R-219	.	-	525531	525837	0	1	306	525526	cluster_1
XIII	39949	41837	YML115C	.	-	39949	41837	0	1	1888	39946	cluster_1
III	218195	220184	YCR054C	.	-	218195	220184	0	1	1989	218193	cluster_1
VII	111187	112120	YGL204C	.	-	111187	112120	0	1	933	111186	cluster_1
XVI	813066	814116	YPR139C	.	-	813066	814116	0	1	1050	813058	cluster_1
XIII	443299	445219	YMR088C	.	-	443299	445219	0	1	1920	443295	cluster_1
XIII	722500	724438	YMR227C	.	-	722500	724438	0	1	1938	722493	cluster_1
II	198922	201777	YBL014C	.	-	198922	201777	0	1	2855	198921	cluster_1
XV	628106	630707	YOR156C	.	-	628106	630707	0	1	2601	628100	cluster_1
IV	169168	169636	YDL160C-A	.	-	169168	169636	0	1	468	169167	cluster_1
XV	553115	554643	YOR123C	.	-	553115	554643	0	1	1528	553110	cluster_1
XIV	51817	52446	YNL310C	.	-	51817	52446	0	1	629	51812	cluster_1
XI	599013	599700	YKR085C	.	-	599013	599700	0	1	687	599008	cluster_1
XII	336121	337346	YLR097C	.	-	336121	337346	0	1	1225	336118	cluster_1
XI	242978	245575	YKL104C	.	-	242978	245575	0	1	2597	242976	cluster_1
XVI	167704	169419	YPL202C	.	-	167704	169419	0	1	1715	167703	cluster_1
XIII	533101	534743	YMR131C	.	-	533101	534743	0	1	1642	533096	cluster_1
XVI	527387	528846	XUT_16R-225	.	-	527387	528846	0	1	1459	527382	cluster_1
IX	242719	243789	YIL063C	.	-	242719	243789	0	1	1070	242717	cluster_1
IV	1507898	1509553	SUT498	.	-	1507898	1509553	0	1	1655	1507897	cluster_1
XIII	593124	594726	YMR166C	.	-	593124	594726	0	1	1602	593119	cluster_1
XIV	198389	199998	YNL240C	.	-	198389	199998	0	1	1609	198388	cluster_1
XI	31022	31757	YKL214C	.	-	31022	31757	0	1	735	31019	cluster_1
XIV	669660	670226	YNR022C	.	-	669660	670226	0	1	566	669654	cluster_1
X	675911	676830	YJR135C	.	-	675911	676830	0	1	919	675905	cluster_1
X	99533	100926	YJL171C	.	-	99533	100926	0	1	1393	99524	cluster_1
XII	73595	76852	YLL032C	.	-	73595	76852	0	1	3257	73588	cluster_1
VI	95730	97252	YFL021C-A	.	-	95730	97252	0	1	1522	95721	cluster_1
VIII	176945	178033	YHR034C	.	-	176945	178033	0	1	1088	176944	cluster_1
XVI	76603	79380	YPL249C	.	-	76603	79380	0	1	2777	76596	cluster_1
XVI	877642	877969	SUT844	.	-	877642	877969	0	1	327	877634	cluster_1
XII	384621	385443	YLR118C	.	-	384621	385443	0	1	822	384618	cluster_1
IV	282030	283212	YDL100C	.	-	282030	283212	0	1	1182	282028	cluster_1
V	42346	42701	YEL059C-A	.	-	42346	42701	0	1	355	42342	cluster_1
IV	284442	285175	YDL098C	.	-	284442	285175	0	1	733	284440	cluster_1
IV	969685	971487	YDR257C	.	-	969685	971487	0	1	1802	969676	cluster_1
VII	341904	343063	YGL091C	.	-	341904	343063	0	1	1159	341901	cluster_1
II	338662	339416	YBR052C	.	-	338662	339416	0	1	754	338659	cluster_1
XIV	325197	326485	YNL164C	.	-	325197	326485	0	1	1288	325194	cluster_1
XVI	831736	833480	YPR152C	.	-	831736	833480	0	1	1744	831728	cluster_1
VII	409972	411314	YGL048C	.	-	409972	411314	0	1	1342	409968	cluster_1
XV	798619	800752	YOR249C	.	-	798619	800752	0	1	2133	798612	cluster_1
II	406460	407255	YBR082C	.	-	406460	407255	0	1	795	406456	cluster_1
X	580306	581637	YJR080C	.	-	580306	581637	0	1	1331	580301	cluster_1
IV	1279120	1279925	SUT489	.	-	1279120	1279925	0	1	805	1279119	cluster_1
XI	325434	325897	CUT715	.	-	325434	325897	0	1	463	325431	cluster_1
V	312438	313638	YER076C	.	-	312438	313638	0	1	1200	312435	cluster_1
XII	1004068	1006021	YLR433C	.	-	1004068	1006021	0	1	1953	1004067	cluster_1
XIV	508674	510241	YNL062C	.	-	508674	510241	0	1	1567	508669	cluster_1
V	48398	51594	YEL055C	.	-	48398	51594	0	1	3196	48394	cluster_1
X	440906	442564	YJR003C	.	-	440906	442564	0	1	1658	440902	cluster_1
XIII	748112	749727	YMR239C	.	-	748112	749727	0	1	1615	748105	cluster_1
XI	134288	135737	YKL166C	.	-	134288	135737	0	1	1449	134287	cluster_1
XV	371111	371370	SUT774	.	-	371111	371370	0	1	259	371108	cluster_1
IX	53909	55046	YIL154C	.	-	53909	55046	0	1	1137	53904	cluster_1
VII	520887	522095	YGR015C	.	-	520887	522095	0	1	1208	520882	cluster_1
XV	888177	888751	YOR304C-A	.	-	888177	888751	0	1	574	888169	cluster_1
IV	1451184	1452863	SUT494	.	-	1451184	1452863	0	1	1679	1451183	cluster_1
XVI	73233	73925	YPL252C	.	-	73233	73925	0	1	692	73226	cluster_1
VII	388864	389784	YGL061C	.	-	388864	389784	0	1	920	388861	cluster_1
XI	24130	24921	XUT_11R-13	.	-	24130	24921	0	1	791	24128	cluster_1
XV	633037	633624	YOR159C	.	-	633037	633624	0	1	587	633031	cluster_1
II	480374	481006	YBR120C	.	-	480374	481006	0	1	632	480370	cluster_1
XI	508582	510663	YKR036C	.	-	508582	510663	0	1	2081	508577	cluster_1
XIV	476825	478204	YNL080C	.	-	476825	478204	0	1	1379	476821	cluster_1
VII	379705	381314	YGL065C	.	-	379705	381314	0	1	1609	379702	cluster_1
IV	1112332	1114057	YDR323C	.	-	1112332	1114057	0	1	1725	1112331	cluster_1
VII	497055	498043	YGR001C	.	-	497055	498043	0	1	988	497051	cluster_1
XII	776256	777879	YLR321C	.	-	776256	777879	0	1	1623	776249	cluster_1
XVI	224213	225869	YPL172C	.	-	224213	225869	0	1	1656	224211	cluster_1
XV	936624	939441	YOR329C	.	-	936624	939441	0	1	2817	936615	cluster_1
II	491102	492886	YBR127C	.	-	491102	492886	0	1	1784	491098	cluster_1
III	26909	27361	YCL056C	.	-	26909	27361	0	1	452	26907	cluster_1
IX	342046	342340	CUT666	.	-	342046	342340	0	1	294	342043	cluster_1
III	154666	155104	YCR020C-A	.	-	154666	155104	0	1	438	154665	cluster_1
XIV	63409	64586	YNL301C	.	-	63409	64586	0	1	1177	63403	cluster_1
II	567772	568545	YBR164C	.	-	567772	568545	0	1	773	567767	cluster_1
IV	273568	274895	YDL104C	.	-	273568	274895	0	1	1327	273566	cluster_1
XII	963122	963531	CUT754	.	-	963122	963531	0	1	409	963113	cluster_1
VII	457083	457934	YGL020C	.	-	457083	457934	0	1	851	457079	cluster_1
XI	294535	296217	YKL074C	.	-	294535	296217	0	1	1682	294533	cluster_1
VI	114945	115772	YFL010C	.	-	114945	115772	0	1	827	114944	cluster_1
IX	169883	171539	YIL104C	.	-	169883	171539	0	1	1656	169882	cluster_1
IV	488934	489210	SUT467	.	-	488934	489210	0	1	276	488930	cluster_1
X	541651	542668	YJR056C	.	-	541651	542668	0	1	1017	541646	cluster_1
XVI	287323	289247	YPL140C	.	-	287323	289247	0	1	1924	287321	cluster_1
XV	476809	479225	YOR081C	.	-	476809	479225	0	1	2416	476805	cluster_1
I	151597	152053	CUT441	.	-	151597	152053	0	1	456	151596	cluster_1
XIII	715553	716349	YMR222C	.	-	715553	716349	0	1	796	715546	cluster_1
XII	224603	225222	YLR038C	.	-	224603	225222	0	1	619	224601	cluster_1
IV	336224	337296	YDL065C	.	-	336224	337296	0	1	1072	336221	cluster_1
XV	1029020	1031334	YOR370C	.	-	1029020	1031334	0	1	2314	1029019	cluster_1
II	9834	10551	YBL107C	.	-	9834	10551	0	1	717	9825	cluster_1
IV	556995	558106	YDR051C	.	-	556995	558106	0	1	1111	556990	cluster_1
XIV	295874	297687	YNL182C	.	-	295874	297687	0	1	1813	295872	cluster_1
IV	697937	699544	YDR123C	.	-	697937	699544	0	1	1607	697931	cluster_1
XV	903276	903652	XUT_15R-399	.	-	903276	903652	0	1	376	903267	cluster_2
IX	414958	415679	YIR032C	.	-	414958	415679	0	1	721	414954	cluster_2
XV	908786	911649	XUT_15R-403	.	-	908786	911649	0	1	2863	908777	cluster_2
XIV	629431	631161	YNR001C	.	-	629431	631161	0	1	1730	629425	cluster_2
XVI	810842	812683	YPR138C	.	-	810842	812683	0	1	1841	810834	cluster_2
IX	422005	422891	YIR036C	.	-	422005	422891	0	1	886	422001	cluster_2
XII	782954	783461	YLR327C	.	-	782954	783461	0	1	507	782947	cluster_2
V	39799	42008	YEL060C	.	-	39799	42008	0	1	2209	39796	cluster_2
XIV	308861	310109	YNL173C	.	-	308861	310109	0	1	1248	308858	cluster_2
IX	247767	248437	YIL057C	.	-	247767	248437	0	1	670	247765	cluster_2
II	274271	275547	YBR018C	.	-	274271	275547	0	1	1276	274269	cluster_2
XVI	64794	66789	YPL256C	.	-	64794	66789	0	1	1995	64788	cluster_2
IV	312822	314748	YDL079C	.	-	312822	314748	0	1	1926	312819	cluster_2
XV	1041579	1043110	YOR375C	.	-	1041579	1043110	0	1	1531	1041578	cluster_2
IV	232243	233810	XUT_4R-92	.	-	232243	233810	0	1	1567	232241	cluster_2
XII	688923	691247	YLR273C	.	-	688923	691247	0	1	2324	688917	cluster_2
IV	1130894	1131262	XUT_4R-456	.	-	1130894	1131262	0	1	368	1130893	cluster_2
XI	389184	389997	YKL026C	.	-	389184	389997	0	1	813	389181	cluster_2
IX	92943	93439	XUT_9R-35	.	-	92943	93439	0	1	496	92934	cluster_2
IV	232243	234119	SUT461	.	-	232243	234119	0	1	1876	232241	cluster_2
XV	986719	988797	YOR348C	.	-	986719	988797	0	1	2078	986710	cluster_2
XIII	610422	610969	XUT_13R-275	.	-	610422	610969	0	1	547	610416	cluster_2
VII	312027	313037	XUT_7R-129	.	-	312027	313037	0	1	1010	312024	cluster_2
IV	1130845	1131253	SUT482	.	-	1130845	1131253	0	1	408	1130844	cluster_2
III	237963	238643	CUT467	.	-	237963	238643	0	1	680	237961	cluster_2
XII	822133	822653	YLR346C	.	-	822133	822653	0	1	520	822125	cluster_2
IX	383346	384129	YIR017C	.	-	383346	384129	0	1	783	383343	cluster_2
XV	901646	903370	YOR313C	.	-	901646	903370	0	1	1724	901637	cluster_2
XII	222533	223246	YLR037C	.	-	222533	223246	0	1	713	222531	cluster_2
III	132090	133236	YCR010C	.	-	132090	133236	0	1	1146	132089	cluster_2
XII	734964	737587	YLR304C	.	-	734964	737587	0	1	2623	734957	cluster_2
IV	1162817	1164692	YDR345C	.	-	1162817	1164692	0	1	1875	1162816	cluster_2
XVI	259587	261194	YPL154C	.	-	259587	261194	0	1	1607	259585	cluster_2
VII	383423	384299	XUT_7R-159	.	-	383423	384299	0	1	876	383420	cluster_2
IV	1239884	1240695	YDR383C	.	-	1239884	1240695	0	1	811	1239883	cluster_2
VIII	180966	181720	XUT_8R-87	.	-	180966	181720	0	1	754	180965	cluster_2
XVI	524999	525458	SUT821	.	-	524999	525458	0	1	459	524994	cluster_2
IV	1233123	1233562	YDR379C-A	.	-	1233123	1233562	0	1	439	1233122	cluster_2
XIV	352756	355157	YNL144C	.	-	352756	355157	0	1	2401	352753	cluster_2
VII	63697	64232	YGL230C	.	-	63697	64232	0	1	535	63691	cluster_2
I	31413	32968	SUT434	.	-	31413	32968	0	1	1555	31410	cluster_2
II	796557	798588	YBR296C	.	-	796557	798588	0	1	2031	796550	cluster_2
IV	892606	894623	YDR215C	.	-	892606	894623	0	1	2017	892598	cluster_2
XI	224618	225901	YKL113C	.	-	224618	225901	0	1	1283	224616	cluster_2
X	500603	503545	YJR036C	.	-	500603	503545	0	1	2942	500598	cluster_2
XIV	517932	518884	YNL055C	.	-	517932	518884	0	1	952	517927	cluster_2
XVI	777565	778208	SUT835	.	-	777565	778208	0	1	643	777558	cluster_2
VII	858910	859504	YGR183C	.	-	858910	859504	0	1	594	858902	cluster_2
XIV	196227	198002	YNL241C	.	-	196227	198002	0	1	1775	196226	cluster_2
VII	383407	384651	YGL063C-A	.	-	383407	384651	0	1	1244	383404	cluster_2
I	42717	45073	YAL054C	.	-	42717	45073	0	1	2356	42713	cluster_2
II	100298	101188	YBL064C	.	-	100298	101188	0	1	890	100297	cluster_2
XII	437441	439892	YLR149C	.	-	437441	439892	0	1	2451	437437	cluster_2
XVI	901175	901548	CUT923	.	-	901175	901548	0	1	373	901166	cluster_2
XI	579664	580781	YKR075C	.	-	579664	580781	0	1	1117	579659	cluster_2
IV	158002	158774	YDL169C	.	-	158002	158774	0	1	772	158001	cluster_2
III	119389	120356	YCR004C	.	-	119389	120356	0	1	967	119388	cluster_2
IV	892653	893513	XUT_4R-365	.	-	892653	893513	0	1	860	892645	cluster_2
II	488773	490499	YBR126C	.	-	488773	490499	0	1	1726	488769	cluster_2
XIII	416056	420119	YMR076C	.	-	416056	420119	0	1	4063	416052	cluster_2
III	73342	74021	YCL026C-B	.	-	73342	74021	0	1	679	73335	cluster_2
XIV	121011	122231	YNL274C	.	-	121011	122231	0	1	1220	121010	cluster_2
XIV	135845	137849	YNL270C	.	-	135845	137849	0	1	2004	135844	cluster_2
IV	104822	106508	YDL197C	.	-	104822	106508	0	1	1686	104821	cluster_2
XII	228757	229667	YLR040C	.	-	228757	229667	0	1	910	228755	cluster_2
XVI	924116	927110	YPR194C	.	-	924116	927110	0	1	2994	924107	cluster_2
VII	427155	428035	YGL037C	.	-	427155	428035	0	1	880	427151	cluster_2
III	155929	157220	YCR021C	.	-	155929	157220	0	1	1291	155928	cluster_2
II	371964	372786	YBR067C	.	-	371964	372786	0	1	822	371961	cluster_2
II	595203	595606	YBR182C-A	.	-	595203	595606	0	1	403	595198	cluster_2
XIII	824661	826380	YMR279C	.	-	824661	826380	0	1	1719	824653	cluster_2
XIII	288032	289791	SUT727	.	-	288032	289791	0	1	1759	288030	cluster_2
II	276142	278377	YBR019C	.	-	276142	278377	0	1	2235	276140	cluster_2
XII	52762	53990	YLL041C	.	-	52762	53990	0	1	1228	52757	cluster_2
IV	366652	368261	YDL048C	.	-	366652	368261	0	1	1609	366649	cluster_2
XI	18353	19578	SUT655	.	-	18353	19578	0	1	1225	18352	cluster_2
XIII	29890	30296	SUT715	.	-	29890	30296	0	1	406	29888	cluster_2
X	96637	97502	XUT_10R-29	.	-	96637	97502	0	1	865	96628	cluster_2
XI	461519	462815	YKR011C	.	-	461519	462815	0	1	1296	461515	cluster_2
X	398787	402486	YJL020C	.	-	398787	402486	0	1	3699	398784	cluster_2
XIII	277459	279739	YMR006C	.	-	277459	279739	0	1	2280	277457	cluster_2
X	228822	231076	YJL103C	.	-	228822	231076	0	1	2254	228820	cluster_2
X	496962	497182	SUT639	.	-	496962	497182	0	1	220	496958	cluster_2
II	417004	417446	XUT_2R-183	.	-	417004	417446	0	1	442	417000	cluster_2
XIII	652546	652891	YMR194C-B	.	-	652546	652891	0	1	345	652540	cluster_2
XIII	27901	29867	YML120C	.	-	27901	29867	0	1	1966	27899	cluster_2
X	159452	159862	YJL133C-A	.	-	159452	159862	0	1	410	159451	cluster_2
VIII	488391	489082	YHR193C-A	.	-	488391	489082	0	1	691	488387	cluster_2
X	594777	598406	YJR091C	.	-	594777	598406	0	1	3629	594772	cluster_2
II	676225	679230	YBR229C	.	-	676225	679230	0	1	3005	676219	cluster_2
IX	226040	226301	CUT663	.	-	226040	226301	0	1	261	226038	cluster_2
II	126092	127567	SUT438	.	-	126092	127567	0	1	1475	126091	cluster_2
VI	174125	176480	YFR015C	.	-	174125	176480	0	1	2355	174124	cluster_2
VII	94452	94664	SUT535	.	-	94452	94664	0	1	212	94443	cluster_2
II	380302	381074	XUT_2R-170	.	-	380302	381074	0	1	772	380299	cluster_2
II	593224	595034	YBR182C	.	-	593224	595034	0	1	1810	593219	cluster_2
II	80213	80775	YBL078C	.	-	80213	80775	0	1	562	80205	cluster_2
XVI	261546	264332	YPL153C	.	-	261546	264332	0	1	2786	261544	cluster_2
IV	1495974	1496590	YDR529C	.	-	1495974	1496590	0	1	616	1495973	cluster_2
IV	1501375	1502188	YDR533C	.	-	1501375	1502188	0	1	813	1501374	cluster_2
XIV	479481	480182	XUT_14R-192	.	-	479481	480182	0	1	701	479477	cluster_2
V	285118	287182	YER065C	.	-	285118	287182	0	1	2064	285116	cluster_2
VII	64318	67188	YGL229C	.	-	64318	67188	0	1	2870	64312	cluster_2
XIV	439481	440584	YNL098C	.	-	439481	440584	0	1	1103	439477	cluster_2
XII	657593	658129	CUT742	.	-	657593	658129	0	1	536	657587	cluster_2
VII	507949	508451	YGR008C	.	-	507949	508451	0	1	502	507944	cluster_2
IV	1014121	1015860	YDR277C	.	-	1014121	1015860	0	1	1739	1014120	cluster_2
XV	1054511	1055046	XUT_15R-485	.	-	1054511	1055046	0	1	535	1054510	cluster_2
II	550926	553237	YBR156C	.	-	550926	553237	0	1	2311	550921	cluster_2
IV	256512	258618	YDL113C	.	-	256512	258618	0	1	2106	256510	cluster_2
XV	126872	127945	YOL101C	.	-	126872	127945	0	1	1073	126871	cluster_2
XIII	354744	355101	CUT768	.	-	354744	355101	0	1	357	354741	cluster_2
IV	971701	974272	YDR258C	.	-	971701	974272	0	1	2571	971692	cluster_2
XIII	475746	477665	YMR105C	.	-	475746	477665	0	1	1919	475742	cluster_2
XVI	587717	588149	SUT824	.	-	587717	588149	0	1	432	587712	cluster_2
XV	554744	558749	YOR124C	.	-	554744	558749	0	1	4005	554739	cluster_2
IX	51418	53752	YIL155C	.	-	51418	53752	0	1	2334	51413	cluster_2
V	261779	264128	YER054C	.	-	261779	264128	0	1	2349	261777	cluster_2
IV	1332820	1333981	YDR435C	.	-	1332820	1333981	0	1	1161	1332819	cluster_2
XVI	36963	37781	XUT_16R-15	.	-	36963	37781	0	1	818	36960	cluster_2
VIII	374559	375293	YHR136C	.	-	374559	375293	0	1	734	374556	cluster_2
X	109874	111378	YJL164C	.	-	109874	111378	0	1	1504	109873	cluster_2
VII	594921	595940	YGR053C	.	-	594921	595940	0	1	1019	594916	cluster_2
V	399397	400862	YER119C	.	-	399397	400862	0	1	1465	399394	cluster_2
IV	1503085	1504922	YDR534C	.	-	1503085	1504922	0	1	1837	1503084	cluster_2
III	75935	77945	YCL025C	.	-	75935	77945	0	1	2010	75928	cluster_2
IX	318082	321035	YIL017C	.	-	318082	321035	0	1	2953	318079	cluster_2
VI	118711	119173	CUT575	.	-	118711	119173	0	1	462	118710	cluster_2
XVI	241660	242723	YPL163C	.	-	241660	242723	0	1	1063	241658	cluster_2
XVI	518178	520253	YPL017C	.	-	518178	520253	0	1	2075	518173	cluster_2
XIII	90805	91581	YML089C	.	-	90805	91581	0	1	776	90796	cluster_2
XI	466759	469367	YKR015C	.	-	466759	469367	0	1	2608	466755	cluster_2
IV	1126196	1127624	YDR329C	.	-	1126196	1127624	0	1	1428	1126195	cluster_2
XVI	444236	445067	CUT899	.	-	444236	445067	0	1	831	444232	cluster_2
VII	1073823	1076150	YGR289C	.	-	1073823	1076150	0	1	2327	1073822	cluster_2
IV	482506	483889	YDR018C	.	-	482506	483889	0	1	1383	482502	cluster_2
II	513612	515366	YBR138C	.	-	513612	515366	0	1	1754	513607	cluster_2
I	189560	190022	XUT_1R-91	.	-	189560	190022	0	1	462	189559	cluster_2
IV	1431884	1434353	YDR490C	.	-	1431884	1434353	0	1	2469	1431883	cluster_2
VII	1067003	1069126	YGR287C	.	-	1067003	1069126	0	1	2123	1067002	cluster_2
XI	626235	626494	XUT_11R-265	.	-	626235	626494	0	1	259	626229	cluster_2
X	291029	294054	YJL078C	.	-	291029	294054	0	1	3025	291027	cluster_2
XVI	525486	526939	YPL015C	.	-	525486	526939	0	1	1453	525481	cluster_2
XV	1003548	1004109	CUT873	.	-	1003548	1004109	0	1	561	1003547	cluster_2
IV	753390	755089	YDR148C	.	-	753390	755089	0	1	1699	753383	cluster_2
XIII	772763	773526	SUT738	.	-	772763	773526	0	1	763	772756	cluster_2
X	324885	325214	XUT_10R-119	.	-	324885	325214	0	1	329	324882	cluster_2
II	356750	360337	YBR059C	.	-	356750	360337	0	1	3587	356747	cluster_2
VIII	64377	65919	YHL021C	.	-	64377	65919	0	1	1542	64371	cluster_2
VIII	490669	491630	SUT596	.	-	490669	491630	0	1	961	490665	cluster_2
II	802537	804872	YBR298C	.	-	802537	804872	0	1	2335	802529	cluster_2
XV	422474	423917	YOR049C	.	-	422474	423917	0	1	1443	422470	cluster_2
IV	417572	421727	YDL019C	.	-	417572	421727	0	1	4155	417568	cluster_2
XIV	374056	374712	YNL133C	.	-	374056	374712	0	1	656	374053	cluster_2
V	455058	456064	YER142C	.	-	455058	456064	0	1	1006	455054	cluster_2
IX	226507	228117	SUT611	.	-	226507	228117	0	1	1610	226505	cluster_2
VI	20781	22852	YFL054C	.	-	20781	22852	0	1	2071	20779	cluster_2
XIII	564205	565951	YMR153C-A	.	-	564205	565951	0	1	1746	564200	cluster_2
IV	1360907	1362234	YDR451C	.	-	1360907	1362234	0	1	1327	1360906	cluster_2
X	472094	472452	XUT_10R-186	.	-	472094	472452	0	1	358	472090	cluster_2
XV	617351	618477	YOR152C	.	-	617351	618477	0	1	1126	617345	cluster_2
VII	228341	229724	YGL146C	.	-	228341	229724	0	1	1383	228339	cluster_2
IV	65932	67791	XUT_4R-27	.	-	65932	67791	0	1	1859	65926	cluster_2
IX	99462	100512	YIL132C	.	-	99462	100512	0	1	1050	99453	cluster_2
XIV	542067	543319	SUT750	.	-	542067	543319	0	1	1252	542062	cluster_2
IX	350508	353583	YIL002C	.	-	350508	353583	0	1	3075	350505	cluster_2
VII	622249	624883	YGR067C	.	-	622249	624883	0	1	2634	622243	cluster_2
IX	175203	177287	YIL101C	.	-	175203	177287	0	1	2084	175202	cluster_2
XVI	255789	256827	YPL156C	.	-	255789	256827	0	1	1038	255787	cluster_2
X	81905	82987	YJL185C	.	-	81905	82987	0	1	1082	81897	cluster_2
XV	1037967	1039429	XUT_15R-466	.	-	1037967	1039429	0	1	1462	1037966	cluster_2
III	228090	228507	YCR064C	.	-	228090	228507	0	1	417	228088	cluster_2
X	67714	68805	YJL196C	.	-	67714	68805	0	1	1091	67708	cluster_2
II	212466	216418	YBL007C	.	-	212466	216418	0	1	3952	212464	cluster_2
VII	280630	281168	YGL121C	.	-	280630	281168	0	1	538	280628	cluster_2
XI	17125	18426	YKL218C	.	-	17125	18426	0	1	1301	17124	cluster_2
VIII	377924	379210	YHR139C	.	-	377924	379210	0	1	1286	377921	cluster_2
VIII	201828	203843	SUT579	.	-	201828	203843	0	1	2015	201826	cluster_2
IV	1385355	1385788	YDR461C-A	.	-	1385355	1385788	0	1	433	1385354	cluster_2
XIV	49337	51702	YNL311C	.	-	49337	51702	0	1	2365	49333	cluster_2
XII	520392	522059	YLR183C	.	-	520392	522059	0	1	1667	520387	cluster_2
I	31694	34358	XUT_1R-18	.	-	31694	34358	0	1	2664	31691	cluster_2
XII	657058	657805	XUT_12R-237	.	-	657058	657805	0	1	747	657052	cluster_2
XVI	835471	837479	YPR155C	.	-	835471	837479	0	1	2008	835463	cluster_2
VI	152475	153188	YFR003C	.	-	152475	153188	0	1	713	152474	cluster_2
X	330319	333174	YJL056C	.	-	330319	333174	0	1	2855	330316	cluster_2
XV	483101	486972	YOR086C	.	-	483101	486972	0	1	3871	483097	cluster_2
XVI	308687	309627	YPL127C	.	-	308687	309627	0	1	940	308684	cluster_2
XIV	557793	559115	YNL037C	.	-	557793	559115	0	1	1322	557788	cluster_2
XVI	497325	497687	CUT903	.	-	497325	497687	0	1	362	497321	cluster_2
XIII	280250	282692	YMR008C	.	-	280250	282692	0	1	2442	280248	cluster_2
II	499348	501594	YBR132C	.	-	499348	501594	0	1	2246	499344	cluster_2
II	162740	164118	YBL030C	.	-	162740	164118	0	1	1378	162739	cluster_2
XV	256625	257077	YOL037C	.	-	256625	257077	0	1	452	256623	cluster_2
XIV	349781	350682	YNL148C	.	-	349781	350682	0	1	901	349778	cluster_2
XV	876365	876945	CUT866	.	-	876365	876945	0	1	580	876357	cluster_2
XV	721848	722643	SUT786	.	-	721848	722643	0	1	795	721841	cluster_2
XVI	699559	700023	CUT910	.	-	699559	700023	0	1	464	699553	cluster_2
VII	649568	650698	YGR086C	.	-	649568	650698	0	1	1130	649562	cluster_2
XIII	898043	898271	SUT740	.	-	898043	898271	0	1	228	898035	cluster_2
XII	247994	248448	YLR053C	.	-	247994	248448	0	1	454	247992	cluster_2
VII	464934	465641	YGL015C	.	-	464934	465641	0	1	707	464930	cluster_2
XVI	728898	729567	YPR098C	.	-	728898	729567	0	1	669	728891	cluster_2
IV	215348	215717	CUT479	.	-	215348	215717	0	1	369	215346	cluster_2
IV	1030462	1031700	YDR284C	.	-	1030462	1031700	0	1	1238	1030461	cluster_2
XI	454216	457131	YKR009C	.	-	454216	457131	0	1	2915	454212	cluster_2
XIII	341717	343562	YMR036C	.	-	341717	343562	0	1	1845	341714	cluster_2
XI	131222	133463	YKL168C	.	-	131222	133463	0	1	2241	131221	cluster_2
XV	240130	241358	YOL048C	.	-	240130	241358	0	1	1228	240128	cluster_2
I	156680	158682	YAR007C	.	-	156680	158682	0	1	2002	156679	cluster_2
XI	130288	131191	YKL169C	.	-	130288	131191	0	1	903	130287	cluster_2
IX	167542	169782	YIL105C	.	-	167542	169782	0	1	2240	167541	cluster_2
XV	375958	377813	YOR023C	.	-	375958	377813	0	1	1855	375955	cluster_2
VII	963128	965743	YGR237C	.	-	963128	965743	0	1	2615	963119	cluster_2
XI	571066	571235	CUT727	.	-	571066	571235	0	1	169	571061	cluster_2
XIII	103874	104221	YML081C-A	.	-	103874	104221	0	1	347	103873	cluster_2
IV	1493588	1493938	SUT496	.	-	1493588	1493938	0	1	350	1493587	cluster_2
III	60746	61195	YCL035C	.	-	60746	61195	0	1	449	60740	cluster_2
XV	466590	467621	YOR074C	.	-	466590	467621	0	1	1031	466586	cluster_2
XV	513029	514306	YOR100C	.	-	513029	514306	0	1	1277	513024	cluster_2
X	101122	101887	YJL170C	.	-	101122	101887	0	1	765	101121	cluster_2
IV	145733	147617	YDL174C	.	-	145733	147617	0	1	1884	145732	cluster_2
V	138822	140334	YEL009C	.	-	138822	140334	0	1	1512	138821	cluster_2
IV	1283999	1288044	YDR407C	.	-	1283999	1288044	0	1	4045	1283998	cluster_2
XVI	194362	195479	YPL186C	.	-	194362	195479	0	1	1117	194361	cluster_2
XV	852042	853110	YOR288C	.	-	852042	853110	0	1	1068	852034	cluster_2
XIV	338029	339368	YNL159C	.	-	338029	339368	0	1	1339	338026	cluster_2
VIII	103325	103976	SUT576	.	-	103325	103976	0	1	651	103324	cluster_2
IV	1111796	1112311	YDR322C-A	.	-	1111796	1112311	0	1	515	1111795	cluster_2
VIII	271851	272394	XUT_8R-129	.	-	271851	272394	0	1	543	271849	cluster_2
XII	327610	329272	YLR094C	.	-	327610	329272	0	1	1662	327607	cluster_2
VII	252770	253885	YGL136C	.	-	252770	253885	0	1	1115	252768	cluster_2
II	792092	792551	XUT_2R-344	.	-	792092	792551	0	1	459	792085	cluster_2
XVI	499299	500195	SUT819	.	-	499299	500195	0	1	896	499295	cluster_2
II	349618	350766	XUT_2R-154	.	-	349618	350766	0	1	1148	349615	cluster_2
XII	827931	828332	SUT708	.	-	827931	828332	0	1	401	827923	cluster_2
IV	1241042	1242116	YDR384C	.	-	1241042	1242116	0	1	1074	1241041	cluster_2
XIII	429828	431242	YMR081C	.	-	429828	431242	0	1	1414	429824	cluster_2
XV	22373	24348	YOL157C	.	-	22373	24348	0	1	1975	22371	cluster_2
III	157140	158029	YCR022C	.	-	157140	158029	0	1	889	157139	cluster_2
VIII	297284	298732	YHR097C	.	-	297284	298732	0	1	1448	297282	cluster_2
VII	1025797	1026679	YGR268C	.	-	1025797	1026679	0	1	882	1025796	cluster_2
XVI	789442	789612	SUT838	.	-	789442	789612	0	1	170	789435	cluster_2
XVI	608709	610071	YPR023C	.	-	608709	610071	0	1	1362	608703	cluster_2
I	57867	58471	YAL044C	.	-	57867	58471	0	1	604	57862	cluster_2
XI	438703	439429	YKL001C	.	-	438703	439429	0	1	726	438699	cluster_2
VIII	466292	467071	YHR180C-B	.	-	466292	467071	0	1	779	466288	cluster_2
IV	926121	926926	YDR231C	.	-	926121	926926	0	1	805	926112	cluster_2
XVI	53420	55759	YPL258C	.	-	53420	55759	0	1	2339	53415	cluster_2
VIII	336266	337837	SUT585	.	-	336266	337837	0	1	1571	336263	cluster_2
V	281568	282541	CUT557	.	-	281568	282541	0	1	973	281566	cluster_2
VII	731292	732966	YGR121C	.	-	731292	732966	0	1	1674	731285	cluster_2
IV	640047	643930	YDR097C	.	-	640047	643930	0	1	3883	640041	cluster_2
IV	715476	716650	YDR130C	.	-	715476	716650	0	1	1174	715469	cluster_2
VI	101567	103206	YFL018C	.	-	101567	103206	0	1	1639	101566	cluster_2
XII	287697	288787	SUT689	.	-	287697	288787	0	1	1090	287695	cluster_2
XV	254738	255085	YOL038C-A	.	-	254738	255085	0	1	347	254736	cluster_2
VII	165636	166122	SUT539	.	-	165636	166122	0	1	486	165635	cluster_2
VIII	249804	250931	SUT581	.	-	249804	250931	0	1	1127	249802	cluster_2
XV	848876	850080	XUT_15R-372	.	-	848876	850080	0	1	1204	848868	cluster_2
V	189339	191884	YER017C	.	-	189339	191884	0	1	2545	189338	cluster_2
II	582176	583410	YBR174C	.	-	582176	583410	0	1	1234	582171	cluster_2
XVI	74117	74786	YPL250C	.	-	74117	74786	0	1	669	74110	cluster_2
XVI	171967	172767	YPL199C	.	-	171967	172767	0	1	800	171966	cluster_2
VII	77942	78959	YGL224C	.	-	77942	78959	0	1	1017	77935	cluster_2
IV	428478	428732	CUT492	.	-	428478	428732	0	1	254	428474	cluster_2
VII	808563	809514	YGR161C	.	-	808563	809514	0	1	951	808555	cluster_2
XIV	529697	531438	SUT749	.	-	529697	531438	0	1	1741	529692	cluster_2
XIV	409965	412074	YNL115C	.	-	409965	412074	0	1	2109	409961	cluster_2
XII	157859	159560	YLR004C	.	-	157859	159560	0	1	1701	157858	cluster_2
IV	1073639	1075223	YDR306C	.	-	1073639	1075223	0	1	1584	1073638	cluster_2
IX	290239	291777	YIL033C	.	-	290239	291777	0	1	1538	290237	cluster_2
XIV	293008	295713	YNL183C	.	-	293008	295713	0	1	2705	293006	cluster_2
VIII	481935	483866	YHR188C	.	-	481935	483866	0	1	1931	481931	cluster_2
XIII	538578	540109	YMR135C	.	-	538578	540109	0	1	1531	538573	cluster_2
XIII	311444	311996	SUT728	.	-	311444	311996	0	1	552	311441	cluster_2
VI	45629	47764	YFL042C	.	-	45629	47764	0	1	2135	45625	cluster_2
IX	372991	374365	YIR008C	.	-	372991	374365	0	1	1374	372988	cluster_2
XIII	332005	334822	YMR031C	.	-	332005	334822	0	1	2817	332002	cluster_2
XII	530667	534453	YLR189C	.	-	530667	534453	0	1	3786	530662	cluster_2
II	334140	336967	YBR049C	.	-	334140	336967	0	1	2827	334137	cluster_2
V	210635	211944	YER028C	.	-	210635	211944	0	1	1309	210633	cluster_2
XIII	869971	872691	YMR302C	.	-	869971	872691	0	1	2720	869963	cluster_2
IX	228403	230024	YIL071C	.	-	228403	230024	0	1	1621	228401	cluster_2
XIV	632859	633886	YNR002C	.	-	632859	633886	0	1	1027	632853	cluster_2
IV	1013283	1013684	YDR276C	.	-	1013283	1013684	0	1	401	1013282	cluster_2
XIII	97767	99451	YML085C	.	-	97767	99451	0	1	1684	97758	cluster_2
III	101189	101822	YCL012C	.	-	101189	101822	0	1	633	101188	cluster_2
VII	718605	719256	XUT_7R-328	.	-	718605	719256	0	1	651	718598	cluster_2
IV	980174	980873	SUT479	.	-	980174	980873	0	1	699	980165	cluster_2
V	327499	328218	YER085C	.	-	327499	328218	0	1	719	327496	cluster_2
XIII	422398	424741	YMR078C	.	-	422398	424741	0	1	2343	422394	cluster_2
VIII	347633	349332	XUT_8R-171-m	.	-	347633	349332	0	1	1699	347630	cluster_2
IX	408367	410134	SUT614	.	-	408367	410134	0	1	1767	408363	cluster_2
VI	231944	233673	YFR039C	.	-	231944	233673	0	1	1729	231942	cluster_2
XV	944497	945041	YOR333C	.	-	944497	945041	0	1	544	944488	cluster_2
VIII	50027	50578	CUT637	.	-	50027	50578	0	1	551	50022	cluster_2
XV	876998	877729	YOR298C-A	.	-	876998	877729	0	1	731	876990	cluster_2
II	301365	303265	XUT_2R-127	.	-	301365	303265	0	1	1900	301362	cluster_2
XI	196242	200259	YKL129C	.	-	196242	200259	0	1	4017	196241	cluster_2
V	407000	409103	YER124C	.	-	407000	409103	0	1	2103	406996	cluster_2
IV	494566	497441	YDR027C	.	-	494566	497441	0	1	2875	494562	cluster_2
XII	933800	934265	YLR408C	.	-	933800	934265	0	1	465	933791	cluster_2
IV	169967	172214	YDL160C	.	-	169967	172214	0	1	2247	169966	cluster_2
XII	964882	965597	YLR421C	.	-	964882	965597	0	1	715	964873	cluster_2
III	33972	35433	YCL052C	.	-	33972	35433	0	1	1461	33969	cluster_2
IV	1229139	1229627	YDR378C	.	-	1229139	1229627	0	1	488	1229138	cluster_2
VIII	92454	94678	YHL008C	.	-	92454	94678	0	1	2224	92445	cluster_2
III	74489	75362	YCL026C-A	.	-	74489	75362	0	1	873	74482	cluster_2
XV	589657	592608	YOR141C	.	-	589657	592608	0	1	2951	589652	cluster_2
XVI	296683	298108	YPL135C-A	.	-	296683	298108	0	1	1425	296681	cluster_2
X	360007	361033	XUT_10R-136	.	-	360007	361033	0	1	1026	360004	cluster_2
VII	940786	942236	YGR223C	.	-	940786	942236	0	1	1450	940777	cluster_2
II	46432	47186	YBL091C-A	.	-	46432	47186	0	1	754	46428	cluster_2
XVI	619636	619977	XUT_16R-278	.	-	619636	619977	0	1	341	619630	cluster_2
III	65848	68393	YCL030C	.	-	65848	68393	0	1	2545	65842	cluster_2
X	557660	559184	YJR065C	.	-	557660	559184	0	1	1524	557655	cluster_2
XII	374546	377303	YLR114C	.	-	374546	377303	0	1	2757	374543	cluster_2
XVI	323746	324399	YPL119C-A	.	-	323746	324399	0	1	653	323743	cluster_2
VII	323211	324085	SUT543	.	-	323211	324085	0	1	874	323208	cluster_2
VIII	136742	138490	YHR016C	.	-	136742	138490	0	1	1748	136741	cluster_2
III	308224	309799	SUT459	.	-	308224	309799	0	1	1575	308221	cluster_2
XVI	243118	244082	YPL162C	.	-	243118	244082	0	1	964	243116	cluster_2
VII	904926	905322	SUT567	.	-	904926	905322	0	1	396	904917	cluster_2
XVI	939768	941230	XUT_16R-425	.	-	939768	941230	0	1	1462	939759	cluster_2
IV	791950	794255	YDR169C	.	-	791950	794255	0	1	2305	791943	cluster_2
XVI	939200	941187	YPR200C	.	-	939200	941187	0	1	1987	939191	cluster_2
IV	269974	271953	YDL106C	.	-	269974	271953	0	1	1979	269972	cluster_2
II	10779	13931	YBL106C	.	-	10779	13931	0	1	3152	10778	cluster_2
XIV	56102	57736	YNL307C	.	-	56102	57736	0	1	1634	56097	cluster_2
IV	371100	371989	SUT462	.	-	371100	371989	0	1	889	371097	cluster_2
XI	407369	408060	YKL016C	.	-	407369	408060	0	1	691	407365	cluster_2
IV	100428	101103	YDL200C	.	-	100428	101103	0	1	675	100427	cluster_2
X	442676	444896	YJR004C	.	-	442676	444896	0	1	2220	442672	cluster_2
VII	187439	190844	YGL167C	.	-	187439	190844	0	1	3405	187438	cluster_2
XIII	252998	253293	YML007C-A	.	-	252998	253293	0	1	295	252996	cluster_2
VII	751218	753947	YGR130C	.	-	751218	753947	0	1	2729	751211	cluster_2
XII	234894	237722	YLR045C	.	-	234894	237722	0	1	2828	234892	cluster_2
IV	584633	587776	YDR069C	.	-	584633	587776	0	1	3143	584628	cluster_2
XIII	873203	874392	YMR303C	.	-	873203	874392	0	1	1189	873195	cluster_2
V	318783	319550	XUT_5R-151	.	-	318783	319550	0	1	767	318780	cluster_2
XI	448402	450250	YKR005C	.	-	448402	450250	0	1	1848	448398	cluster_2
VIII	161583	164764	YHR027C	.	-	161583	164764	0	1	3181	161582	cluster_2
X	629487	633004	YJR109C	.	-	629487	633004	0	1	3517	629481	cluster_2
XIII	311770	312038	XUT_13R-134	.	-	311770	312038	0	1	268	311767	cluster_2
XIV	466053	466636	SUT748	.	-	466053	466636	0	1	583	466049	cluster_2
IV	1189131	1189646	YDR357C	.	-	1189131	1189646	0	1	515	1189130	cluster_2
II	301365	304484	SUT445	.	-	301365	304484	0	1	3119	301362	cluster_2
V	10256	11314	XUT_5R-12	.	-	10256	11314	0	1	1058	10255	cluster_2
IV	587944	588439	YDR070C	.	-	587944	588439	0	1	495	587939	cluster_2
XIII	778777	779156	YMR256C	.	-	778777	779156	0	1	379	778770	cluster_2
XV	984885	986560	YOR347C	.	-	984885	986560	0	1	1675	984876	cluster_2
VIII	189947	190293	CUT642	.	-	189947	190293	0	1	346	189946	cluster_2
XVI	736910	739620	YPR105C	.	-	736910	739620	0	1	2710	736903	cluster_2
X	33726	36281	YJL212C	.	-	33726	36281	0	1	2555	33723	cluster_2
IV	680421	681702	YDR113C	.	-	680421	681702	0	1	1281	680415	cluster_2
VIII	250578	251412	XUT_8R-118	.	-	250578	251412	0	1	834	250576	cluster_2
XIII	809447	810816	YMR272C	.	-	809447	810816	0	1	1369	809439	cluster_2
II	494218	495384	YBR129C	.	-	494218	495384	0	1	1166	494214	cluster_2
XIV	515655	516741	YNL058C	.	-	515655	516741	0	1	1086	515650	cluster_2
X	552964	554866	YJR062C	.	-	552964	554866	0	1	1902	552959	cluster_2
XVI	226054	227378	YPL171C	.	-	226054	227378	0	1	1324	226052	cluster_2
XI	360119	360771	SUT676	.	-	360119	360771	0	1	652	360116	cluster_2
X	187886	189448	YJL123C	.	-	187886	189448	0	1	1562	187885	cluster_2
X	59629	60187	YJL199C	.	-	59629	60187	0	1	558	59624	cluster_2
XV	290681	292139	YOL018C	.	-	290681	292139	0	1	1458	290679	cluster_2
IV	201591	202633	YDL142C	.	-	201591	202633	0	1	1042	201589	cluster_2
XVI	145479	146628	SUT810	.	-	145479	146628	0	1	1149	145478	cluster_2
X	191149	192236	YJL119C	.	-	191149	192236	0	1	1087	191148	cluster_2
XV	103275	103942	YOL114C	.	-	103275	103942	0	1	667	103274	cluster_2
XIV	263632	264553	YNL200C	.	-	263632	264553	0	1	921	263630	cluster_2
XIV	242206	244245	XUT_14R-90	.	-	242206	244245	0	1	2039	242204	cluster_2
X	251675	254487	YJL094C	.	-	251675	254487	0	1	2812	251673	cluster_2
VII	145347	147934	YGL190C	.	-	145347	147934	0	1	2587	145346	cluster_2
X	654645	656023	YJR125C	.	-	654645	656023	0	1	1378	654639	cluster_2
II	96341	100154	YBL066C	.	-	96341	100154	0	1	3813	96332	cluster_2
IV	61887	65038	YDL220C	.	-	61887	65038	0	1	3151	61881	cluster_2
XVI	550439	551682	YPL004C	.	-	550439	551682	0	1	1243	550434	cluster_2
X	254600	256816	YJL093C	.	-	254600	256816	0	1	2216	254598	cluster_2
X	466278	467055	YJR017C	.	-	466278	467055	0	1	777	466274	cluster_2
XII	990486	991034	YLR428C	.	-	990486	991034	0	1	548	990477	cluster_2
II	365871	366610	YBR062C	.	-	365871	366610	0	1	739	365868	cluster_2
XV	224322	226122	YOL055C	.	-	224322	226122	0	1	1800	224320	cluster_2
VII	359176	359914	SUT545	.	-	359176	359914	0	1	738	359173	cluster_2
VII	440981	443076	YGL028C	.	-	440981	443076	0	1	2095	440977	cluster_2
XIII	350844	351991	YMR041C	.	-	350844	351991	0	1	1147	350841	cluster_2
XII	564712	566296	YLR212C	.	-	564712	566296	0	1	1584	564707	cluster_2
IV	1080932	1084594	YDR310C	.	-	1080932	1084594	0	1	3662	1080931	cluster_2
XIV	349261	349774	YNL149C	.	-	349261	349774	0	1	513	349258	cluster_2
XV	28588	31660	YOL155C	.	-	28588	31660	0	1	3072	28586	cluster_2
XI	112937	114670	YKL178C	.	-	112937	114670	0	1	1733	112936	cluster_2
XII	243782	245363	YLR049C	.	-	243782	245363	0	1	1581	243780	cluster_2
VII	962336	962823	YGR236C	.	-	962336	962823	0	1	487	962327	cluster_2
XII	231607	232040	YLR043C	.	-	231607	232040	0	1	433	231605	cluster_2
IV	95902	98152	YDL203C	.	-	95902	98152	0	1	2250	95893	cluster_2
IV	791950	792272	XUT_4R-329	.	-	791950	792272	0	1	322	791943	cluster_2
IV	285292	286740	YDL097C	.	-	285292	286740	0	1	1448	285290	cluster_2
XV	438850	440293	YOR059C	.	-	438850	440293	0	1	1443	438846	cluster_2
XIII	618850	619482	SUT734	.	-	618850	619482	0	1	632	618844	cluster_2
XV	581684	584035	YOR137C	.	-	581684	584035	0	1	2351	581679	cluster_2
IX	94909	96433	YIL135C	.	-	94909	96433	0	1	1524	94900	cluster_2
VII	580235	581469	YGR043C	.	-	580235	581469	0	1	1234	580230	cluster_2
XV	881064	881987	XUT_15R-385	.	-	881064	881987	0	1	923	881056	cluster_2
X	328035	330179	YJL057C	.	-	328035	330179	0	1	2144	328032	cluster_2
VII	1060472	1061630	YGR284C	.	-	1060472	1061630	0	1	1158	1060471	cluster_2
IV	405236	407402	YDL025C	.	-	405236	407402	0	1	2166	405232	cluster_2
XV	865591	866626	YOR292C	.	-	865591	866626	0	1	1035	865583	cluster_2
II	424948	425806	YBR088C	.	-	424948	425806	0	1	858	424944	cluster_2
XIII	584206	586533	YMR163C	.	-	584206	586533	0	1	2327	584201	cluster_2
IV	965598	967867	YDR255C	.	-	965598	967867	0	1	2269	965589	cluster_2
IV	1516800	1517797	YDR540C	.	-	1516800	1517797	0	1	997	1516799	cluster_2
XIII	85878	86760	YML092C	.	-	85878	86760	0	1	882	85870	cluster_2
IV	819645	820895	XUT_4R-342	.	-	819645	820895	0	1	1250	819637	cluster_2
II	658576	662311	YBR218C	.	-	658576	662311	0	1	3735	658570	cluster_2
XV	930614	931164	YOR327C	.	-	930614	931164	0	1	550	930605	cluster_2
XV	231293	231788	YOL052C-A	.	-	231293	231788	0	1	495	231291	cluster_2
X	689374	690588	YJR139C	.	-	689374	690588	0	1	1214	689368	cluster_2
XVI	453919	455000	YPL055C	.	-	453919	455000	0	1	1081	453915	cluster_2
VI	158184	159100	SUT528	.	-	158184	159100	0	1	916	158183	cluster_2
XVI	613239	614578	YPR025C	.	-	613239	614578	0	1	1339	613233	cluster_2
IV	1035144	1035581	YDR286C	.	-	1035144	1035581	0	1	437	1035143	cluster_2
XII	919200	921642	YLR399C	.	-	919200	921642	0	1	2442	919191	cluster_2
XIII	731465	732081	SUT737	.	-	731465	732081	0	1	616	731458	cluster_2
II	666605	668391	YBR222C	.	-	666605	668391	0	1	1786	666599	cluster_2
III	125935	127390	YCR007C	.	-	125935	127390	0	1	1455	125934	cluster_2
X	116633	117117	SUT621	.	-	116633	117117	0	1	484	116632	cluster_2
V	394229	395084	YER115C	.	-	394229	395084	0	1	855	394226	cluster_2
X	195021	195303	SUT625	.	-	195021	195303	0	1	282	195020	cluster_2
VII	52593	53612	YGL237C	.	-	52593	53612	0	1	1019	52588	cluster_2
IV	509663	512237	YDR034C	.	-	509663	512237	0	1	2574	509658	cluster_2
VIII	81760	83757	YHL010C	.	-	81760	83757	0	1	1997	81752	cluster_2
XI	157728	158310	XUT_11R-63	.	-	157728	158310	0	1	582	157727	cluster_2
XI	303563	307082	SUT670	.	-	303563	307082	0	1	3519	303560	cluster_2
XIII	531787	532253	XUT_13R-232	.	-	531787	532253	0	1	466	531782	cluster_2
X	289690	290938	YJL079C	.	-	289690	290938	0	1	1248	289688	cluster_2
II	653086	653526	XUT_2R-271	.	-	653086	653526	0	1	440	653080	cluster_2
IX	76027	77292	YIL145C	.	-	76027	77292	0	1	1265	76020	cluster_2
XII	185089	187251	YLR023C	.	-	185089	187251	0	1	2162	185088	cluster_2
IV	1276490	1277361	YDR404C	.	-	1276490	1277361	0	1	871	1276489	cluster_2
XI	157746	158310	CUT705	.	-	157746	158310	0	1	564	157745	cluster_2
XIII	251749	253024	YML008C	.	-	251749	253024	0	1	1275	251747	cluster_2
XVI	145479	147171	XUT_16R-69	.	-	145479	147171	0	1	1692	145478	cluster_2
VI	176997	180783	YFR016C	.	-	176997	180783	0	1	3786	176996	cluster_2
XI	605550	608442	YKR089C	.	-	605550	608442	0	1	2892	605544	cluster_2
II	376411	378538	YBR069C	.	-	376411	378538	0	1	2127	376408	cluster_2
XIV	402504	405616	YNL118C	.	-	402504	405616	0	1	3112	402500	cluster_2
VII	904907	905570	XUT_7R-418	.	-	904907	905570	0	1	663	904898	cluster_2
IV	810419	811682	YDR173C	.	-	810419	811682	0	1	1263	810411	cluster_2
VIII	356455	358125	SUT587	.	-	356455	358125	0	1	1670	356452	cluster_2
II	573736	576021	YBR169C	.	-	573736	576021	0	1	2285	573731	cluster_2
XI	421364	425979	YKL010C	.	-	421364	425979	0	1	4615	421360	cluster_2
I	139356	141493	YAL005C	.	-	139356	141493	0	1	2137	139355	cluster_2
VII	776093	777977	SUT562	.	-	776093	777977	0	1	1884	776086	cluster_2
V	394981	396272	YER116C	.	-	394981	396272	0	1	1291	394978	cluster_2
XI	149053	150755	YKL161C	.	-	149053	150755	0	1	1702	149052	cluster_2
XII	203188	204730	SUT687	.	-	203188	204730	0	1	1542	203186	cluster_2
XVI	277924	279952	YPL145C	.	-	277924	279952	0	1	2028	277922	cluster_2
XV	167491	167868	CUT827	.	-	167491	167868	0	1	377	167490	cluster_2
XIV	412275	413290	YNL114C	.	-	412275	413290	0	1	1015	412271	cluster_2
III	15703	16899	YCL064C	.	-	15703	16899	0	1	1196	15702	cluster_2
III	24002	24351	YCL057C-A	.	-	24002	24351	0	1	349	24000	cluster_2
XVI	715944	718496	YPR091C	.	-	715944	718496	0	1	2552	715937	cluster_2
XV	324642	325092	XUT_15R-148	.	-	324642	325092	0	1	450	324639	cluster_2
XIV	490094	491259	XUT_14R-204	.	-	490094	491259	0	1	1165	490090	cluster_2
XVI	541983	543886	YPL007C	.	-	541983	543886	0	1	1903	541978	cluster_2
II	308886	310361	YBR036C	.	-	308886	310361	0	1	1475	308883	cluster_2
XV	459251	461317	YOR071C	.	-	459251	461317	0	1	2066	459247	cluster_2
II	267567	269631	YBR015C	.	-	267567	269631	0	1	2064	267565	cluster_2
IV	908484	909375	SUT474	.	-	908484	909375	0	1	891	908475	cluster_2
I	28977	29742	XUT_1R-16	.	-	28977	29742	0	1	765	28975	cluster_2
IV	1474855	1476528	YDR516C	.	-	1474855	1476528	0	1	1673	1474854	cluster_2
X	313918	314910	YJL066C	.	-	313918	314910	0	1	992	313915	cluster_2
XIII	618194	619459	XUT_13R-279	.	-	618194	619459	0	1	1265	618188	cluster_2
X	47571	50094	YJL206C	.	-	47571	50094	0	1	2523	47567	cluster_2
XI	432919	435004	YKL005C	.	-	432919	435004	0	1	2085	432915	cluster_2
IV	289457	292193	YDL094C	.	-	289457	292193	0	1	2736	289455	cluster_2
II	729661	730195	YBR258C	.	-	729661	730195	0	1	534	729654	cluster_2
XII	971693	973203	YLR423C	.	-	971693	973203	0	1	1510	971684	cluster_2
IV	624728	626112	YDR090C	.	-	624728	626112	0	1	1384	624722	cluster_3
VI	128149	129931	XUT_6R-53	.	-	128149	129931	0	1	1782	128148	cluster_3
XV	81547	82996	YOL126C	.	-	81547	82996	0	1	1449	81539	cluster_3
IX	199553	200131	YIL087C	.	-	199553	200131	0	1	578	199552	cluster_3
XV	584236	586394	YOR138C	.	-	584236	586394	0	1	2158	584231	cluster_3
VIII	83817	85175	YHL009C	.	-	83817	85175	0	1	1358	83809	cluster_3
XV	155151	158918	YOL087C	.	-	155151	158918	0	1	3767	155150	cluster_3
XI	351038	352857	YKL046C	.	-	351038	352857	0	1	1819	351035	cluster_3
XIV	609578	611196	XUT_14R-269	.	-	609578	611196	0	1	1618	609572	cluster_3
XIV	687140	687496	YNR032C-A	.	-	687140	687496	0	1	356	687134	cluster_3
XII	708403	710367	YLR286C	.	-	708403	710367	0	1	1964	708396	cluster_3
XII	868570	871383	YLR373C	.	-	868570	871383	0	1	2813	868562	cluster_3
IV	253902	255168	YDL115C	.	-	253902	255168	0	1	1266	253900	cluster_3
XII	343910	346011	YLR103C	.	-	343910	346011	0	1	2101	343907	cluster_3
XIII	490241	492017	YMR110C	.	-	490241	492017	0	1	1776	490237	cluster_3
IV	443727	444190	SUT465	.	-	443727	444190	0	1	463	443723	cluster_3
IX	163268	165929	YIL107C	.	-	163268	165929	0	1	2661	163267	cluster_3
XII	909434	910008	YLR395C	.	-	909434	910008	0	1	574	909425	cluster_3
X	577103	578215	YJR077C	.	-	577103	578215	0	1	1112	577098	cluster_3
XII	251241	253119	YLR055C	.	-	251241	253119	0	1	1878	251239	cluster_3
II	93478	95912	YBL067C	.	-	93478	95912	0	1	2434	93469	cluster_3
XVI	916973	919071	YPR190C	.	-	916973	919071	0	1	2098	916964	cluster_3
IV	497556	501368	YDR028C	.	-	497556	501368	0	1	3812	497552	cluster_3
X	312912	313936	YJL068C	.	-	312912	313936	0	1	1024	312909	cluster_3
XVI	491935	493073	YPL031C	.	-	491935	493073	0	1	1138	491931	cluster_3
XIII	589933	592747	YMR165C	.	-	589933	592747	0	1	2814	589928	cluster_3
XV	455821	457965	YOR070C	.	-	455821	457965	0	1	2144	455817	cluster_3
VII	476151	478723	YGL009C	.	-	476151	478723	0	1	2572	476147	cluster_3
IX	235640	237819	YIL067C	.	-	235640	237819	0	1	2179	235638	cluster_3
XI	277054	277962	YKL087C	.	-	277054	277962	0	1	908	277052	cluster_3
X	586363	587423	YJR088C	.	-	586363	587423	0	1	1060	586358	cluster_3
XIV	110762	112873	SUT743	.	-	110762	112873	0	1	2111	110761	cluster_3
XVI	148506	150298	YPL214C	.	-	148506	150298	0	1	1792	148505	cluster_3
XI	526766	527248	YKR049C	.	-	526766	527248	0	1	482	526761	cluster_3
VII	553976	555044	YGR033C	.	-	553976	555044	0	1	1068	553971	cluster_3
XV	766735	767997	YOR228C	.	-	766735	767997	0	1	1262	766728	cluster_3
XIII	319380	321039	YMR023C	.	-	319380	321039	0	1	1659	319377	cluster_3
V	472604	474019	YER152C	.	-	472604	474019	0	1	1415	472600	cluster_3
XIV	604440	605118	SUT751	.	-	604440	605118	0	1	678	604434	cluster_3
XV	698028	700569	YOR192C	.	-	698028	700569	0	1	2541	698022	cluster_3
VII	436469	436969	YGL032C	.	-	436469	436969	0	1	500	436465	cluster_3
VIII	465125	465489	SUT593	.	-	465125	465489	0	1	364	465121	cluster_3
II	586480	589179	YBR179C	.	-	586480	589179	0	1	2699	586475	cluster_3
XIII	433028	434174	XUT_13R-196	.	-	433028	434174	0	1	1146	433024	cluster_3
II	391145	391683	YBR076C-A	.	-	391145	391683	0	1	538	391142	cluster_3
XVI	799740	800346	XUT_16R-364	.	-	799740	800346	0	1	606	799733	cluster_3
XVI	921058	923671	YPR193C	.	-	921058	923671	0	1	2613	921049	cluster_3
IV	575007	575832	SUT470	.	-	575007	575832	0	1	825	575002	cluster_3
XVI	815554	818096	YPR141C	.	-	815554	818096	0	1	2542	815546	cluster_3
XVI	212924	214044	YPL177C	.	-	212924	214044	0	1	1120	212922	cluster_3
XIV	19480	22651	YNL329C	.	-	19480	22651	0	1	3171	19479	cluster_3
V	434981	435622	XUT_5R-194	.	-	434981	435622	0	1	641	434977	cluster_3
II	493002	494161	YBR128C	.	-	493002	494161	0	1	1159	492998	cluster_3
XV	1001030	1003250	YOR354C	.	-	1001030	1003250	0	1	2220	1001029	cluster_3
XIII	665572	667059	YMR201C	.	-	665572	667059	0	1	1487	665566	cluster_3
XIV	735756	736887	XUT_14R-327	.	-	735756	736887	0	1	1131	735749	cluster_3
VII	694424	695149	YGR102C	.	-	694424	695149	0	1	725	694418	cluster_3
XII	829361	830367	YLR351C	.	-	829361	830367	0	1	1006	829353	cluster_3
XII	644326	645074	YLR254C	.	-	644326	645074	0	1	748	644320	cluster_3
XII	27287	29513	YLL056C	.	-	27287	29513	0	1	2226	27285	cluster_3
X	154845	156210	YJL137C	.	-	154845	156210	0	1	1365	154844	cluster_3
XI	339627	340569	YKL052C	.	-	339627	340569	0	1	942	339624	cluster_3
VII	108316	110332	SUT537	.	-	108316	110332	0	1	2016	108315	cluster_3
XIV	371688	372257	YNL135C	.	-	371688	372257	0	1	569	371685	cluster_3
XII	95431	97515	YLL024C	.	-	95431	97515	0	1	2084	95422	cluster_3
V	151480	151843	XUT_5R-75	.	-	151480	151843	0	1	363	151479	cluster_3
IV	1410250	1411145	YDR476C	.	-	1410250	1411145	0	1	895	1410249	cluster_3
IV	1323343	1324272	YDR428C	.	-	1323343	1324272	0	1	929	1323342	cluster_3
XVI	431354	431585	SUT814	.	-	431354	431585	0	1	231	431350	cluster_3
IV	1125240	1126085	YDR328C	.	-	1125240	1126085	0	1	845	1125239	cluster_3
IX	347772	348516	YIL004C	.	-	347772	348516	0	1	744	347769	cluster_3
XV	427756	429998	YOR054C	.	-	427756	429998	0	1	2242	427752	cluster_3
XII	550638	552016	YLR203C	.	-	550638	552016	0	1	1378	550633	cluster_3
X	519418	521741	YJR045C	.	-	519418	521741	0	1	2323	519413	cluster_3
IV	433443	434089	SUT464	.	-	433443	434089	0	1	646	433439	cluster_3
II	21601	23802	YBL103C	.	-	21601	23802	0	1	2201	21599	cluster_3
VIII	105122	105416	XUT_8R-47	.	-	105122	105416	0	1	294	105121	cluster_3
VII	756696	757445	SUT560	.	-	756696	757445	0	1	749	756689	cluster_3
III	46941	48441	YCL044C	.	-	46941	48441	0	1	1500	46937	cluster_3
X	703549	705187	XUT_10R-276	.	-	703549	705187	0	1	1638	703542	cluster_3
X	234176	236499	YJL101C	.	-	234176	236499	0	1	2323	234174	cluster_3
VIII	401974	402699	YHR153C	.	-	401974	402699	0	1	725	401970	cluster_3
XII	94603	95111	XUT_12R-33	.	-	94603	95111	0	1	508	94594	cluster_3
XI	137169	137594	XUT_11R-48	.	-	137169	137594	0	1	425	137168	cluster_3
IV	164824	167305	YDL164C	.	-	164824	167305	0	1	2481	164823	cluster_3
X	470985	471701	YJR025C	.	-	470985	471701	0	1	716	470981	cluster_3
XIII	599296	601194	YMR169C	.	-	599296	601194	0	1	1898	599291	cluster_3
X	703399	705244	SUT650	.	-	703399	705244	0	1	1845	703392	cluster_3
I	84583	87031	YAL031C	.	-	84583	87031	0	1	2448	84575	cluster_3
XVI	487207	488207	YPL033C	.	-	487207	488207	0	1	1000	487203	cluster_3
XII	1039082	1041538	YLR452C	.	-	1039082	1041538	0	1	2456	1039081	cluster_3
XIV	420867	424597	YNL106C	.	-	420867	424597	0	1	3730	420863	cluster_3
XII	245494	246093	YLR050C	.	-	245494	246093	0	1	599	245492	cluster_3
XIII	169070	169837	YML053C	.	-	169070	169837	0	1	767	169069	cluster_3
IX	173042	173647	YIL102C-A	.	-	173042	173647	0	1	605	173041	cluster_3
VII	942356	944897	SUT569	.	-	942356	944897	0	1	2541	942347	cluster_3
XI	110336	112518	YKL179C	.	-	110336	112518	0	1	2182	110335	cluster_3
XVI	500427	502251	YPL026C	.	-	500427	502251	0	1	1824	500422	cluster_3
IV	403549	405003	YDL027C	.	-	403549	405003	0	1	1454	403545	cluster_3
XIV	157553	157894	YNL259C	.	-	157553	157894	0	1	341	157552	cluster_3
IX	411981	412810	YIR030C	.	-	411981	412810	0	1	829	411977	cluster_3
XIV	105129	107158	YNL283C	.	-	105129	107158	0	1	2029	105128	cluster_3
V	462964	464908	YER147C	.	-	462964	464908	0	1	1944	462960	cluster_3
XV	958110	958840	YOR339C	.	-	958110	958840	0	1	730	958101	cluster_3
X	604405	605813	YJR094C	.	-	604405	605813	0	1	1408	604399	cluster_3
XII	289195	289634	SUT690	.	-	289195	289634	0	1	439	289193	cluster_3
IV	470771	471536	SUT466	.	-	470771	471536	0	1	765	470767	cluster_3
XII	121677	124956	YLL013C	.	-	121677	124956	0	1	3279	121676	cluster_3
XV	521430	522551	XUT_15R-249	.	-	521430	522551	0	1	1121	521425	cluster_3
XII	762470	764202	YLR314C	.	-	762470	764202	0	1	1732	762463	cluster_3
XV	744190	745399	YOR213C	.	-	744190	745399	0	1	1209	744183	cluster_3
X	431318	432229	YJL004C	.	-	431318	432229	0	1	911	431314	cluster_3
III	173652	176523	YCR030C	.	-	173652	176523	0	1	2871	173651	cluster_3
XV	521448	522557	SUT779	.	-	521448	522557	0	1	1109	521443	cluster_3
XIII	412964	413485	YMR074C	.	-	412964	413485	0	1	521	412960	cluster_3
IV	400842	403467	YDL028C	.	-	400842	403467	0	1	2625	400838	cluster_3
XVI	424149	425114	YPL068C	.	-	424149	425114	0	1	965	424145	cluster_3
XI	514057	514463	SUT679	.	-	514057	514463	0	1	406	514052	cluster_3
XV	489903	490905	YOR089C	.	-	489903	490905	0	1	1002	489899	cluster_3
I	32938	34358	SUT435	.	-	32938	34358	0	1	1420	32935	cluster_3
VII	308575	310173	YGL104C	.	-	308575	310173	0	1	1598	308572	cluster_3
XV	602442	605093	YOR144C	.	-	602442	605093	0	1	2651	602436	cluster_3
XIV	444666	447006	YNL095C	.	-	444666	447006	0	1	2340	444662	cluster_3
XII	697092	699643	YLR277C	.	-	697092	699643	0	1	2551	697086	cluster_3
IV	722897	727594	YDR135C	.	-	722897	727594	0	1	4697	722890	cluster_3
XII	323475	326064	SUT694	.	-	323475	326064	0	1	2589	323472	cluster_3
VII	954610	958422	YGR233C	.	-	954610	958422	0	1	3812	954601	cluster_3
XVI	411278	411632	XUT_16R-174	.	-	411278	411632	0	1	354	411274	cluster_3
XV	170132	170838	XUT_15R-101	.	-	170132	170838	0	1	706	170131	cluster_3
V	122330	122968	YEL017C-A	.	-	122330	122968	0	1	638	122329	cluster_3
XIII	669758	671366	YMR204C	.	-	669758	671366	0	1	1608	669752	cluster_3
XII	386099	388318	YLR120C	.	-	386099	388318	0	1	2219	386096	cluster_3
II	310494	311486	YBR037C	.	-	310494	311486	0	1	992	310491	cluster_3
XII	229859	230537	YLR042C	.	-	229859	230537	0	1	678	229857	cluster_3
XVI	837691	840071	YPR156C	.	-	837691	840071	0	1	2380	837683	cluster_3
VII	468992	472325	YGL013C	.	-	468992	472325	0	1	3333	468988	cluster_3
XV	539629	544352	YOR116C	.	-	539629	544352	0	1	4723	539624	cluster_3
XVI	407751	408801	YPL078C	.	-	407751	408801	0	1	1050	407747	cluster_3
XII	847022	849145	YLR361C	.	-	847022	849145	0	1	2123	847014	cluster_3
IX	321884	323778	SUT612	.	-	321884	323778	0	1	1894	321881	cluster_3
XII	1007400	1011329	YLR436C	.	-	1007400	1011329	0	1	3929	1007399	cluster_3
IV	1420326	1420852	YDR482C	.	-	1420326	1420852	0	1	526	1420325	cluster_3
X	544685	545198	YJR058C	.	-	544685	545198	0	1	513	544680	cluster_3
XI	369196	369944	YKL036C	.	-	369196	369944	0	1	748	369193	cluster_3
VII	215209	216116	YGL154C	.	-	215209	216116	0	1	907	215207	cluster_3
V	548450	549249	SUT521	.	-	548450	549249	0	1	799	548445	cluster_3
VII	991071	993772	YGR250C	.	-	991071	993772	0	1	2701	991062	cluster_3
XII	1025500	1026681	SUT711	.	-	1025500	1026681	0	1	1181	1025499	cluster_3
IV	443658	444206	XUT_4R-190	.	-	443658	444206	0	1	548	443654	cluster_3
IV	856861	857984	YDR202C	.	-	856861	857984	0	1	1123	856853	cluster_3
XII	63942	65304	YLL039C	.	-	63942	65304	0	1	1362	63936	cluster_3
V	374938	377805	YER109C	.	-	374938	377805	0	1	2867	374935	cluster_3
VIII	238845	239245	YHR071C-A	.	-	238845	239245	0	1	400	238843	cluster_3
VII	482849	483966	YGL007C-A	.	-	482849	483966	0	1	1117	482845	cluster_3
V	194217	194584	YER019C-A	.	-	194217	194584	0	1	367	194216	cluster_3
XIII	258692	258945	SUT721	.	-	258692	258945	0	1	253	258690	cluster_3
II	72964	74711	YBL080C	.	-	72964	74711	0	1	1747	72957	cluster_3
VIII	268243	272394	YHR082C	.	-	268243	272394	0	1	4151	268241	cluster_3
III	170163	172542	YCR028C	.	-	170163	172542	0	1	2379	170162	cluster_3
XI	186381	188725	YKL135C	.	-	186381	188725	0	1	2344	186380	cluster_3
XV	626511	628012	YOR155C	.	-	626511	628012	0	1	1501	626505	cluster_3
VI	241534	241848	XUT_6R-108	.	-	241534	241848	0	1	314	241532	cluster_3
VII	889620	892226	YGR196C	.	-	889620	892226	0	1	2606	889612	cluster_3
IV	244963	245593	YDL121C	.	-	244963	245593	0	1	630	244961	cluster_3
IV	700153	702844	YDR125C	.	-	700153	702844	0	1	2691	700146	cluster_3
XVI	733231	736709	YPR104C	.	-	733231	736709	0	1	3478	733224	cluster_3
V	151220	151843	SUT505	.	-	151220	151843	0	1	623	151219	cluster_3
X	91817	94593	YJL176C	.	-	91817	94593	0	1	2776	91808	cluster_3
V	36409	39660	YEL061C	.	-	36409	39660	0	1	3251	36406	cluster_3
XVI	251978	254380	YPL158C	.	-	251978	254380	0	1	2402	251976	cluster_3
XV	271772	273727	YOL027C	.	-	271772	273727	0	1	1955	271770	cluster_3
XI	440483	442757	YKR001C	.	-	440483	442757	0	1	2274	440479	cluster_3
XIV	335166	337757	SUT747	.	-	335166	337757	0	1	2591	335163	cluster_3
XV	639408	642180	YOR162C	.	-	639408	642180	0	1	2772	639402	cluster_3
IV	905254	906894	YDR219C	.	-	905254	906894	0	1	1640	905245	cluster_3
XIII	258682	258992	XUT_13R-108	.	-	258682	258992	0	1	310	258680	cluster_3
IV	581803	582587	YDR066C	.	-	581803	582587	0	1	784	581798	cluster_3
XV	150225	153552	YOL089C	.	-	150225	153552	0	1	3327	150224	cluster_3
XI	565162	565921	YKR065C	.	-	565162	565921	0	1	759	565157	cluster_3
II	368225	369720	YBR065C	.	-	368225	369720	0	1	1495	368222	cluster_3
VIII	497398	498443	YHR199C	.	-	497398	498443	0	1	1045	497394	cluster_3
XIV	17740	19357	YNL330C	.	-	17740	19357	0	1	1617	17739	cluster_3
XIII	451559	453561	YMR092C	.	-	451559	453561	0	1	2002	451555	cluster_3
II	151446	153691	YBL035C	.	-	151446	153691	0	1	2245	151445	cluster_3
II	453226	454579	YBR107C	.	-	453226	454579	0	1	1353	453222	cluster_3
XVI	677618	678373	YPR063C	.	-	677618	678373	0	1	755	677612	cluster_3
IV	293289	294847	YDL091C	.	-	293289	294847	0	1	1558	293287	cluster_3
IV	678089	679985	YDR111C	.	-	678089	679985	0	1	1896	678083	cluster_3
VII	292817	293243	XUT_7R-124	.	-	292817	293243	0	1	426	292815	cluster_3
XI	315383	316110	SUT672	.	-	315383	316110	0	1	727	315380	cluster_3
IX	419544	420771	YIR034C	.	-	419544	420771	0	1	1227	419540	cluster_3
IX	100630	102292	YIL131C	.	-	100630	102292	0	1	1662	100629	cluster_3
IV	1487232	1489057	YDR524C	.	-	1487232	1489057	0	1	1825	1487231	cluster_3
XIV	204917	206740	SUT745	.	-	204917	206740	0	1	1823	204915	cluster_3
IV	1317976	1319290	YDR423C	.	-	1317976	1319290	0	1	1314	1317975	cluster_3
II	366714	368317	YBR063C	.	-	366714	368317	0	1	1603	366711	cluster_3
XV	612939	616933	YOR151C	.	-	612939	616933	0	1	3994	612933	cluster_3
V	499075	500386	YER161C	.	-	499075	500386	0	1	1311	499071	cluster_3
V	266390	268200	YER056C	.	-	266390	268200	0	1	1810	266388	cluster_3
IX	116936	117668	YIL127C	.	-	116936	117668	0	1	732	116935	cluster_3
VII	961272	962116	YGR235C	.	-	961272	962116	0	1	844	961263	cluster_3
XII	552662	553717	YLR205C	.	-	552662	553717	0	1	1055	552657	cluster_3
XVI	460619	462161	YPL050C	.	-	460619	462161	0	1	1542	460615	cluster_3
III	296790	298664	YCR098C	.	-	296790	298664	0	1	1874	296788	cluster_3
XIII	352435	352991	CUT767	.	-	352435	352991	0	1	556	352432	cluster_3
XVI	801542	801953	XUT_16R-366	.	-	801542	801953	0	1	411	801534	cluster_3
VII	479414	482902	YGL008C	.	-	479414	482902	0	1	3488	479410	cluster_3
XVI	797740	799027	SUT840	.	-	797740	799027	0	1	1287	797733	cluster_3
IV	198569	199749	YDL144C	.	-	198569	199749	0	1	1180	198568	cluster_3
IX	295970	300066	YIL030C	.	-	295970	300066	0	1	4096	295968	cluster_3
XIII	352442	352998	XUT_13R-153	.	-	352442	352998	0	1	556	352439	cluster_3
XIII	14344	14763	YML129C	.	-	14344	14763	0	1	419	14343	cluster_3
XVI	890939	892084	YPR176C	.	-	890939	892084	0	1	1145	890931	cluster_3
VII	1024915	1025894	YGR267C	.	-	1024915	1025894	0	1	979	1024914	cluster_3
XVI	864361	866499	YPR161C	.	-	864361	866499	0	1	2138	864353	cluster_3
VII	278805	280532	YGL122C	.	-	278805	280532	0	1	1727	278803	cluster_3
XVI	927838	928316	YPR195C	.	-	927838	928316	0	1	478	927829	cluster_3
II	337144	338387	YBR050C	.	-	337144	338387	0	1	1243	337141	cluster_3
XIII	603609	605711	YMR171C	.	-	603609	605711	0	1	2102	603603	cluster_3
XVI	363330	364087	YPL099C	.	-	363330	364087	0	1	757	363327	cluster_3
VII	17319	17788	XUT_7R-5	.	-	17319	17788	0	1	469	17318	cluster_3
VII	17287	17747	SUT532	.	-	17287	17747	0	1	460	17286	cluster_3
XVI	422739	423932	YPL069C	.	-	422739	423932	0	1	1193	422735	cluster_3
X	451976	453478	SUT637	.	-	451976	453478	0	1	1502	451972	cluster_3
IV	54250	56710	YDL224C	.	-	54250	56710	0	1	2460	54245	cluster_3
X	613118	615187	YJR098C	.	-	613118	615187	0	1	2069	613112	cluster_3
IV	323937	326221	YDL074C	.	-	323937	326221	0	1	2284	323934	cluster_3
XIII	115581	118976	YML075C	.	-	115581	118976	0	1	3395	115580	cluster_3
II	14103	17962	YBL105C	.	-	14103	17962	0	1	3859	14102	cluster_3
XIII	571151	572044	YMR157C	.	-	571151	572044	0	1	893	571146	cluster_3
XVI	298436	299532	YPL134C	.	-	298436	299532	0	1	1096	298434	cluster_3
XIII	542850	545003	YMR137C	.	-	542850	545003	0	1	2153	542845	cluster_3
XIV	577114	578818	YNL029C	.	-	577114	578818	0	1	1704	577109	cluster_3
IV	1260594	1261373	SUT488	.	-	1260594	1261373	0	1	779	1260593	cluster_3
I	80609	82586	YAL034C	.	-	80609	82586	0	1	1977	80601	cluster_3
II	330235	331542	YBR046C	.	-	330235	331542	0	1	1307	330232	cluster_3
XVI	101398	102773	YPL236C	.	-	101398	102773	0	1	1375	101397	cluster_3
XI	417335	418068	YKL013C	.	-	417335	418068	0	1	733	417331	cluster_3
IV	1454829	1455928	YDR503C	.	-	1454829	1455928	0	1	1099	1454828	cluster_3
VIII	245412	245940	YHR073C-B	.	-	245412	245940	0	1	528	245410	cluster_3
XI	566020	567218	YKR066C	.	-	566020	567218	0	1	1198	566015	cluster_3
XV	711613	712612	YOR194C	.	-	711613	712612	0	1	999	711606	cluster_3
VIII	100394	102017	YHL003C	.	-	100394	102017	0	1	1623	100393	cluster_3
VIII	252283	255812	YHR077C	.	-	252283	255812	0	1	3529	252281	cluster_3
XIII	229563	230830	YML021C	.	-	229563	230830	0	1	1267	229561	cluster_3
XVI	795898	797285	YPR133C	.	-	795898	797285	0	1	1387	795891	cluster_3
XI	315337	315889	XUT_11R-134	.	-	315337	315889	0	1	552	315334	cluster_3
XII	849213	849682	YLR361C-A	.	-	849213	849682	0	1	469	849205	cluster_3
XII	32312	35232	YLL054C	.	-	32312	35232	0	1	2920	32309	cluster_3
V	157653	159149	YER003C	.	-	157653	159149	0	1	1496	157652	cluster_3
XVI	565448	566690	YPR005C	.	-	565448	566690	0	1	1242	565443	cluster_3
VIII	198591	201338	YHR047C	.	-	198591	201338	0	1	2747	198590	cluster_3
XVI	798044	799018	XUT_16R-363	.	-	798044	799018	0	1	974	798037	cluster_3
XI	80016	80562	YKL192C	.	-	80016	80562	0	1	546	80008	cluster_3
XVI	502259	503270	YPL025C	.	-	502259	503270	0	1	1011	502254	cluster_3
XIV	45220	48037	YNL313C	.	-	45220	48037	0	1	2817	45216	cluster_3
VII	123537	124260	YGL199C	.	-	123537	124260	0	1	723	123536	cluster_3
II	167428	167885	YBL028C	.	-	167428	167885	0	1	457	167427	cluster_3
XVI	272118	272952	YPL148C	.	-	272118	272952	0	1	834	272116	cluster_3
XIV	398447	400585	YNL121C	.	-	398447	400585	0	1	2138	398444	cluster_3
VII	999618	1000317	SUT571	.	-	999618	1000317	0	1	699	999609	cluster_3
IV	340460	341251	YDL061C	.	-	340460	341251	0	1	791	340457	cluster_3
XV	469297	471633	YOR076C	.	-	469297	471633	0	1	2336	469293	cluster_3
I	73641	74559	XUT_1R-40	.	-	73641	74559	0	1	918	73634	cluster_3
VII	586283	589504	YGR047C	.	-	586283	589504	0	1	3221	586278	cluster_3
IX	420955	421810	YIR035C	.	-	420955	421810	0	1	855	420951	cluster_3
IV	1195160	1196297	YDR361C	.	-	1195160	1196297	0	1	1137	1195159	cluster_3
X	339603	342057	SUT632	.	-	339603	342057	0	1	2454	339600	cluster_3
V	367713	372032	YER105C	.	-	367713	372032	0	1	4319	367710	cluster_3
VI	194422	196366	CUT578	.	-	194422	196366	0	1	1944	194421	cluster_3
XIII	212215	213970	YML032C	.	-	212215	213970	0	1	1755	212213	cluster_3
X	355882	357864	SUT633	.	-	355882	357864	0	1	1982	355879	cluster_3
XIV	621236	622473	YNL005C	.	-	621236	622473	0	1	1237	621230	cluster_3
V	437021	437849	YER134C	.	-	437021	437849	0	1	828	437017	cluster_3
XI	78759	79921	YKL193C	.	-	78759	79921	0	1	1162	78752	cluster_3
IV	592647	593447	XUT_4R-263	.	-	592647	593447	0	1	800	592642	cluster_3
VIII	124015	125915	YHR009C	.	-	124015	125915	0	1	1900	124014	cluster_3
XIII	773607	773976	CUT790	.	-	773607	773976	0	1	369	773600	cluster_3
VIII	8199	10237	YHL047C	.	-	8199	10237	0	1	2038	8191	cluster_3
VII	1002471	1004055	YGR255C	.	-	1002471	1004055	0	1	1584	1002470	cluster_3
XIV	719294	720741	YNR052C	.	-	719294	720741	0	1	1447	719287	cluster_3
IV	1480980	1483485	YDR520C	.	-	1480980	1483485	0	1	2505	1480979	cluster_3
V	253858	254434	YER050C	.	-	253858	254434	0	1	576	253856	cluster_3
VI	25695	27896	XUT_6R-17	.	-	25695	27896	0	1	2201	25693	cluster_3
XV	491039	492966	YOR090C	.	-	491039	492966	0	1	1927	491035	cluster_3
XI	638437	640319	YKR100C	.	-	638437	640319	0	1	1882	638431	cluster_3
XV	78134	79480	YOL128C	.	-	78134	79480	0	1	1346	78127	cluster_3
VIII	334370	335695	YHR112C	.	-	334370	335695	0	1	1325	334367	cluster_3
XIII	522120	523437	YMR127C	.	-	522120	523437	0	1	1317	522115	cluster_3
XII	922396	924496	YLR401C	.	-	922396	924496	0	1	2100	922387	cluster_3
XIII	713846	715458	YMR221C	.	-	713846	715458	0	1	1612	713839	cluster_3
XIII	387189	388325	YMR056C	.	-	387189	388325	0	1	1136	387186	cluster_3
XV	812334	813733	YOR259C	.	-	812334	813733	0	1	1399	812326	cluster_3
V	258593	259737	YER053C	.	-	258593	259737	0	1	1144	258591	cluster_3
XI	632941	635316	YKR098C	.	-	632941	635316	0	1	2375	632935	cluster_3
IV	618309	619829	YDR088C	.	-	618309	619829	0	1	1520	618303	cluster_3
IV	67879	68766	YDL217C	.	-	67879	68766	0	1	887	67873	cluster_3
VI	76395	77820	SUT524	.	-	76395	77820	0	1	1425	76388	cluster_3
II	398485	400916	YBR080C	.	-	398485	400916	0	1	2431	398482	cluster_3
X	144353	144923	SUT624	.	-	144353	144923	0	1	570	144352	cluster_3
XV	1034473	1036513	YOR372C	.	-	1034473	1036513	0	1	2040	1034472	cluster_3
XII	98985	100201	YLL022C	.	-	98985	100201	0	1	1216	98976	cluster_3
XII	607142	609570	YLR233C	.	-	607142	609570	0	1	2428	607136	cluster_3
II	576213	578136	YBR170C	.	-	576213	578136	0	1	1923	576208	cluster_3
V	549666	550547	YER180C	.	-	549666	550547	0	1	881	549661	cluster_3
V	8430	9772	SUT500	.	-	8430	9772	0	1	1342	8422	cluster_3
XII	1011472	1012092	YLR437C	.	-	1011472	1012092	0	1	620	1011471	cluster_3
XIII	268859	271166	YMR001C	.	-	268859	271166	0	1	2307	268857	cluster_3
IV	458435	461398	YDR006C	.	-	458435	461398	0	1	2963	458431	cluster_3
III	103524	104370	YCL010C	.	-	103524	104370	0	1	846	103523	cluster_3
XIII	412171	412900	YMR073C	.	-	412171	412900	0	1	729	412167	cluster_3
XI	163507	164408	YKL152C	.	-	163507	164408	0	1	901	163506	cluster_3
XI	253455	255483	YKL100C	.	-	253455	255483	0	1	2028	253453	cluster_3
VII	747816	750129	YGR128C	.	-	747816	750129	0	1	2313	747809	cluster_3
XV	506874	507550	YOR097C	.	-	506874	507550	0	1	676	506869	cluster_3
XII	861549	862294	YLR370C	.	-	861549	862294	0	1	745	861541	cluster_3
VII	833269	834523	YGR168C	.	-	833269	834523	0	1	1254	833261	cluster_3
XV	738818	741772	YOR211C	.	-	738818	741772	0	1	2954	738811	cluster_3
XV	1017743	1018785	YOR362C	.	-	1017743	1018785	0	1	1042	1017742	cluster_3
IV	832736	835576	YDR186C	.	-	832736	835576	0	1	2840	832728	cluster_3
X	144135	144905	XUT_10R-52	.	-	144135	144905	0	1	770	144134	cluster_3
IV	713193	715428	YDR129C	.	-	713193	715428	0	1	2235	713186	cluster_3
II	235220	235819	YBL003C	.	-	235220	235819	0	1	599	235218	cluster_3
XIII	286638	287164	CUT764	.	-	286638	287164	0	1	526	286636	cluster_3
IV	506450	507241	XUT_4R-218	.	-	506450	507241	0	1	791	506445	cluster_3
V	268367	269043	XUT_5R-126	.	-	268367	269043	0	1	676	268365	cluster_3
XIV	33216	34262	YNL322C	.	-	33216	34262	0	1	1046	33213	cluster_3
XIV	539827	541910	YNL047C	.	-	539827	541910	0	1	2083	539822	cluster_3
XIII	169830	170657	XUT_13R-69	.	-	169830	170657	0	1	827	169829	cluster_3
VIII	80432	81716	YHL011C	.	-	80432	81716	0	1	1284	80424	cluster_3
II	726506	727124	YBR255C-A	.	-	726506	727124	0	1	618	726499	cluster_3
XVI	126437	128088	YPL224C	.	-	126437	128088	0	1	1651	126436	cluster_3
XVI	661054	664721	YPR049C	.	-	661054	664721	0	1	3667	661048	cluster_3
VII	450068	452136	YGL023C	.	-	450068	452136	0	1	2068	450064	cluster_3
XVI	603746	607349	YPR022C	.	-	603746	607349	0	1	3603	603740	cluster_3
XII	395597	398398	YLR127C	.	-	395597	398398	0	1	2801	395594	cluster_3
V	268200	269343	CUT554	.	-	268200	269343	0	1	1143	268198	cluster_3
IV	1156014	1159452	XUT_4R-468	.	-	1156014	1159452	0	1	3438	1156013	cluster_3
XVI	291206	292482	YPL138C	.	-	291206	292482	0	1	1276	291204	cluster_3
XIII	256017	258570	YML006C	.	-	256017	258570	0	1	2553	256015	cluster_3
VIII	59013	62595	YHL023C	.	-	59013	62595	0	1	3582	59008	cluster_3
XIII	892759	895482	YMR309C	.	-	892759	895482	0	1	2723	892751	cluster_3
XI	398765	402146	YKL020C	.	-	398765	402146	0	1	3381	398762	cluster_3
VII	785105	785493	YGR146C-A	.	-	785105	785493	0	1	388	785098	cluster_3
VIII	115478	115935	YHR005C-A	.	-	115478	115935	0	1	457	115477	cluster_3
II	306169	306985	YBR035C	.	-	306169	306985	0	1	816	306166	cluster_3
XIV	712932	713673	YNR049C	.	-	712932	713673	0	1	741	712925	cluster_3
II	483767	484536	YBR122C	.	-	483767	484536	0	1	769	483763	cluster_3
VIII	511819	512131	SUT598	.	-	511819	512131	0	1	312	511814	cluster_3
XV	642301	642595	XUT_15R-284	.	-	642301	642595	0	1	294	642295	cluster_3
IV	616726	617263	YDR086C	.	-	616726	617263	0	1	537	616720	cluster_3
XV	760688	761301	YOR224C	.	-	760688	761301	0	1	613	760681	cluster_3
IV	1293304	1294444	YDR411C	.	-	1293304	1294444	0	1	1140	1293303	cluster_3
XIII	914639	915066	CUT793	.	-	914639	915066	0	1	427	914630	cluster_3
VI	107789	109963	YFL013C	.	-	107789	109963	0	1	2174	107788	cluster_3
VI	103906	104473	YFL017C	.	-	103906	104473	0	1	567	103905	cluster_3
XIII	775131	775762	YMR252C	.	-	775131	775762	0	1	631	775124	cluster_3
X	224749	227074	XUT_10R-84	.	-	224749	227074	0	1	2325	224747	cluster_3
VI	224184	224875	YFR033C	.	-	224184	224875	0	1	691	224182	cluster_3
IV	1427286	1428129	YDR486C	.	-	1427286	1428129	0	1	843	1427285	cluster_3
XIII	698614	701217	YMR216C	.	-	698614	701217	0	1	2603	698608	cluster_3
XV	185771	186751	YOL077C	.	-	185771	186751	0	1	980	185770	cluster_3
XVI	882752	883579	YPR170C	.	-	882752	883579	0	1	827	882744	cluster_3
XII	388600	390291	YLR121C	.	-	388600	390291	0	1	1691	388597	cluster_3
VI	172314	173927	YFR014C	.	-	172314	173927	0	1	1613	172313	cluster_3
XII	590413	592381	YLR227C	.	-	590413	592381	0	1	1968	590408	cluster_3
IV	430956	431534	YDL012C	.	-	430956	431534	0	1	578	430952	cluster_3
XIII	251161	251558	YML009C	.	-	251161	251558	0	1	397	251159	cluster_3
XIV	766482	769170	SUT760	.	-	766482	769170	0	1	2688	766475	cluster_3
XIV	771478	772405	XUT_14R-347	.	-	771478	772405	0	1	927	771471	cluster_3
XIV	770309	771856	YNR071C	.	-	770309	771856	0	1	1547	770302	cluster_3
I	199929	200428	CUT442	.	-	199929	200428	0	1	499	199928	cluster_3
X	603113	604261	YJR093C	.	-	603113	604261	0	1	1148	603107	cluster_3
VII	82793	84284	YGL219C	.	-	82793	84284	0	1	1491	82785	cluster_3
VII	474361	475272	YGL011C	.	-	474361	475272	0	1	911	474357	cluster_3
IV	280178	281861	YDL101C	.	-	280178	281861	0	1	1683	280176	cluster_3
VIII	504341	505569	YHR203C	.	-	504341	505569	0	1	1228	504336	cluster_3
XI	612417	613914	YKR092C	.	-	612417	613914	0	1	1497	612411	cluster_3
XV	605257	606192	YOR145C	.	-	605257	606192	0	1	935	605251	cluster_3
X	126462	128975	YJL156C	.	-	126462	128975	0	1	2513	126461	cluster_3
XV	38910	40050	SUT764	.	-	38910	40050	0	1	1140	38907	cluster_3
IV	1315035	1317829	YDR422C	.	-	1315035	1317829	0	1	2794	1315034	cluster_3
XIII	573106	574403	YMR158C-A	.	-	573106	574403	0	1	1297	573101	cluster_3
VII	842717	843621	YGR172C	.	-	842717	843621	0	1	904	842709	cluster_3
XV	992794	994888	YOR350C	.	-	992794	994888	0	1	2094	992785	cluster_3
VIII	45862	47994	YHL029C	.	-	45862	47994	0	1	2132	45858	cluster_3
XV	38858	40575	XUT_15R-33	.	-	38858	40575	0	1	1717	38855	cluster_3
II	702532	704084	YBR241C	.	-	702532	704084	0	1	1552	702525	cluster_3
XV	309264	310141	YOL009C	.	-	309264	310141	0	1	877	309261	cluster_3
II	530729	532210	YBR143C	.	-	530729	532210	0	1	1481	530724	cluster_3
VI	203655	204774	YFR025C	.	-	203655	204774	0	1	1119	203653	cluster_3
XIII	386021	387050	YMR055C	.	-	386021	387050	0	1	1029	386018	cluster_3
IV	1023318	1024762	YDR282C	.	-	1023318	1024762	0	1	1444	1023317	cluster_3
XV	659652	661752	YOR175C	.	-	659652	661752	0	1	2100	659646	cluster_3
XIV	266915	269953	YNL197C	.	-	266915	269953	0	1	3038	266913	cluster_3
IV	1288030	1288905	YDR408C	.	-	1288030	1288905	0	1	875	1288029	cluster_3
V	269343	270203	YER056C-A	.	-	269343	270203	0	1	860	269341	cluster_3
IV	626365	628606	YDR091C	.	-	626365	628606	0	1	2241	626359	cluster_3
IX	190975	193226	YIL091C	.	-	190975	193226	0	1	2251	190974	cluster_3
XII	1026703	1027938	YLR447C	.	-	1026703	1027938	0	1	1235	1026702	cluster_3
XIII	758328	758898	YMR244C-A	.	-	758328	758898	0	1	570	758321	cluster_3
II	150300	151233	YBL036C	.	-	150300	151233	0	1	933	150299	cluster_3
IV	187864	190616	YDL148C	.	-	187864	190616	0	1	2752	187863	cluster_3
XII	660408	661264	XUT_12R-239	.	-	660408	661264	0	1	856	660402	cluster_3
XII	579219	581790	YLR222C	.	-	579219	581790	0	1	2571	579214	cluster_3
VII	437339	438438	YGL031C	.	-	437339	438438	0	1	1099	437335	cluster_3
VIII	76036	77314	YHL014C	.	-	76036	77314	0	1	1278	76029	cluster_3
IV	1295439	1296883	YDR414C	.	-	1295439	1296883	0	1	1444	1295438	cluster_3
IV	733443	733975	YDR139C	.	-	733443	733975	0	1	532	733436	cluster_3
XI	5957	7790	SUT652	.	-	5957	7790	0	1	1833	5952	cluster_3
XIII	622106	623238	YMR180C	.	-	622106	623238	0	1	1132	622100	cluster_3
IV	1139755	1140612	XUT_4R-458	.	-	1139755	1140612	0	1	857	1139754	cluster_3
IV	741847	744020	YDR143C	.	-	741847	744020	0	1	2173	741840	cluster_3
VII	490657	491960	YGL004C	.	-	490657	491960	0	1	1303	490653	cluster_3
IV	683900	685681	YDR117C	.	-	683900	685681	0	1	1781	683894	cluster_3
VII	234585	235989	YGL143C	.	-	234585	235989	0	1	1404	234583	cluster_3
XV	564421	566217	YOR128C	.	-	564421	566217	0	1	1796	564416	cluster_3
VIII	147796	148704	YHR021C	.	-	147796	148704	0	1	908	147795	cluster_3
XI	168973	171306	YKL148C	.	-	168973	171306	0	1	2333	168972	cluster_3
VI	243006	244171	YFR046C	.	-	243006	244171	0	1	1165	243004	cluster_3
V	491382	492141	YER159C	.	-	491382	492141	0	1	759	491378	cluster_3
XIV	249876	250366	YNL211C	.	-	249876	250366	0	1	490	249874	cluster_3
V	550777	551170	YER180C-A	.	-	550777	551170	0	1	393	550772	cluster_3
VII	787172	788200	YGR148C	.	-	787172	788200	0	1	1028	787165	cluster_3
IX	231365	232414	YIL069C	.	-	231365	232414	0	1	1049	231363	cluster_3
XV	967832	968726	YOR343C	.	-	967832	968726	0	1	894	967823	cluster_3
XIV	549288	552042	YNL041C	.	-	549288	552042	0	1	2754	549283	cluster_3
V	260552	261088	YER053C-A	.	-	260552	261088	0	1	536	260550	cluster_3
XV	946099	949226	YOR335C	.	-	946099	949226	0	1	3127	946090	cluster_3
V	390388	394010	YER114C	.	-	390388	394010	0	1	3622	390385	cluster_3
VI	44435	45579	YFL044C	.	-	44435	45579	0	1	1144	44431	cluster_3
VII	498200	499915	YGR002C	.	-	498200	499915	0	1	1715	498196	cluster_3
II	59716	60762	YBL087C	.	-	59716	60762	0	1	1046	59711	cluster_3
VII	560256	561391	XUT_7R-255	.	-	560256	561391	0	1	1135	560251	cluster_3
VIII	122815	123624	YHR008C	.	-	122815	123624	0	1	809	122814	cluster_3
VII	648295	648930	YGR085C	.	-	648295	648930	0	1	635	648289	cluster_3
XVI	188070	188604	YPL189C-A	.	-	188070	188604	0	1	534	188069	cluster_3
IX	132988	135232	SUT606	.	-	132988	135232	0	1	2244	132987	cluster_3
XVI	105490	105867	CUT879	.	-	105490	105867	0	1	377	105489	cluster_3
IV	221522	221819	YDL133C-A	.	-	221522	221819	0	1	297	221520	cluster_3
XII	616225	617333	YLR239C	.	-	616225	617333	0	1	1108	616219	cluster_3
XII	178606	179662	YLR018C	.	-	178606	179662	0	1	1056	178605	cluster_3
XV	678088	678821	YOR182C	.	-	678088	678821	0	1	733	678082	cluster_3
XI	485066	487399	YKR024C	.	-	485066	487399	0	1	2333	485062	cluster_3
XVI	512250	514308	YPL020C	.	-	512250	514308	0	1	2058	512245	cluster_3
XIV	618454	619706	YNL007C	.	-	618454	619706	0	1	1252	618448	cluster_3
III	177398	178241	YCR031C	.	-	177398	178241	0	1	843	177397	cluster_3
IX	98439	99434	YIL133C	.	-	98439	99434	0	1	995	98430	cluster_3
IV	540497	541261	YDR042C	.	-	540497	541261	0	1	764	540492	cluster_3
IV	558269	560779	YDR052C	.	-	558269	560779	0	1	2510	558264	cluster_3
IV	668825	671049	YDR107C	.	-	668825	671049	0	1	2224	668819	cluster_3
X	337091	337753	CUT689	.	-	337091	337753	0	1	662	337088	cluster_3
XVI	377151	378424	YPL090C	.	-	377151	378424	0	1	1273	377148	cluster_3
XI	604331	605431	YKR088C	.	-	604331	605431	0	1	1100	604325	cluster_3
XVI	256796	259377	YPL155C	.	-	256796	259377	0	1	2581	256794	cluster_3
XV	911614	912556	YOR318C	.	-	911614	912556	0	1	942	911605	cluster_3
VII	489484	490576	YGL005C	.	-	489484	490576	0	1	1092	489480	cluster_3
IX	393678	395627	YIR020C	.	-	393678	395627	0	1	1949	393675	cluster_3
II	88411	89450	YBL072C	.	-	88411	89450	0	1	1039	88403	cluster_3
XIV	215909	217190	YNL231C	.	-	215909	217190	0	1	1281	215907	cluster_3
XV	406825	407646	CUT839	.	-	406825	407646	0	1	821	406821	cluster_3
X	539540	540492	SUT642	.	-	539540	540492	0	1	952	539535	cluster_3
VIII	94976	98074	YHL007C	.	-	94976	98074	0	1	3098	94967	cluster_3
VII	25626	27497	YGL252C	.	-	25626	27497	0	1	1871	25624	cluster_3
XII	795464	796367	YLR333C	.	-	795464	796367	0	1	903	795457	cluster_3
XIV	316081	317778	YNL169C	.	-	316081	317778	0	1	1697	316078	cluster_3
IV	1462176	1465824	YDR507C	.	-	1462176	1465824	0	1	3648	1462175	cluster_3
IV	607268	610168	YDR081C	.	-	607268	610168	0	1	2900	607262	cluster_3
II	84417	86617	YBL075C	.	-	84417	86617	0	1	2200	84409	cluster_3
XII	649286	650818	XUT_12R-235	.	-	649286	650818	0	1	1532	649280	cluster_3
XIII	169830	171247	SUT719	.	-	169830	171247	0	1	1417	169829	cluster_3
XV	552111	552915	YOR122C	.	-	552111	552915	0	1	804	552106	cluster_3
IV	1191813	1195150	YDR359C	.	-	1191813	1195150	0	1	3337	1191812	cluster_3
XIV	547339	549365	XUT_14R-232	.	-	547339	549365	0	1	2026	547334	cluster_3
IV	1418492	1420305	YDR481C	.	-	1418492	1420305	0	1	1813	1418491	cluster_3
IX	140494	141635	YIL117C	.	-	140494	141635	0	1	1141	140493	cluster_3
XII	786597	787356	CUT746	.	-	786597	787356	0	1	759	786590	cluster_3
XVI	195850	198460	YPL184C	.	-	195850	198460	0	1	2610	195849	cluster_3
IV	306795	307807	YDL083C	.	-	306795	307807	0	1	1012	306792	cluster_3
III	233048	236441	YCR067C	.	-	233048	236441	0	1	3393	233046	cluster_3
V	282466	284312	YER064C	.	-	282466	284312	0	1	1846	282464	cluster_3
VII	53716	55805	YGL236C	.	-	53716	55805	0	1	2089	53711	cluster_3
VII	724774	726488	YGR117C	.	-	724774	726488	0	1	1714	724767	cluster_3
XVI	250569	251761	YPL159C	.	-	250569	251761	0	1	1192	250567	cluster_3
VIII	496193	497280	YHR198C	.	-	496193	497280	0	1	1087	496189	cluster_3
V	52478	53245	YEL054C	.	-	52478	53245	0	1	767	52473	cluster_3
II	414131	415283	YBR084C-A	.	-	414131	415283	0	1	1152	414127	cluster_3
VIII	381867	382774	YHR141C	.	-	381867	382774	0	1	907	381864	cluster_3
XIV	61828	62964	YNL302C	.	-	61828	62964	0	1	1136	61822	cluster_3
V	208731	210311	YER027C	.	-	208731	210311	0	1	1580	208729	cluster_3
XVI	624243	627011	YPR029C	.	-	624243	627011	0	1	2768	624237	cluster_3
IV	854146	856158	YDR200C	.	-	854146	856158	0	1	2012	854138	cluster_3
XII	47781	48652	YLL045C	.	-	47781	48652	0	1	871	47777	cluster_3
X	626959	628718	SUT646	.	-	626959	628718	0	1	1759	626953	cluster_3
XIV	28678	31403	YNL325C	.	-	28678	31403	0	1	2725	28676	cluster_3
VII	977923	979427	YGR244C	.	-	977923	979427	0	1	1504	977914	cluster_3
X	575219	576678	YJR076C	.	-	575219	576678	0	1	1459	575214	cluster_3
IV	1296942	1298216	YDR415C	.	-	1296942	1298216	0	1	1274	1296941	cluster_3
VI	208336	210126	YFR028C	.	-	208336	210126	0	1	1790	208334	cluster_3
IV	1354710	1355581	YDR447C	.	-	1354710	1355581	0	1	871	1354709	cluster_3
XV	312918	315414	YOL006C	.	-	312918	315414	0	1	2496	312915	cluster_3
IV	1428249	1429038	YDR487C	.	-	1428249	1429038	0	1	789	1428248	cluster_3
X	156421	157306	YJL136C	.	-	156421	157306	0	1	885	156420	cluster_3
IV	1325443	1328549	YDR430C	.	-	1325443	1328549	0	1	3106	1325442	cluster_3
IV	1324374	1325318	YDR429C	.	-	1324374	1325318	0	1	944	1324373	cluster_3
VI	220347	221442	YFR031C-A	.	-	220347	221442	0	1	1095	220345	cluster_3
III	62700	63293	YCL033C	.	-	62700	63293	0	1	593	62694	cluster_3
XV	424007	424620	YOR050C	.	-	424007	424620	0	1	613	424003	cluster_3
VII	55805	56162	CUT585	.	-	55805	56162	0	1	357	55800	cluster_3
XV	918526	921300	YOR322C	.	-	918526	921300	0	1	2774	918517	cluster_3
IV	958566	959860	YDR249C	.	-	958566	959860	0	1	1294	958557	cluster_3
XI	320843	321684	YKL063C	.	-	320843	321684	0	1	841	320840	cluster_3
IV	362594	363635	YDL052C	.	-	362594	363635	0	1	1041	362591	cluster_3
X	619035	619774	YJR102C	.	-	619035	619774	0	1	739	619029	cluster_3
XII	14603	16376	YLL063C	.	-	14603	16376	0	1	1773	14602	cluster_3
XVI	95291	96266	YPL241C	.	-	95291	96266	0	1	975	95282	cluster_3
XIV	368375	370149	YNL137C	.	-	368375	370149	0	1	1774	368372	cluster_3
XII	128980	130855	YLL010C	.	-	128980	130855	0	1	1875	128979	cluster_3
XII	566509	567947	YLR213C	.	-	566509	567947	0	1	1438	566504	cluster_3
XII	587564	588986	YLR225C	.	-	587564	588986	0	1	1422	587559	cluster_3
XV	69215	70068	YOL135C	.	-	69215	70068	0	1	853	69209	cluster_3
XIV	443190	444359	YNL096C	.	-	443190	444359	0	1	1169	443186	cluster_3
X	701936	703088	YJR145C	.	-	701936	703088	0	1	1152	701929	cluster_3
III	191688	193036	YCR035C	.	-	191688	193036	0	1	1348	191687	cluster_3
VII	974797	976751	YGR241C	.	-	974797	976751	0	1	1954	974788	cluster_3
XVI	292650	296684	YPL137C	.	-	292650	296684	0	1	4034	292648	cluster_3
XVI	151343	153190	YPL212C	.	-	151343	153190	0	1	1847	151342	cluster_3
II	591622	592803	YBR181C	.	-	591622	592803	0	1	1181	591617	cluster_3
XIV	735786	736162	SUT756	.	-	735786	736162	0	1	376	735779	cluster_3
XVI	352702	355435	YPL105C	.	-	352702	355435	0	1	2733	352699	cluster_3
VII	366557	368513	YGL075C	.	-	366557	368513	0	1	1956	366554	cluster_3
XIV	713924	715427	YNR050C	.	-	713924	715427	0	1	1503	713917	cluster_3
IV	929323	930416	YDR233C	.	-	929323	930416	0	1	1093	929314	cluster_3
XVI	592156	593161	YPR016C	.	-	592156	593161	0	1	1005	592151	cluster_3
XII	541865	543322	YLR195C	.	-	541865	543322	0	1	1457	541860	cluster_3
IV	763859	765329	YDR151C	.	-	763859	765329	0	1	1470	763852	cluster_3
II	539695	541048	SUT447	.	-	539695	541048	0	1	1353	539690	cluster_3
XIII	634457	636006	YMR187C	.	-	634457	636006	0	1	1549	634451	cluster_3
XIII	222777	223850	YML026C	.	-	222777	223850	0	1	1073	222775	cluster_3
XVI	637252	639020	YPR033C	.	-	637252	639020	0	1	1768	637246	cluster_3
X	622478	623057	YJR104C	.	-	622478	623057	0	1	579	622472	cluster_3
X	347300	348657	YJL048C	.	-	347300	348657	0	1	1357	347297	cluster_3
XII	293929	296258	YLR083C	.	-	293929	296258	0	1	2329	293927	cluster_3
XI	493125	493659	CUT721	.	-	493125	493659	0	1	534	493121	cluster_3
XVI	708377	709915	YPR085C	.	-	708377	709915	0	1	1538	708370	cluster_3
IX	221027	222524	YIL074C	.	-	221027	222524	0	1	1497	221025	cluster_3
VII	117668	120974	YGL201C	.	-	117668	120974	0	1	3306	117667	cluster_3
IX	87856	88737	YIL139C	.	-	87856	88737	0	1	881	87848	cluster_3
VIII	225428	227183	YHR064C	.	-	225428	227183	0	1	1755	225426	cluster_3
XIV	417705	418526	YNL110C	.	-	417705	418526	0	1	821	417701	cluster_3
IV	1292268	1293148	YDR410C	.	-	1292268	1293148	0	1	880	1292267	cluster_3
XII	500324	501096	YLR170C	.	-	500324	501096	0	1	772	500319	cluster_3
VI	53157	54816	YFL039C	.	-	53157	54816	0	1	1659	53152	cluster_3
IV	1489275	1489843	YDR524C-B	.	-	1489275	1489843	0	1	568	1489274	cluster_3
XI	570221	570957	YKR068C	.	-	570221	570957	0	1	736	570216	cluster_3
XIII	190104	191929	YML043C	.	-	190104	191929	0	1	1825	190103	cluster_3
XVI	183176	184728	YPL191C	.	-	183176	184728	0	1	1552	183175	cluster_3
II	742720	744670	YBR270C	.	-	742720	744670	0	1	1950	742713	cluster_3
II	563052	564706	YBR162C	.	-	563052	564706	0	1	1654	563047	cluster_3
VII	381449	383215	YGL064C	.	-	381449	383215	0	1	1766	381446	cluster_3
VII	796554	798135	YGR154C	.	-	796554	798135	0	1	1581	796547	cluster_3
XV	372644	373479	YOR021C	.	-	372644	373479	0	1	835	372641	cluster_3
XVI	909607	911027	YPR186C	.	-	909607	911027	0	1	1420	909598	cluster_3
XV	445991	446739	YOR064C	.	-	445991	446739	0	1	748	445987	cluster_3
IX	279965	282890	YIL038C	.	-	279965	282890	0	1	2925	279963	cluster_3
XIII	440615	443152	YMR086C-A	.	-	440615	443152	0	1	2537	440611	cluster_3
XV	976563	976967	XUT_15R-430	.	-	976563	976967	0	1	404	976554	cluster_3
XIII	570230	571028	YMR156C	.	-	570230	571028	0	1	798	570225	cluster_3
XV	402664	405439	YOR038C	.	-	402664	405439	0	1	2775	402660	cluster_3
X	416987	417269	XUT_10R-165	.	-	416987	417269	0	1	282	416983	cluster_3
X	468456	469614	YJR021C	.	-	468456	469614	0	1	1158	468452	cluster_3
III	120840	122388	YCR005C	.	-	120840	122388	0	1	1548	120839	cluster_3
XIV	493799	495016	YNL069C	.	-	493799	495016	0	1	1217	493795	cluster_3
XIV	697560	699474	YNR039C	.	-	697560	699474	0	1	1914	697554	cluster_3
XIII	246780	247456	YML011C	.	-	246780	247456	0	1	676	246778	cluster_3
XIV	15897	17752	YNL331C	.	-	15897	17752	0	1	1855	15896	cluster_3
XIII	849825	851618	YMR290C	.	-	849825	851618	0	1	1793	849817	cluster_3
II	450758	451992	YBR105C	.	-	450758	451992	0	1	1234	450754	cluster_3
III	141135	142190	YCR015C	.	-	141135	142190	0	1	1055	141134	cluster_3
V	186941	188052	SUT509	.	-	186941	188052	0	1	1111	186940	cluster_3
IV	194394	198431	YDL145C	.	-	194394	198431	0	1	4037	194393	cluster_3
XI	336321	338850	YKL054C	.	-	336321	338850	0	1	2529	336318	cluster_3
XI	137774	140748	YKL165C	.	-	137774	140748	0	1	2974	137773	cluster_3
VII	346290	346940	YGL087C	.	-	346290	346940	0	1	650	346287	cluster_3
II	44105	44998	YBL093C	.	-	44105	44998	0	1	893	44101	cluster_3
X	348639	349232	YJL047C-A	.	-	348639	349232	0	1	593	348636	cluster_3
VII	882705	883849	YGR192C	.	-	882705	883849	0	1	1144	882697	cluster_3
VII	232376	234546	YGL144C	.	-	232376	234546	0	1	2170	232374	cluster_3
II	655282	657630	YBR216C	.	-	655282	657630	0	1	2348	655276	cluster_3
XVI	132429	132773	SUT809	.	-	132429	132773	0	1	344	132428	cluster_3
XII	852058	853194	YLR363C	.	-	852058	853194	0	1	1136	852050	cluster_3
XI	591411	592561	YKR081C	.	-	591411	592561	0	1	1150	591406	cluster_3
III	220343	223290	YCR057C	.	-	220343	223290	0	1	2947	220341	cluster_3
VII	1007620	1010788	YGR258C	.	-	1007620	1010788	0	1	3168	1007619	cluster_3
XIII	124578	129550	YML072C	.	-	124578	129550	0	1	4972	124577	cluster_3
XII	605675	607132	YLR231C	.	-	605675	607132	0	1	1457	605669	cluster_3
XIII	206262	209024	YML035C	.	-	206262	209024	0	1	2762	206260	cluster_3
XIII	445429	448285	YMR089C	.	-	445429	448285	0	1	2856	445425	cluster_3
XII	442859	444857	YLR152C	.	-	442859	444857	0	1	1998	442855	cluster_3
IV	1182583	1183296	XUT_4R-486	.	-	1182583	1183296	0	1	713	1182582	cluster_3
XII	513107	513846	YLR178C	.	-	513107	513846	0	1	739	513102	cluster_3
II	246917	248558	SUT443	.	-	246917	248558	0	1	1641	246915	cluster_3
XIII	790059	793539	YMR261C	.	-	790059	793539	0	1	3480	790052	cluster_3
XVI	120070	121300	YPL227C	.	-	120070	121300	0	1	1230	120069	cluster_3
XI	554125	554655	CUT723	.	-	554125	554655	0	1	530	554120	cluster_3
XV	690115	690410	SUT784	.	-	690115	690410	0	1	295	690109	cluster_3
VI	250089	251828	YFR051C	.	-	250089	251828	0	1	1739	250087	cluster_3
XII	346957	348205	YLR105C	.	-	346957	348205	0	1	1248	346954	cluster_3
I	100021	101168	YAL025C	.	-	100021	101168	0	1	1147	100020	cluster_3
VIII	406156	406768	SUT591	.	-	406156	406768	0	1	612	406152	cluster_3
XII	1033744	1035822	SUT713	.	-	1033744	1035822	0	1	2078	1033743	cluster_3
XII	1033910	1035822	XUT_12R-387	.	-	1033910	1035822	0	1	1912	1033909	cluster_3
XV	569860	570812	YOR130C	.	-	569860	570812	0	1	952	569855	cluster_3
IV	560952	562516	YDR054C	.	-	560952	562516	0	1	1564	560947	cluster_3
XIII	509681	510383	YMR121C	.	-	509681	510383	0	1	702	509676	cluster_3
XVI	731132	731783	YPR102C	.	-	731132	731783	0	1	651	731125	cluster_3
XVI	184869	187819	YPL190C	.	-	184869	187819	0	1	2950	184868	cluster_3
XVI	695620	696878	YPR075C	.	-	695620	696878	0	1	1258	695614	cluster_3
IX	154270	154882	SUT608	.	-	154270	154882	0	1	612	154269	cluster_3
XIV	64852	66217	XUT_14R-21	.	-	64852	66217	0	1	1365	64846	cluster_3
VII	350510	352351	YGL084C	.	-	350510	352351	0	1	1841	350507	cluster_3
X	50556	53187	YJL204C	.	-	50556	53187	0	1	2631	50551	cluster_3
VII	44502	45252	YGL242C	.	-	44502	45252	0	1	750	44498	cluster_3
X	226469	227098	SUT628	.	-	226469	227098	0	1	629	226467	cluster_3
IX	187852	188867	YIL093C	.	-	187852	188867	0	1	1015	187851	cluster_3
II	789077	792052	SUT452	.	-	789077	792052	0	1	2975	789070	cluster_3
II	18151	21307	YBL104C	.	-	18151	21307	0	1	3156	18150	cluster_3
XII	275237	278648	YLR071C	.	-	275237	278648	0	1	3411	275235	cluster_3
XI	427163	428592	YKL008C	.	-	427163	428592	0	1	1429	427159	cluster_3
XVI	719500	720488	YPR093C	.	-	719500	720488	0	1	988	719493	cluster_3
VI	93383	95052	YFL022C	.	-	93383	95052	0	1	1669	93374	cluster_3
XI	328027	329513	YKL059C	.	-	328027	329513	0	1	1486	328024	cluster_3
XV	827924	830745	YOR270C	.	-	827924	830745	0	1	2821	827916	cluster_3
XIV	588185	591222	YNL023C	.	-	588185	591222	0	1	3037	588180	cluster_3
XV	646952	648557	YOR166C	.	-	646952	648557	0	1	1605	646946	cluster_3
I	58618	61074	YAL043C	.	-	58618	61074	0	1	2456	58613	cluster_3
V	96493	97861	YEL029C	.	-	96493	97861	0	1	1368	96484	cluster_3
IV	310474	312656	YDL080C	.	-	310474	312656	0	1	2182	310471	cluster_3
VII	616250	617313	YGR062C	.	-	616250	617313	0	1	1063	616244	cluster_3
XVI	868489	870041	YPR163C	.	-	868489	870041	0	1	1552	868481	cluster_3
XIV	720929	723139	YNR053C	.	-	720929	723139	0	1	2210	720922	cluster_3
XV	503435	504398	YOR095C	.	-	503435	504398	0	1	963	503430	cluster_3
XIII	550107	551227	YMR142C	.	-	550107	551227	0	1	1120	550102	cluster_3
X	643387	644139	YJR118C	.	-	643387	644139	0	1	752	643381	cluster_3
IV	602926	603250	CUT501	.	-	602926	603250	0	1	324	602920	cluster_3
XVI	276018	277565	YPL146C	.	-	276018	277565	0	1	1547	276016	cluster_3
II	344508	347308	YBR055C	.	-	344508	347308	0	1	2800	344505	cluster_3
XIV	755647	759145	YNR067C	.	-	755647	759145	0	1	3498	755640	cluster_3
I	7012	9049	YAL067C	.	-	7012	9049	0	1	2037	7005	cluster_3
V	278235	279666	YER061C	.	-	278235	279666	0	1	1431	278233	cluster_3
XIII	426289	429706	YMR080C	.	-	426289	429706	0	1	3417	426285	cluster_3
XIV	638878	640140	YNR007C	.	-	638878	640140	0	1	1262	638872	cluster_3
XI	465271	466214	YKR014C	.	-	465271	466214	0	1	943	465267	cluster_3
I	110615	113403	YAL021C	.	-	110615	113403	0	1	2788	110614	cluster_3
XIV	347620	348571	YNL151C	.	-	347620	348571	0	1	951	347617	cluster_3
XV	282322	285479	YOL021C	.	-	282322	285479	0	1	3157	282320	cluster_3
XVI	933213	933763	CUT925	.	-	933213	933763	0	1	550	933204	cluster_3
IV	118498	121785	YDL190C	.	-	118498	121785	0	1	3287	118497	cluster_3
XVI	935933	937266	SUT847	.	-	935933	937266	0	1	1333	935924	cluster_3
XVI	48735	49543	YPL261C	.	-	48735	49543	0	1	808	48731	cluster_3
XIII	741323	742779	YMR235C	.	-	741323	742779	0	1	1456	741316	cluster_3
V	469616	472498	YER151C	.	-	469616	472498	0	1	2882	469612	cluster_3
II	746112	747810	YBR272C	.	-	746112	747810	0	1	1698	746105	cluster_3
XVI	86932	88055	YPL244C	.	-	86932	88055	0	1	1123	86924	cluster_3
XIV	764703	768577	XUT_14R-344	.	-	764703	768577	0	1	3874	764696	cluster_3
XIII	534721	535657	YMR132C	.	-	534721	535657	0	1	936	534716	cluster_3
VI	244204	245200	YFR047C	.	-	244204	245200	0	1	996	244202	cluster_3
III	242515	246648	YCR073C	.	-	242515	246648	0	1	4133	242513	cluster_3
V	82965	84697	YEL036C	.	-	82965	84697	0	1	1732	82957	cluster_3
XIII	9221	9907	SUT714	.	-	9221	9907	0	1	686	9212	cluster_3
XVI	514428	517153	YPL019C	.	-	514428	517153	0	1	2725	514423	cluster_3
II	290469	291896	YBR025C	.	-	290469	291896	0	1	1427	290467	cluster_3
XIII	596538	599194	YMR168C	.	-	596538	599194	0	1	2656	596533	cluster_3
XV	572089	572928	YOR131C	.	-	572089	572928	0	1	839	572084	cluster_3
XI	420063	421219	YKL011C	.	-	420063	421219	0	1	1156	420059	cluster_3
XVI	785707	787680	YPR123C	.	-	785707	787680	0	1	1973	785700	cluster_3
VII	785935	786983	YGR147C	.	-	785935	786983	0	1	1048	785928	cluster_3
XVI	128403	129251	YPL223C	.	-	128403	129251	0	1	848	128402	cluster_3
IV	655566	657489	YDR101C	.	-	655566	657489	0	1	1923	655560	cluster_3
XV	977041	978201	YOR344C	.	-	977041	978201	0	1	1160	977032	cluster_3
XII	329618	332144	YLR095C	.	-	329618	332144	0	1	2526	329615	cluster_3
XVI	40059	40799	SUT804	.	-	40059	40799	0	1	740	40055	cluster_3
XIV	626108	627159	YNL002C	.	-	626108	627159	0	1	1051	626102	cluster_3
VIII	507718	508703	SUT597	.	-	507718	508703	0	1	985	507713	cluster_3
XIV	469975	471156	YNL084C	.	-	469975	471156	0	1	1181	469971	cluster_3
XIV	343406	345498	YNL154C	.	-	343406	345498	0	1	2092	343403	cluster_3
III	133666	137005	YCR011C	.	-	133666	137005	0	1	3339	133665	cluster_3
IX	210798	212035	YIL079C	.	-	210798	212035	0	1	1237	210796	cluster_3
I	56906	57415	YAL046C	.	-	56906	57415	0	1	509	56901	cluster_3
XII	724644	725421	YLR298C	.	-	724644	725421	0	1	777	724637	cluster_3
III	194316	197219	YCR037C	.	-	194316	197219	0	1	2903	194315	cluster_3
VIII	34763	36045	YHL033C	.	-	34763	36045	0	1	1282	34760	cluster_3
X	102015	104521	YJL168C	.	-	102015	104521	0	1	2506	102014	cluster_3
XV	718428	720254	YOR198C	.	-	718428	720254	0	1	1826	718421	cluster_3
IV	333966	334433	YDL067C	.	-	333966	334433	0	1	467	333963	cluster_3
XV	426518	427327	YOR052C	.	-	426518	427327	0	1	809	426514	cluster_3
XI	617807	618777	YKR094C	.	-	617807	618777	0	1	970	617801	cluster_3
IV	450108	452677	YDR001C	.	-	450108	452677	0	1	2569	450104	cluster_3
III	288113	289296	YCR095C	.	-	288113	289296	0	1	1183	288111	cluster_3
XIII	493978	494607	YMR112C	.	-	493978	494607	0	1	629	493974	cluster_3
XI	179111	179445	SUT662	.	-	179111	179445	0	1	334	179110	cluster_3
XV	416169	417814	YOR047C	.	-	416169	417814	0	1	1645	416165	cluster_3
I	68646	69581	YAL039C	.	-	68646	69581	0	1	935	68640	cluster_3
I	87793	92522	YAL029C	.	-	87793	92522	0	1	4729	87785	cluster_3
VIII	67642	69582	YHL019C	.	-	67642	69582	0	1	1940	67636	cluster_3
I	113536	114637	YAL020C	.	-	113536	114637	0	1	1101	113535	cluster_3
IX	272778	273872	YIL044C	.	-	272778	273872	0	1	1094	272776	cluster_3
IX	430346	432114	YIR039C	.	-	430346	432114	0	1	1768	430342	cluster_3
IV	1466435	1468488	YDR508C	.	-	1466435	1468488	0	1	2053	1466434	cluster_3
XII	645334	645982	YLR255C	.	-	645334	645982	0	1	648	645328	cluster_3
XIII	557395	558562	YMR146C	.	-	557395	558562	0	1	1167	557390	cluster_3
XII	910197	912367	YLR396C	.	-	910197	912367	0	1	2170	910188	cluster_3
XV	838951	841077	YOR275C	.	-	838951	841077	0	1	2126	838943	cluster_3
XII	271494	273941	YLR069C	.	-	271494	273941	0	1	2447	271492	cluster_3
XIII	23887	25839	YML123C	.	-	23887	25839	0	1	1952	23885	cluster_3
II	786223	786852	XUT_2R-342	.	-	786223	786852	0	1	629	786216	cluster_3
II	91433	92222	XUT_2R-31	.	-	91433	92222	0	1	789	91424	cluster_3
XIII	814300	815358	YMR274C	.	-	814300	815358	0	1	1058	814292	cluster_3
XIII	110898	111589	XUT_13R-47	.	-	110898	111589	0	1	691	110897	cluster_3
IV	1393151	1394617	YDR465C	.	-	1393151	1394617	0	1	1466	1393150	cluster_3
VIII	394293	396805	YHR149C	.	-	394293	396805	0	1	2512	394290	cluster_3
VII	937060	939079	YGR221C	.	-	937060	939079	0	1	2019	937051	cluster_3
VIII	283527	284661	YHR090C	.	-	283527	284661	0	1	1134	283525	cluster_3
XI	510743	511816	YKR037C	.	-	510743	511816	0	1	1073	510738	cluster_3
XII	499452	500295	YLR168C	.	-	499452	500295	0	1	843	499448	cluster_3
XVI	350052	352316	YPL106C	.	-	350052	352316	0	1	2264	350049	cluster_3
XVI	643750	644950	SUT829	.	-	643750	644950	0	1	1200	643744	cluster_3
VIII	18667	21157	YHL040C	.	-	18667	21157	0	1	2490	18666	cluster_3
XII	760239	762387	YLR313C	.	-	760239	762387	0	1	2148	760232	cluster_3
IV	843476	844919	YDR192C	.	-	843476	844919	0	1	1443	843468	cluster_3
XII	720669	721467	YLR293C	.	-	720669	721467	0	1	798	720662	cluster_3
X	403397	405133	XUT_10R-155	.	-	403397	405133	0	1	1736	403393	cluster_3
VIII	392508	393318	YHR147C	.	-	392508	393318	0	1	810	392505	cluster_3
II	462641	465945	YBR112C	.	-	462641	465945	0	1	3304	462637	cluster_3
XIII	854492	854983	SUT739	.	-	854492	854983	0	1	491	854484	cluster_3
XV	93306	94422	YOL120C	.	-	93306	94422	0	1	1116	93297	cluster_3
XIII	316888	318441	YMR021C	.	-	316888	318441	0	1	1553	316885	cluster_3
IX	241237	241814	YIL065C	.	-	241237	241814	0	1	577	241235	cluster_3
III	210516	211611	YCR047C	.	-	210516	211611	0	1	1095	210514	cluster_3
XIV	486608	488170	YNL074C	.	-	486608	488170	0	1	1562	486604	cluster_3
XV	770402	772242	XUT_15R-344	.	-	770402	772242	0	1	1840	770395	cluster_3
IV	1441358	1443431	YDR496C	.	-	1441358	1443431	0	1	2073	1441357	cluster_3
XIII	324146	325551	YMR026C	.	-	324146	325551	0	1	1405	324143	cluster_3
XII	806809	808638	SUT707	.	-	806809	808638	0	1	1829	806801	cluster_3
XVI	396570	398183	YPL083C	.	-	396570	398183	0	1	1613	396567	cluster_3
I	137551	138414	YAL007C	.	-	137551	138414	0	1	863	137550	cluster_3
II	218248	220787	XUT_2R-85	.	-	218248	220787	0	1	2539	218246	cluster_3
XVI	327808	328847	YPL117C	.	-	327808	328847	0	1	1039	327805	cluster_3
XV	898846	899975	YOR311C	.	-	898846	899975	0	1	1129	898838	cluster_3
VII	274655	276728	YGL124C	.	-	274655	276728	0	1	2073	274653	cluster_3
VIII	189032	189875	YHR041C	.	-	189032	189875	0	1	843	189031	cluster_3
IV	77215	77975	YDL213C	.	-	77215	77975	0	1	760	77208	cluster_3
XVI	154204	156231	YPL210C	.	-	154204	156231	0	1	2027	154203	cluster_3
X	274716	278115	YJL084C	.	-	274716	278115	0	1	3399	274714	cluster_3
XII	899435	902660	YLR389C	.	-	899435	902660	0	1	3225	899427	cluster_3
IV	1259757	1260172	SUT487	.	-	1259757	1260172	0	1	415	1259756	cluster_3
X	375099	375810	YJL038C	.	-	375099	375810	0	1	711	375096	cluster_3
XV	232330	233701	YOL052C	.	-	232330	233701	0	1	1371	232328	cluster_3
XIV	224658	227188	YNL224C	.	-	224658	227188	0	1	2530	224656	cluster_3
VII	193571	196526	YGL163C	.	-	193571	196526	0	1	2955	193570	cluster_3
XV	959084	960253	YOR340C	.	-	959084	960253	0	1	1169	959075	cluster_3
II	747962	749402	YBR273C	.	-	747962	749402	0	1	1440	747955	cluster_3
XI	603094	604254	YKR087C	.	-	603094	604254	0	1	1160	603088	cluster_3
XIII	754643	756277	YMR243C	.	-	754643	756277	0	1	1634	754636	cluster_3
IV	1172263	1174281	YDR349C	.	-	1172263	1174281	0	1	2018	1172262	cluster_3
VII	761670	762187	CUT620	.	-	761670	762187	0	1	517	761663	cluster_3
XII	112191	114055	SUT686	.	-	112191	114055	0	1	1864	112190	cluster_3
XVI	577438	581238	YPR010C	.	-	577438	581238	0	1	3800	577433	cluster_3
X	153313	154742	YJL138C	.	-	153313	154742	0	1	1429	153312	cluster_3
XIII	234642	236088	YML018C	.	-	234642	236088	0	1	1446	234640	cluster_3
XVI	134824	135499	CUT884	.	-	134824	135499	0	1	675	134823	cluster_3
IV	234288	235951	XUT_4R-94	.	-	234288	235951	0	1	1663	234286	cluster_3
XIII	94340	95379	YML087C	.	-	94340	95379	0	1	1039	94331	cluster_3
VIII	282490	283330	YHR089C	.	-	282490	283330	0	1	840	282488	cluster_3
V	44913	45798	YEL057C	.	-	44913	45798	0	1	885	44909	cluster_3
XVI	204374	204958	CUT890	.	-	204374	204958	0	1	584	204372	cluster_3
IV	309693	310188	YDL081C	.	-	309693	310188	0	1	495	309690	cluster_3
X	397197	398415	YJL023C	.	-	397197	398415	0	1	1218	397194	cluster_3
VII	984310	984630	CUT631	.	-	984310	984630	0	1	320	984301	cluster_3
VIII	227421	229080	YHR065C	.	-	227421	229080	0	1	1659	227419	cluster_3
XV	538570	539516	YOR115C	.	-	538570	539516	0	1	946	538565	cluster_3
XIV	544976	545993	YNL043C	.	-	544976	545993	0	1	1017	544971	cluster_3
V	207514	208505	YER026C	.	-	207514	208505	0	1	991	207512	cluster_3
III	225192	227723	SUT458	.	-	225192	227723	0	1	2531	225190	cluster_3
IV	1247970	1249967	YDR387C	.	-	1247970	1249967	0	1	1997	1247969	cluster_3
XIII	129704	131648	YML071C	.	-	129704	131648	0	1	1944	129703	cluster_3
II	786394	786870	SUT451	.	-	786394	786870	0	1	476	786387	cluster_3
V	145833	146795	YEL005C	.	-	145833	146795	0	1	962	145832	cluster_3
XI	167460	168849	YKL149C	.	-	167460	168849	0	1	1389	167459	cluster_3
II	255204	255723	YBR009C	.	-	255204	255723	0	1	519	255202	cluster_3
XV	67226	68976	YOL136C	.	-	67226	68976	0	1	1750	67220	cluster_3
XII	769135	771755	YLR319C	.	-	769135	771755	0	1	2620	769128	cluster_3
XVI	935940	937604	XUT_16R-422	.	-	935940	937604	0	1	1664	935931	cluster_3
IV	786203	789270	YDR166C	.	-	786203	789270	0	1	3067	786196	cluster_3
III	152210	152573	XUT_3R-67	.	-	152210	152573	0	1	363	152209	cluster_3
IV	673359	675667	YDR109C	.	-	673359	675667	0	1	2308	673353	cluster_3
IV	1004529	1005289	CUT516	.	-	1004529	1005289	0	1	760	1004528	cluster_3
XII	694970	696926	YLR276C	.	-	694970	696926	0	1	1956	694964	cluster_3
IV	1489804	1490443	YDR524C-A	.	-	1489804	1490443	0	1	639	1489803	cluster_3
XV	200210	201945	YOL068C	.	-	200210	201945	0	1	1735	200208	cluster_3
XII	934362	937266	YLR409C	.	-	934362	937266	0	1	2904	934353	cluster_3
XVI	317499	319028	YPL123C	.	-	317499	319028	0	1	1529	317496	cluster_3
IV	603380	603844	YDR079C-A	.	-	603380	603844	0	1	464	603374	cluster_3
II	495478	496929	YBR130C	.	-	495478	496929	0	1	1451	495474	cluster_3
XI	458810	461330	YKR010C	.	-	458810	461330	0	1	2520	458806	cluster_3
VII	227650	228346	YGL147C	.	-	227650	228346	0	1	696	227648	cluster_3
XII	151332	154008	YLR001C	.	-	151332	154008	0	1	2676	151331	cluster_3
X	193494	195072	YJL116C	.	-	193494	195072	0	1	1578	193493	cluster_3
XV	334402	337377	YOR005C	.	-	334402	337377	0	1	2975	334399	cluster_3
XV	248299	249617	YOL043C	.	-	248299	249617	0	1	1318	248297	cluster_3
IV	766613	768104	YDR153C	.	-	766613	768104	0	1	1491	766606	cluster_3
II	292760	294022	YBR026C	.	-	292760	294022	0	1	1262	292758	cluster_3
XI	159364	161395	YKL155C	.	-	159364	161395	0	1	2031	159363	cluster_3
VII	236120	238174	YGL142C	.	-	236120	238174	0	1	2054	236118	cluster_3
XIII	226944	228708	YML023C	.	-	226944	228708	0	1	1764	226942	cluster_3
IV	333006	333943	YDL069C	.	-	333006	333943	0	1	937	333003	cluster_3
VII	805043	806073	YGR158C	.	-	805043	806073	0	1	1030	805035	cluster_3
IV	376636	378513	YDL042C	.	-	376636	378513	0	1	1877	376633	cluster_3
XI	574679	576043	YKR071C	.	-	574679	576043	0	1	1364	574674	cluster_3
I	106156	108639	YAL023C	.	-	106156	108639	0	1	2483	106155	cluster_3
XV	867914	868200	YOR293C-A	.	-	867914	868200	0	1	286	867906	cluster_3
XV	280167	281528	YOL022C	.	-	280167	281528	0	1	1361	280165	cluster_3
XI	48939	49831	YKL206C	.	-	48939	49831	0	1	892	48935	cluster_3
XVI	786646	787616	XUT_16R-354	.	-	786646	787616	0	1	970	786639	cluster_3
XVI	369775	370681	YPL094C	.	-	369775	370681	0	1	906	369772	cluster_3
IV	1108200	1108521	YDR320C-A	.	-	1108200	1108521	0	1	321	1108199	cluster_3
X	404184	405154	SUT634	.	-	404184	405154	0	1	970	404180	cluster_3
XV	1013138	1015053	YOR360C	.	-	1013138	1015053	0	1	1915	1013137	cluster_3
III	240700	242378	YCR072C	.	-	240700	242378	0	1	1678	240698	cluster_3
XVI	43019	44362	YPL264C	.	-	43019	44362	0	1	1343	43015	cluster_3
IV	740346	741769	YDR142C	.	-	740346	741769	0	1	1423	740339	cluster_3
IV	1382151	1383548	YDR459C	.	-	1382151	1383548	0	1	1397	1382150	cluster_3
IV	456668	458211	YDR005C	.	-	456668	458211	0	1	1543	456664	cluster_3
IV	940976	943429	YDR239C	.	-	940976	943429	0	1	2453	940967	cluster_3
VII	617383	617852	YGR063C	.	-	617383	617852	0	1	469	617377	cluster_3
VI	38726	40202	YFL048C	.	-	38726	40202	0	1	1476	38723	cluster_3
XIII	110419	110850	CUT761	.	-	110419	110850	0	1	431	110418	cluster_3
IV	1176044	1178202	YDR350C	.	-	1176044	1178202	0	1	2158	1176043	cluster_3
II	288325	289159	XUT_2R-121	.	-	288325	289159	0	1	834	288323	cluster_3
XVI	900062	900563	CUT922	.	-	900062	900563	0	1	501	900053	cluster_3
IV	1340656	1342213	SUT492	.	-	1340656	1342213	0	1	1557	1340655	cluster_3
VI	14191	14787	YFL057C	.	-	14191	14787	0	1	596	14190	cluster_3
XVI	786915	787671	SUT837	.	-	786915	787671	0	1	756	786908	cluster_3
X	568664	569432	YJR069C	.	-	568664	569432	0	1	768	568659	cluster_3
IX	28473	28746	SUT601	.	-	28473	28746	0	1	273	28471	cluster_3
V	560328	562810	YER186C	.	-	560328	562810	0	1	2482	560323	cluster_3
II	599003	599978	YBR185C	.	-	599003	599978	0	1	975	598998	cluster_3
XII	636113	636383	SUT700	.	-	636113	636383	0	1	270	636107	cluster_3
VII	394812	395845	YGL057C	.	-	394812	395845	0	1	1033	394809	cluster_3
X	391771	392317	YJL027C	.	-	391771	392317	0	1	546	391768	cluster_3
IV	246532	247664	YDL119C	.	-	246532	247664	0	1	1132	246530	cluster_3
XIV	652335	653219	SUT754	.	-	652335	653219	0	1	884	652329	cluster_3
VII	1019473	1021860	YGR264C	.	-	1019473	1021860	0	1	2387	1019472	cluster_3
VI	80330	81927	YFL027C	.	-	80330	81927	0	1	1597	80322	cluster_3
XV	430187	431695	YOR056C	.	-	430187	431695	0	1	1508	430183	cluster_3
IX	402771	403532	YIR024C	.	-	402771	403532	0	1	761	402767	cluster_3
XIV	652277	653219	XUT_14R-291	.	-	652277	653219	0	1	942	652271	cluster_3
X	142787	143011	CUT679	.	-	142787	143011	0	1	224	142786	cluster_3
XIV	586332	586874	YNL024C-A	.	-	586332	586874	0	1	542	586327	cluster_3
XV	834259	836515	YOR273C	.	-	834259	836515	0	1	2256	834251	cluster_3
XI	532181	533535	YKR052C	.	-	532181	533535	0	1	1354	532176	cluster_3
XVI	51037	52712	YPL259C	.	-	51037	52712	0	1	1675	51032	cluster_3
I	51718	52661	YAL049C	.	-	51718	52661	0	1	943	51713	cluster_3
IX	179677	180260	YIL098C	.	-	179677	180260	0	1	583	179676	cluster_3
X	260979	262560	YJL091C	.	-	260979	262560	0	1	1581	260977	cluster_3
X	524797	525428	YJR047C	.	-	524797	525428	0	1	631	524792	cluster_3
IV	943614	945172	YDR240C	.	-	943614	945172	0	1	1558	943605	cluster_3
VII	1061780	1063166	YGR285C	.	-	1061780	1063166	0	1	1386	1061779	cluster_3
VI	43469	44467	YFL045C	.	-	43469	44467	0	1	998	43465	cluster_3
IX	243850	244489	YIL062C	.	-	243850	244489	0	1	639	243848	cluster_3
IV	389036	392341	YDL035C	.	-	389036	392341	0	1	3305	389033	cluster_3
XII	394533	395593	YLR126C	.	-	394533	395593	0	1	1060	394530	cluster_3
III	64572	65601	YCL031C	.	-	64572	65601	0	1	1029	64566	cluster_3
V	509808	510215	SUT517	.	-	509808	510215	0	1	407	509803	cluster_3
X	414120	414810	YJL011C	.	-	414120	414810	0	1	690	414116	cluster_3
XV	969300	970033	SUT795	.	-	969300	970033	0	1	733	969291	cluster_3
X	319339	319777	SUT631	.	-	319339	319777	0	1	438	319336	cluster_3
XII	365698	366149	XUT_12R-126	.	-	365698	366149	0	1	451	365695	cluster_3
XI	175715	176493	YKL144C	.	-	175715	176493	0	1	778	175714	cluster_3
III	54862	56583	YCL038C	.	-	54862	56583	0	1	1721	54857	cluster_3
VII	879335	879911	SUT566	.	-	879335	879911	0	1	576	879327	cluster_3
III	144582	147663	YCR017C	.	-	144582	147663	0	1	3081	144581	cluster_3
IV	144265	145545	YDL175C	.	-	144265	145545	0	1	1280	144264	cluster_3
VII	790336	793063	YGR150C	.	-	790336	793063	0	1	2727	790329	cluster_3
VII	330970	334644	YGL094C	.	-	330970	334644	0	1	3674	330967	cluster_3
XI	255615	256547	YKL099C	.	-	255615	256547	0	1	932	255613	cluster_3
IV	935126	935917	YDR236C	.	-	935126	935917	0	1	791	935117	cluster_3
XII	366524	368174	YLR108C	.	-	366524	368174	0	1	1650	366521	cluster_3
XIV	424752	426864	YNL104C	.	-	424752	426864	0	1	2112	424748	cluster_3
XIII	202559	204244	YML038C	.	-	202559	204244	0	1	1685	202557	cluster_3
II	484703	486754	YBR123C	.	-	484703	486754	0	1	2051	484699	cluster_3
XII	604121	604996	YLR229C	.	-	604121	604996	0	1	875	604115	cluster_3
VII	871971	875162	YGR188C	.	-	871971	875162	0	1	3191	871963	cluster_3
XVI	96407	98681	YPL240C	.	-	96407	98681	0	1	2274	96398	cluster_3
XV	874613	875347	YOR297C	.	-	874613	875347	0	1	734	874605	cluster_3
IV	840526	842041	YDR190C	.	-	840526	842041	0	1	1515	840518	cluster_3
X	74758	75318	YJL190C	.	-	74758	75318	0	1	560	74751	cluster_3
X	423084	424168	YJL006C	.	-	423084	424168	0	1	1084	423080	cluster_3
XIV	144129	145302	YNL265C	.	-	144129	145302	0	1	1173	144128	cluster_3
X	510064	513836	YJR041C	.	-	510064	513836	0	1	3772	510059	cluster_3
XVI	409015	410118	YPL077C	.	-	409015	410118	0	1	1103	409011	cluster_3
XIII	74230	77063	YML099C	.	-	74230	77063	0	1	2833	74223	cluster_3
VIII	317396	319455	XUT_8R-157	.	-	317396	319455	0	1	2059	317393	cluster_3
VIII	362896	364244	YHR129C	.	-	362896	364244	0	1	1348	362893	cluster_3
VII	374127	374852	YGL070C	.	-	374127	374852	0	1	725	374124	cluster_3
XII	538557	539638	YLR192C	.	-	538557	539638	0	1	1081	538552	cluster_3
VII	419319	420631	YGL040C	.	-	419319	420631	0	1	1312	419315	cluster_3
V	556084	558754	YER184C	.	-	556084	558754	0	1	2670	556079	cluster_3
VII	495329	496599	YGL001C	.	-	495329	496599	0	1	1270	495325	cluster_3
II	119305	122102	YBL052C	.	-	119305	122102	0	1	2797	119304	cluster_3
XIV	635806	636757	XUT_14R-284	.	-	635806	636757	0	1	951	635800	cluster_3
V	279754	280823	YER062C	.	-	279754	280823	0	1	1069	279752	cluster_3
IV	914189	914746	YDR224C	.	-	914189	914746	0	1	557	914180	cluster_3
V	449836	451346	YER139C	.	-	449836	451346	0	1	1510	449832	cluster_3
III	250099	252670	YCR077C	.	-	250099	252670	0	1	2571	250097	cluster_3
XIII	501044	501913	YMR117C	.	-	501044	501913	0	1	869	501039	cluster_3
II	205898	206952	YBL010C	.	-	205898	206952	0	1	1054	205896	cluster_3
X	76699	79355	YJL187C	.	-	76699	79355	0	1	2656	76692	cluster_3
IV	1404358	1405908	YDR473C	.	-	1404358	1405908	0	1	1550	1404357	cluster_3
IV	1021830	1022376	YDR281C	.	-	1021830	1022376	0	1	546	1021829	cluster_3
XVI	876790	877762	YPR167C	.	-	876790	877762	0	1	972	876782	cluster_3
XI	334304	334958	YKL056C	.	-	334304	334958	0	1	654	334301	cluster_3
XII	1015452	1017741	YLR440C	.	-	1015452	1017741	0	1	2289	1015451	cluster_3
II	304739	305999	YBR034C	.	-	304739	305999	0	1	1260	304736	cluster_3
VIII	313993	314719	YHR100C	.	-	313993	314719	0	1	726	313990	cluster_3
VII	834589	835929	YGR169C	.	-	834589	835929	0	1	1340	834581	cluster_3
IX	355813	356947	YIR001C	.	-	355813	356947	0	1	1134	355810	cluster_3
II	420068	423332	YBR086C	.	-	420068	423332	0	1	3264	420064	cluster_3
XII	641430	642381	SUT701	.	-	641430	642381	0	1	951	641424	cluster_3
IV	948498	950313	YDR243C	.	-	948498	950313	0	1	1815	948489	cluster_3
X	673631	675893	YJR134C	.	-	673631	675893	0	1	2262	673625	cluster_3
XV	953607	953934	CUT869	.	-	953607	953934	0	1	327	953598	cluster_3
VII	998300	999200	YGR253C	.	-	998300	999200	0	1	900	998291	cluster_3
XII	1059699	1060933	YLR460C	.	-	1059699	1060933	0	1	1234	1059698	cluster_3
XVI	711328	713051	YPR088C	.	-	711328	713051	0	1	1723	711321	cluster_3
XII	296497	300302	YLR084C	.	-	296497	300302	0	1	3805	296495	cluster_3
IV	665262	666821	YDR105C	.	-	665262	666821	0	1	1559	665256	cluster_3
XI	31884	34145	YKL213C	.	-	31884	34145	0	1	2261	31881	cluster_3
V	302659	303161	XUT_5R-144	.	-	302659	303161	0	1	502	302656	cluster_3
IV	1379880	1382080	YDR458C	.	-	1379880	1382080	0	1	2200	1379879	cluster_3
VII	1050688	1051753	YGR280C	.	-	1050688	1051753	0	1	1065	1050687	cluster_3
XVI	528975	529377	YPL013C	.	-	528975	529377	0	1	402	528970	cluster_3
III	117314	118403	YCR002C	.	-	117314	118403	0	1	1089	117313	cluster_3
V	124644	126401	YEL016C	.	-	124644	126401	0	1	1757	124643	cluster_3
IV	1407352	1410192	YDR475C	.	-	1407352	1410192	0	1	2840	1407351	cluster_3
IV	921858	923896	YDR228C	.	-	921858	923896	0	1	2038	921849	cluster_3
VIII	33040	34196	YHL034C	.	-	33040	34196	0	1	1156	33037	cluster_3
V	256262	258040	YER052C	.	-	256262	258040	0	1	1778	256260	cluster_3
XI	586642	589509	YKR079C	.	-	586642	589509	0	1	2867	586637	cluster_3
XIII	410683	411345	YMR071C	.	-	410683	411345	0	1	662	410679	cluster_3
XIII	802721	804264	YMR268C	.	-	802721	804264	0	1	1543	802713	cluster_3
XIV	53981	55934	YNL308C	.	-	53981	55934	0	1	1953	53976	cluster_3
V	67042	68815	YEL046C	.	-	67042	68815	0	1	1773	67036	cluster_3
XVI	584375	586163	YPR013C	.	-	584375	586163	0	1	1788	584370	cluster_3
II	379177	379955	YBR070C	.	-	379177	379955	0	1	778	379174	cluster_3
XII	280939	281741	YLR073C	.	-	280939	281741	0	1	802	280937	cluster_3
IV	974495	976237	YDR259C	.	-	974495	976237	0	1	1742	974486	cluster_3
XV	790004	792258	YOR243C	.	-	790004	792258	0	1	2254	789997	cluster_3
XII	66684	68283	YLL036C	.	-	66684	68283	0	1	1599	66678	cluster_3
IX	257726	258309	YIL051C	.	-	257726	258309	0	1	583	257724	cluster_3
III	115357	117073	SUT456	.	-	115357	117073	0	1	1716	115356	cluster_3
IV	373890	375323	YDL044C	.	-	373890	375323	0	1	1433	373887	cluster_3
IV	1077918	1078490	YDR308C	.	-	1077918	1078490	0	1	572	1077917	cluster_3
X	304634	305899	YJL072C	.	-	304634	305899	0	1	1265	304631	cluster_3
XII	1019215	1022324	YLR442C	.	-	1019215	1022324	0	1	3109	1019214	cluster_3
VIII	98011	98808	YHL006C	.	-	98011	98808	0	1	797	98002	cluster_3
XI	335015	336191	YKL055C	.	-	335015	336191	0	1	1176	335012	cluster_3
XVI	897142	899727	YPR181C	.	-	897142	899727	0	1	2585	897134	cluster_3
VII	526839	527393	YGR020C	.	-	526839	527393	0	1	554	526834	cluster_3
VII	298047	299764	YGL112C	.	-	298047	299764	0	1	1717	298045	cluster_3
X	122085	122985	YJL158C	.	-	122085	122985	0	1	900	122084	cluster_3
IV	1397921	1398794	YDR468C	.	-	1397921	1398794	0	1	873	1397920	cluster_3
VI	237256	238290	YFR041C	.	-	237256	238290	0	1	1034	237254	cluster_3
XIV	171311	172306	YNL252C	.	-	171311	172306	0	1	995	171310	cluster_3
XV	1019880	1023277	YOR363C	.	-	1019880	1023277	0	1	3397	1019879	cluster_3
XI	523296	523997	YKR045C	.	-	523296	523997	0	1	701	523291	cluster_3
IV	780178	781219	YDR162C	.	-	780178	781219	0	1	1041	780171	cluster_3
XIII	835221	836951	YMR283C	.	-	835221	836951	0	1	1730	835213	cluster_3
IV	218401	219333	YDL135C	.	-	218401	219333	0	1	932	218399	cluster_3
[truncated: 993 more rows]
